# Supplementary material for: Linking metabolic phenotypes to pathogenic traits among “Candidatus Liberibacter asiaticus” and its hosts
Source: NPJ Syst Biol Appl. 2020 Aug 4;6:24. doi: 10.1038/s41540-020-00142-w (PMC7403731; doi:10.1038/s41540-020-00142-w)
Supplement: Supplementary file 2 — Dataset 1 [file 41540_2020_142_MOESM2_ESM.zip]

Archive with 96 entries (88 files):
- Liberibacter-master/
- Liberibacter-master/CLasA4/
- Liberibacter-master/CLasA4/CLasA4_BM7.json
- Liberibacter-master/CLasA4/CLasA4_BM7.mat
- Liberibacter-master/CLasA4/CLasA4_BM7.xml
- Liberibacter-master/CLasA4/CLasA4_M13.json
- Liberibacter-master/CLasA4/CLasA4_M13.mat
- Liberibacter-master/CLasA4/CLasA4_M13.xml
- Liberibacter-master/CLasA4/CLasA4_M14.json
- Liberibacter-master/CLasA4/CLasA4_M14.mat
- Liberibacter-master/CLasA4/CLasA4_M14.xml
- Liberibacter-master/CLasA4/CLasA4_M15.json
- Liberibacter-master/CLasA4/CLasA4_M15.mat
- Liberibacter-master/CLasA4/CLasA4_M15.xml
- Liberibacter-master/CLasFL17/
- Liberibacter-master/CLasFL17/CLasF17_BM7.json
- Liberibacter-master/CLasFL17/CLasF17_BM7.mat
- Liberibacter-master/CLasFL17/CLasF17_BM7.xml
- Liberibacter-master/CLasFL17/CLasF17_M13.json
- Liberibacter-master/CLasFL17/CLasF17_M13.mat
- Liberibacter-master/CLasFL17/CLasF17_M13.xml
- Liberibacter-master/CLasFL17/CLasF17_M14.json
- Liberibacter-master/CLasFL17/CLasF17_M14.mat
- Liberibacter-master/CLasFL17/CLasF17_M14.xml
- Liberibacter-master/CLasFL17/CLasF17_M15.json
- Liberibacter-master/CLasFL17/CLasF17_M15.mat
- Liberibacter-master/CLasFL17/CLasF17_M15.xml
- Liberibacter-master/CLasIshi/
- Liberibacter-master/CLasIshi/CLasIshi_BM7.json
- Liberibacter-master/CLasIshi/CLasIshi_BM7.mat
- Liberibacter-master/CLasIshi/CLasIshi_BM7.xml
- Liberibacter-master/CLasIshi/CLasIshi_M13.json
- Liberibacter-master/CLasIshi/CLasIshi_M13.mat
- Liberibacter-master/CLasIshi/CLasIshi_M13.xml
- Liberibacter-master/CLasIshi/CLasIshi_M14.json
- Liberibacter-master/CLasIshi/CLasIshi_M14.mat
- Liberibacter-master/CLasIshi/CLasIshi_M14.xml
- Liberibacter-master/CLasIshi/CLasIshi_M15.json
- Liberibacter-master/CLasIshi/CLasIshi_M15.mat
- Liberibacter-master/CLasIshi/CLasIshi_M15.xml
- Liberibacter-master/CLasYCPsy/
- Liberibacter-master/CLasYCPsy/.gitkeep
- Liberibacter-master/CLasYCPsy/CLasYCPsy_BM7.json
- Liberibacter-master/CLasYCPsy/CLasYCPsy_BM7.mat
- Liberibacter-master/CLasYCPsy/CLasYCPsy_BM7.xml
- Liberibacter-master/CLasYCPsy/CLasYCPsy_M13.json
- Liberibacter-master/CLasYCPsy/CLasYCPsy_M13.mat
- Liberibacter-master/CLasYCPsy/CLasYCPsy_M13.xml
- Liberibacter-master/CLasYCPsy/CLasYCPsy_M14.json
- Liberibacter-master/CLasYCPsy/CLasYCPsy_M14.mat
- Liberibacter-master/CLasYCPsy/CLasYCPsy_M14.xml
- Liberibacter-master/CLasYCPsy/CLasYCPsy_M15.json
- Liberibacter-master/CLasYCPsy/CLasYCPsy_M15.mat
- Liberibacter-master/CLasYCPsy/CLasYCPsy_M15.xml
- Liberibacter-master/CLasgxpsy/
- Liberibacter-master/CLasgxpsy/CLasgxpsy_BM7.json
- Liberibacter-master/CLasgxpsy/CLasgxpsy_BM7.mat
- Liberibacter-master/CLasgxpsy/CLasgxpsy_BM7.xml
- Liberibacter-master/CLasgxpsy/CLasgxpsy_M13.json
- Liberibacter-master/CLasgxpsy/CLasgxpsy_M13.mat
- Liberibacter-master/CLasgxpsy/CLasgxpsy_M13.xml
- Liberibacter-master/CLasgxpsy/CLasgxpsy_M14.json
- Liberibacter-master/CLasgxpsy/CLasgxpsy_M14.mat
- Liberibacter-master/CLasgxpsy/CLasgxpsy_M14.xml
- Liberibacter-master/CLasgxpsy/CLasgxpsy_M15.json
- Liberibacter-master/CLasgxpsy/CLasgxpsy_M15.mat
- Liberibacter-master/CLasgxpsy/CLasgxpsy_M15.xml
- Liberibacter-master/CLaspsy62/
- Liberibacter-master/CLaspsy62/CLaspsy62_BM7.json
- Liberibacter-master/CLaspsy62/CLaspsy62_BM7.mat
- Liberibacter-master/CLaspsy62/CLaspsy62_BM7.xml
- Liberibacter-master/CLaspsy62/CLaspsy62_M13.json
- Liberibacter-master/CLaspsy62/CLaspsy62_M13.mat
- Liberibacter-master/CLaspsy62/CLaspsy62_M13.xml
- Liberibacter-master/CLaspsy62/CLaspsy62_M14.json
- Liberibacter-master/CLaspsy62/CLaspsy62_M14.mat
- Liberibacter-master/CLaspsy62/CLaspsy62_M14.xml
- Liberibacter-master/CLaspsy62/CLaspsy62_M15.json
- Liberibacter-master/CLaspsy62/CLaspsy62_M15.mat
- Liberibacter-master/CLaspsy62/CLaspsy62_M15.xml
- Liberibacter-master/LcBT1/
- Liberibacter-master/LcBT1/LcBT1_BM7.json
- Liberibacter-master/LcBT1/LcBT1_BM7.mat
- Liberibacter-master/LcBT1/LcBT1_BM7.xml
- Liberibacter-master/LcBT1/LcBT1_M13.json
- Liberibacter-master/LcBT1/LcBT1_M13.mat
- Liberibacter-master/LcBT1/LcBT1_M13.xml
- Liberibacter-master/LcBT1/LcBT1_M14.json
- Liberibacter-master/LcBT1/LcBT1_M14.mat
- Liberibacter-master/LcBT1/LcBT1_M14.xml
- Liberibacter-master/LcBT1/LcBT1_M15.json
- Liberibacter-master/LcBT1/LcBT1_M15.mat
- Liberibacter-master/LcBT1/LcBT1_M15.xml
- Liberibacter-master/README.md
- Liberibacter-master/SupplementalTables.xlsx
- Liberibacter-master/SupplementalText_Figures.docx
