# Supplementary material for: Linking metabolic phenotypes to pathogenic traits among “Candidatus Liberibacter asiaticus” and its hosts
Source: NPJ Syst Biol Appl. 2020 Aug 4;6:24. doi: 10.1038/s41540-020-00142-w (PMC7403731; doi:10.1038/s41540-020-00142-w)
Supplement: Supplementary file 2 — Dataset 1 [file 41540_2020_142_MOESM2_ESM.zip › Liberibacter-master/CLasA4/CLasA4_BM7.xml]

<?xml version="1.0" encoding="UTF-8"?>
<sbml xmlns="http://www.sbml.org/sbml/level3/version1/core" xmlns:fbc="http://www.sbml.org/sbml/level3/version1/fbc/version2" sboTerm="SBO:0000624" level="3" version="1" fbc:required="false">
  <model metaid="meta_ModelsA4_BM7" id="ModelsA4_BM7" fbc:strict="true">
    <listOfUnitDefinitions>
      <unitDefinition id="mmol_per_gDW_per_hr">
        <listOfUnits>
          <unit kind="mole" exponent="1" scale="-3" multiplier="1"/>
          <unit kind="gram" exponent="-1" scale="0" multiplier="1"/>
          <unit kind="second" exponent="-1" scale="0" multiplier="3600"/>
        </listOfUnits>
      </unitDefinition>
    </listOfUnitDefinitions>
    <listOfCompartments>
      <compartment id="_e" constant="true"/>
      <compartment id="_c" constant="true"/>
      <compartment id="_p" constant="true"/>
    </listOfCompartments>
    <listOfSpecies>
      <species id="M_cit_e" name="Citrate" compartment="_e" hasOnlySubstanceUnits="false" boundaryCondition="false" constant="false" fbc:chemicalFormula="C6H5O7"/>
      <species id="M_co2_e" name="CO2 CO2" compartment="_e" hasOnlySubstanceUnits="false" boundaryCondition="false" constant="false" fbc:chemicalFormula="CO2"/>
      <species id="M_nadp_c" name="Nicotinamide adenine dinucleotide phosphate" compartment="_c" hasOnlySubstanceUnits="false" boundaryCondition="false" constant="false" fbc:chemicalFormula="C21H25N7O17P3"/>
      <species id="M_nadph_c" name="Nicotinamide adenine dinucleotide phosphate - reduced" compartment="_c" hasOnlySubstanceUnits="false" boundaryCondition="false" constant="false" fbc:chemicalFormula="C21H26N7O17P3"/>
      <species id="M_h_c" name="H+" compartment="_c" hasOnlySubstanceUnits="false" boundaryCondition="false" constant="false" fbc:chemicalFormula="H"/>
      <species id="M_atp_c" name="ATP C10H12N5O13P3" compartment="_c" hasOnlySubstanceUnits="false" boundaryCondition="false" constant="false" fbc:chemicalFormula="C10H12N5O13P3"/>
      <species id="M_2dhglcn_c" name="2-Dehydro-D-gluconate" compartment="_c" hasOnlySubstanceUnits="false" boundaryCondition="false" constant="false" fbc:chemicalFormula="C6H9O7"/>
      <species id="M_adp_c" name="ADP C10H12N5O10P2" compartment="_c" hasOnlySubstanceUnits="false" boundaryCondition="false" constant="false" fbc:chemicalFormula="C10H12N5O10P2"/>
      <species id="M_2dhglcn_p" name="2-Dehydro-D-gluconate" compartment="_p" hasOnlySubstanceUnits="false" boundaryCondition="false" constant="false" fbc:chemicalFormula="C6H9O7"/>
      <species id="M_h_p" name="H+" compartment="_p" hasOnlySubstanceUnits="false" boundaryCondition="false" constant="false" fbc:chemicalFormula="H"/>
      <species id="M_2dhglcn_e" name="2-Dehydro-D-gluconate" compartment="_e" hasOnlySubstanceUnits="false" boundaryCondition="false" constant="false" fbc:chemicalFormula="C6H9O7"/>
      <species id="M_34dhcinm_p" name="3,4-Dihydroxy-trans-cinnamate" compartment="_p" hasOnlySubstanceUnits="false" boundaryCondition="false" constant="false" fbc:chemicalFormula="C9H7O4"/>
      <species id="M_34dhcinm_e" name="3,4-Dihydroxy-trans-cinnamate" compartment="_e" hasOnlySubstanceUnits="false" boundaryCondition="false" constant="false" fbc:chemicalFormula="C9H7O4"/>
      <species id="M_34dhcinm_c" name="3,4-Dihydroxy-trans-cinnamate" compartment="_c" hasOnlySubstanceUnits="false" boundaryCondition="false" constant="false" fbc:chemicalFormula="C9H7O4"/>
      <species id="M_34hpp_c" name="3-(4-Hydroxyphenyl)pyruvate" compartment="_c" hasOnlySubstanceUnits="false" boundaryCondition="false" constant="false" fbc:chemicalFormula="C9H7O4"/>
      <species id="M_o2_c" name="O2 O2" compartment="_c" hasOnlySubstanceUnits="false" boundaryCondition="false" constant="false" fbc:chemicalFormula="O2"/>
      <species id="M_co2_c" name="CO2 CO2" compartment="_c" hasOnlySubstanceUnits="false" boundaryCondition="false" constant="false" fbc:chemicalFormula="CO2"/>
      <species id="M_hgentis_c" name="Homogentisate C8H7O4" compartment="_c" hasOnlySubstanceUnits="false" boundaryCondition="false" constant="false" fbc:chemicalFormula="C8H7O4"/>
      <species id="M_R_3hdcoa_c" name="(R)-Hydroxydecanoyl-CoA" compartment="_c" hasOnlySubstanceUnits="false" boundaryCondition="false" constant="false" fbc:chemicalFormula="C31H50N7O18P3S"/>
      <species id="M_3hdecACP_c" name="(R)-3-Hydroxydecanoyl-[acyl-carrier protein]" compartment="_c" hasOnlySubstanceUnits="false" boundaryCondition="false" constant="false" fbc:chemicalFormula="C21H39N2O9PRS"/>
      <species id="M_ACP_c" name="Acyl carrier protein" compartment="_c" hasOnlySubstanceUnits="false" boundaryCondition="false" constant="false" fbc:chemicalFormula="C11H21N2O7PRS"/>
      <species id="M_coa_c" name="Coenzyme A" compartment="_c" hasOnlySubstanceUnits="false" boundaryCondition="false" constant="false" fbc:chemicalFormula="C21H32N7O16P3S"/>
      <species id="M_R_3hddcoa_c" name="(R)-3-Hydroxydodecanoyl-CoA" compartment="_c" hasOnlySubstanceUnits="false" boundaryCondition="false" constant="false" fbc:chemicalFormula="C33H54N7O18P3S"/>
      <species id="M_3hddecACP_c" name="(R)-3-Hydroxydodecanoyl-[acyl-carrier protein]" compartment="_c" hasOnlySubstanceUnits="false" boundaryCondition="false" constant="false" fbc:chemicalFormula="C23H43N2O9PRS"/>
      <species id="M_3hcddec5eACP_c" name="(R)-3-hydroxy-cis-dodec-5-enoyl-[acyl-carrier protein]" compartment="_c" hasOnlySubstanceUnits="false" boundaryCondition="false" constant="false" fbc:chemicalFormula="C23H41N2O9PRS"/>
      <species id="M_3hmrsACP_c" name="(R)-3-Hydroxytetradecanoyl-[acyl-carrier protein]" compartment="_c" hasOnlySubstanceUnits="false" boundaryCondition="false" constant="false" fbc:chemicalFormula="C25H47N2O9PRS"/>
      <species id="M_R_3hmrscoa_c" name="(R)-3-hydroxytetradecanoyl-coa" compartment="_c" hasOnlySubstanceUnits="false" boundaryCondition="false" constant="false" fbc:chemicalFormula="C35H58N7O18P3S"/>
      <species id="M_3hcmrs7eACP_c" name="(R)-3-hydroxy-cis-myristol-7-eoyl-[acyl-carrier protein]" compartment="_c" hasOnlySubstanceUnits="false" boundaryCondition="false" constant="false" fbc:chemicalFormula="C25H45N2O9PRS"/>
      <species id="M_3hhexACP_c" name="(R)-3-Hydroxyhexanoyl-[acyl-carrier protein]" compartment="_c" hasOnlySubstanceUnits="false" boundaryCondition="false" constant="false" fbc:chemicalFormula="C17H31N2O9PRS"/>
      <species id="M_R_3hhcoa_c" name="(R)-Hydroxyhexanoyl-CoA" compartment="_c" hasOnlySubstanceUnits="false" boundaryCondition="false" constant="false" fbc:chemicalFormula="C27H42N7O18P3S"/>
      <species id="M_R_3hocoa_c" name="(R)-Hydroxyoctanoyl-CoA" compartment="_c" hasOnlySubstanceUnits="false" boundaryCondition="false" constant="false" fbc:chemicalFormula="C29H46N7O18P3S"/>
      <species id="M_3hoctACP_c" name="(R)-3-Hydroxyoctanoyl-[acyl-carrier protein]" compartment="_c" hasOnlySubstanceUnits="false" boundaryCondition="false" constant="false" fbc:chemicalFormula="C19H35N2O9PRS"/>
      <species id="M_tdec2eACP_c" name="Trans-Dec-2-enoyl-[acyl-carrier protein]" compartment="_c" hasOnlySubstanceUnits="false" boundaryCondition="false" constant="false" fbc:chemicalFormula="C21H37N2O8PRS"/>
      <species id="M_h2o_c" name="H2O H2O" compartment="_c" hasOnlySubstanceUnits="false" boundaryCondition="false" constant="false" fbc:chemicalFormula="H2O"/>
      <species id="M_tddec2eACP_c" name="Trans-Dodec-2-enoyl-[acyl-carrier protein]" compartment="_c" hasOnlySubstanceUnits="false" boundaryCondition="false" constant="false" fbc:chemicalFormula="C23H41N2O8PRS"/>
      <species id="M_t3c5ddeceACP_c" name="Trans-3-cis-5-dodecenoyl-[acyl-carrier protein]" compartment="_c" hasOnlySubstanceUnits="false" boundaryCondition="false" constant="false" fbc:chemicalFormula="C23H39N2O8PRS"/>
      <species id="M_tmrs2eACP_c" name="Trans-Tetradec-2-enoyl-[acyl-carrier protein]" compartment="_c" hasOnlySubstanceUnits="false" boundaryCondition="false" constant="false" fbc:chemicalFormula="C25H45N2O8PRS"/>
      <species id="M_t3c7mrseACP_c" name="Trans-3-cis-7-myristoleoyl-[acyl-carrier protein]" compartment="_c" hasOnlySubstanceUnits="false" boundaryCondition="false" constant="false" fbc:chemicalFormula="C25H43N2O8PRS"/>
      <species id="M_3hpalmACP_c" name="R-3-hydroxypalmitoyl-[acyl-carrier protein]" compartment="_c" hasOnlySubstanceUnits="false" boundaryCondition="false" constant="false" fbc:chemicalFormula="C27H51N2O9PRS"/>
      <species id="M_tpalm2eACP_c" name="Trans-Hexadec-2-enoyl-[acyl-carrier protein]" compartment="_c" hasOnlySubstanceUnits="false" boundaryCondition="false" constant="false" fbc:chemicalFormula="C27H49N2O8PRS"/>
      <species id="M_t3c9palmeACP_c" name="Trans-3-cis-9-palmitoleoyl-[acyl-carrier protein]" compartment="_c" hasOnlySubstanceUnits="false" boundaryCondition="false" constant="false" fbc:chemicalFormula="C27H47N2O8PRS"/>
      <species id="M_3hcpalm9eACP_c" name="(R)-3-hydroxy-cis-palm-9-eoyl-[acyl-carrier protein]" compartment="_c" hasOnlySubstanceUnits="false" boundaryCondition="false" constant="false" fbc:chemicalFormula="C27H49N2O9PRS"/>
      <species id="M_3hoctaACP_c" name="(R)-3-Hydroxyoctadecanoyl-[acyl-carrier protein]" compartment="_c" hasOnlySubstanceUnits="false" boundaryCondition="false" constant="false" fbc:chemicalFormula="C29H55N2O9PRS"/>
      <species id="M_toctd2eACP_c" name="Trans-octadec-2-enoyl-[acyl-carrier protein]" compartment="_c" hasOnlySubstanceUnits="false" boundaryCondition="false" constant="false" fbc:chemicalFormula="C29H53N2O8PRS"/>
      <species id="M_3hcvac11eACP_c" name="(R)-3-hydroxy-cis-vacc-11-enoyl-[acyl-carrier protein]" compartment="_c" hasOnlySubstanceUnits="false" boundaryCondition="false" constant="false" fbc:chemicalFormula="C29H53N2O9PRS"/>
      <species id="M_t3c11vaceACP_c" name="Trans-3-cis-11-vacceoyl-[acyl-carrier protein]" compartment="_c" hasOnlySubstanceUnits="false" boundaryCondition="false" constant="false" fbc:chemicalFormula="C29H51N2O8PRS"/>
      <species id="M_3haACP_c" name="(3R)-3-Hydroxyacyl-[acyl-carrier protein]" compartment="_c" hasOnlySubstanceUnits="false" boundaryCondition="false" constant="false" fbc:chemicalFormula="C15H27N2O9PRS"/>
      <species id="M_but2eACP_c" name="But-2-enoyl-[acyl-carrier protein]" compartment="_c" hasOnlySubstanceUnits="false" boundaryCondition="false" constant="false" fbc:chemicalFormula="C15H25N2O8PRS"/>
      <species id="M_thex2eACP_c" name="Trans-Hex-2-enoyl-[acyl-carrier protein]" compartment="_c" hasOnlySubstanceUnits="false" boundaryCondition="false" constant="false" fbc:chemicalFormula="C17H29N2O8PRS"/>
      <species id="M_toct2eACP_c" name="Trans-Oct-2-enoyl-[acyl-carrier protein]" compartment="_c" hasOnlySubstanceUnits="false" boundaryCondition="false" constant="false" fbc:chemicalFormula="C19H33N2O8PRS"/>
      <species id="M_nad_c" name="Nicotinamide adenine dinucleotide" compartment="_c" hasOnlySubstanceUnits="false" boundaryCondition="false" constant="false" fbc:chemicalFormula="C21H26N7O14P2"/>
      <species id="M_nadh_c" name="Nicotinamide adenine dinucleotide - reduced" compartment="_c" hasOnlySubstanceUnits="false" boundaryCondition="false" constant="false" fbc:chemicalFormula="C21H27N7O14P2"/>
      <species id="M_succ_c" name="Succinate" compartment="_c" hasOnlySubstanceUnits="false" boundaryCondition="false" constant="false" fbc:chemicalFormula="C4H4O4"/>
      <species id="M_succoa_c" name="Succinyl-CoA" compartment="_c" hasOnlySubstanceUnits="false" boundaryCondition="false" constant="false" fbc:chemicalFormula="C25H35N7O19P3S"/>
      <species id="M_oxadpcoa_c" name="3-Oxoadipyl-CoA" compartment="_c" hasOnlySubstanceUnits="false" boundaryCondition="false" constant="false" fbc:chemicalFormula="C27H37N7O20P3S"/>
      <species id="M_3odecACP_c" name="3-Oxodecanoyl-[acyl-carrier protein]" compartment="_c" hasOnlySubstanceUnits="false" boundaryCondition="false" constant="false" fbc:chemicalFormula="C21H37N2O9PRS"/>
      <species id="M_3oddecACP_c" name="3-Oxododecanoyl-[acyl-carrier protein]" compartment="_c" hasOnlySubstanceUnits="false" boundaryCondition="false" constant="false" fbc:chemicalFormula="C23H41N2O9PRS"/>
      <species id="M_3ocddec5eACP_c" name="3-oxo-cis-dodec-5-enoyl-[acyl-carrier protein]" compartment="_c" hasOnlySubstanceUnits="false" boundaryCondition="false" constant="false" fbc:chemicalFormula="C23H39N2O9PRS"/>
      <species id="M_3omrsACP_c" name="3-Oxotetradecanoyl-[acyl-carrier protein]" compartment="_c" hasOnlySubstanceUnits="false" boundaryCondition="false" constant="false" fbc:chemicalFormula="C25H45N2O9PRS"/>
      <species id="M_3ocmrs7eACP_c" name="3-oxo-cis-myristol-7-eoyl-[acyl-carrier protein]" compartment="_c" hasOnlySubstanceUnits="false" boundaryCondition="false" constant="false" fbc:chemicalFormula="C25H43N2O9PRS"/>
      <species id="M_3opalmACP_c" name="3-Oxohexadecanoyl-[acyl-carrier protein]" compartment="_c" hasOnlySubstanceUnits="false" boundaryCondition="false" constant="false" fbc:chemicalFormula="C27H49N2O9PRS"/>
      <species id="M_3ocpalm9eACP_c" name="3-oxo-cis-palm-9-eoyl-[acyl-carrier protein]" compartment="_c" hasOnlySubstanceUnits="false" boundaryCondition="false" constant="false" fbc:chemicalFormula="C27H47N2O9PRS"/>
      <species id="M_3ooctdACP_c" name="3-Oxooctadecanoyl-[acyl-carrier protein]" compartment="_c" hasOnlySubstanceUnits="false" boundaryCondition="false" constant="false" fbc:chemicalFormula="C29H53N2O9PRS"/>
      <species id="M_3ocvac11eACP_c" name="3-oxo-cis-vacc-11-enoyl-[acyl-carrier protein]" compartment="_c" hasOnlySubstanceUnits="false" boundaryCondition="false" constant="false" fbc:chemicalFormula="C29H51N2O9PRS"/>
      <species id="M_actACP_c" name="Acetoacetyl-ACP" compartment="_c" hasOnlySubstanceUnits="false" boundaryCondition="false" constant="false" fbc:chemicalFormula="C15H25N2O9PRS"/>
      <species id="M_3ohexACP_c" name="3-Oxohexanoyl-[acyl-carrier protein]" compartment="_c" hasOnlySubstanceUnits="false" boundaryCondition="false" constant="false" fbc:chemicalFormula="C17H29N2O9PRS"/>
      <species id="M_3ooctACP_c" name="3-Oxooctanoyl-[acyl-carrier protein]" compartment="_c" hasOnlySubstanceUnits="false" boundaryCondition="false" constant="false" fbc:chemicalFormula="C19H33N2O9PRS"/>
      <species id="M_ocACP_c" name="Octanoyl-ACP (n-C8:0ACP)" compartment="_c" hasOnlySubstanceUnits="false" boundaryCondition="false" constant="false" fbc:chemicalFormula="C19H35N2O8PRS"/>
      <species id="M_malACP_c" name="Malonyl-[acyl-carrier protein]" compartment="_c" hasOnlySubstanceUnits="false" boundaryCondition="false" constant="false" fbc:chemicalFormula="C14H22N2O10PRS"/>
      <species id="M_dcaACP_c" name="Decanoyl-ACP (n-C10:0ACP)" compartment="_c" hasOnlySubstanceUnits="false" boundaryCondition="false" constant="false" fbc:chemicalFormula="C21H39N2O8PRS"/>
      <species id="M_cdec3eACP_c" name="Cis-dec-3-enoyl-[acyl-carrier protein] (n-C10:1)" compartment="_c" hasOnlySubstanceUnits="false" boundaryCondition="false" constant="false" fbc:chemicalFormula="C21H37N2O8PRS"/>
      <species id="M_ddcaACP_c" name="Dodecanoyl-ACP (n-C12:0ACP)" compartment="_c" hasOnlySubstanceUnits="false" boundaryCondition="false" constant="false" fbc:chemicalFormula="C23H43N2O8PRS"/>
      <species id="M_cddec5eACP_c" name="Cis-dodec-5-enoyl-[acyl-carrier protein] (n-C12:1)" compartment="_c" hasOnlySubstanceUnits="false" boundaryCondition="false" constant="false" fbc:chemicalFormula="C23H41N2O8PRS"/>
      <species id="M_myrsACP_c" name="Myristoyl-ACP (n-C14:0ACP)" compartment="_c" hasOnlySubstanceUnits="false" boundaryCondition="false" constant="false" fbc:chemicalFormula="C25H47N2O8PRS"/>
      <species id="M_tdeACP_c" name="Cis-tetradec-7-enoyl-[acyl-carrier protein] (n-C14:1)" compartment="_c" hasOnlySubstanceUnits="false" boundaryCondition="false" constant="false" fbc:chemicalFormula="C25H45N2O8PRS"/>
      <species id="M_palmACP_c" name="Palmitoyl-ACP (n-C16:0ACP)" compartment="_c" hasOnlySubstanceUnits="false" boundaryCondition="false" constant="false" fbc:chemicalFormula="C27H51N2O8PRS"/>
      <species id="M_hdeACP_c" name="Cis-hexadec-9-enoyl-[acyl-carrier protein] (n-C16:1)" compartment="_c" hasOnlySubstanceUnits="false" boundaryCondition="false" constant="false" fbc:chemicalFormula="C27H49N2O8PRS"/>
      <species id="M_butACP_c" name="Butyryl-ACP (n-C4:0ACP)" compartment="_c" hasOnlySubstanceUnits="false" boundaryCondition="false" constant="false" fbc:chemicalFormula="C15H27N2O8PRS"/>
      <species id="M_hexACP_c" name="Hexanoyl-ACP (n-C6:0ACP)" compartment="_c" hasOnlySubstanceUnits="false" boundaryCondition="false" constant="false" fbc:chemicalFormula="C17H31N2O8PRS"/>
      <species id="M_accoa_c" name="Acetyl-CoA" compartment="_c" hasOnlySubstanceUnits="false" boundaryCondition="false" constant="false" fbc:chemicalFormula="C23H34N7O17P3S"/>
      <species id="M_3oxoadp_e" name="3-Oxoadipate" compartment="_e" hasOnlySubstanceUnits="false" boundaryCondition="false" constant="false" fbc:chemicalFormula="C6H6O5"/>
      <species id="M_3oxoadp_p" name="3-Oxoadipate" compartment="_p" hasOnlySubstanceUnits="false" boundaryCondition="false" constant="false" fbc:chemicalFormula="C6H6O5"/>
      <species id="M_34dhbz_e" name="3,4-Dihydroxybenzoate" compartment="_e" hasOnlySubstanceUnits="false" boundaryCondition="false" constant="false" fbc:chemicalFormula="C7H5O4"/>
      <species id="M_T4hcinnm_c" name="Trans 4 Hydroxycinnamate C9H7O3" compartment="_c" hasOnlySubstanceUnits="false" boundaryCondition="false" constant="false" fbc:chemicalFormula="C9H7O3"/>
      <species id="M_amp_c" name="AMP C10H12N5O7P" compartment="_c" hasOnlySubstanceUnits="false" boundaryCondition="false" constant="false" fbc:chemicalFormula="C10H12N5O7P"/>
      <species id="M_ppi_c" name="Diphosphate" compartment="_c" hasOnlySubstanceUnits="false" boundaryCondition="false" constant="false" fbc:chemicalFormula="HO7P2"/>
      <species id="M_4cml_c" name="4-Carboxymuconolactone" compartment="_c" hasOnlySubstanceUnits="false" boundaryCondition="false" constant="false" fbc:chemicalFormula="C7H4O6"/>
      <species id="M_4hbz_e" name="4-Hydroxybenzoate" compartment="_e" hasOnlySubstanceUnits="false" boundaryCondition="false" constant="false" fbc:chemicalFormula="C7H5O3"/>
      <species id="M_4hbz_p" name="4-Hydroxybenzoate" compartment="_p" hasOnlySubstanceUnits="false" boundaryCondition="false" constant="false" fbc:chemicalFormula="C7H5O3"/>
      <species id="M_pi_c" name="Phosphate" compartment="_c" hasOnlySubstanceUnits="false" boundaryCondition="false" constant="false" fbc:chemicalFormula="HO4P"/>
      <species id="M_phthr_c" name="O-Phospho-4-hydroxy-L-threonine" compartment="_c" hasOnlySubstanceUnits="false" boundaryCondition="false" constant="false" fbc:chemicalFormula="C4H8NO7P"/>
      <species id="M_4hthr_c" name="4-Hydroxy-L-threonine" compartment="_c" hasOnlySubstanceUnits="false" boundaryCondition="false" constant="false" fbc:chemicalFormula="C4H9NO4"/>
      <species id="M_chols_e" name="Choline sulfate" compartment="_e" hasOnlySubstanceUnits="false" boundaryCondition="false" constant="false" fbc:chemicalFormula="C5H13NO4S"/>
      <species id="M_glu__L_c" name="L-Glutamate" compartment="_c" hasOnlySubstanceUnits="false" boundaryCondition="false" constant="false" fbc:chemicalFormula="C5H8NO4"/>
      <species id="M_akg_c" name="2-Oxoglutarate" compartment="_c" hasOnlySubstanceUnits="false" boundaryCondition="false" constant="false" fbc:chemicalFormula="C5H4O5"/>
      <species id="M_2oxoadp_c" name="2 Oxoadipate C6H6O5" compartment="_c" hasOnlySubstanceUnits="false" boundaryCondition="false" constant="false" fbc:chemicalFormula="C6H6O5"/>
      <species id="M_sucsal_c" name="Succinic semialdehyde" compartment="_c" hasOnlySubstanceUnits="false" boundaryCondition="false" constant="false" fbc:chemicalFormula="C4H5O3"/>
      <species id="M_4abut_c" name="4-Aminobutanoate" compartment="_c" hasOnlySubstanceUnits="false" boundaryCondition="false" constant="false" fbc:chemicalFormula="C4H9NO2"/>
      <species id="M_4abut_p" name="4-Aminobutanoate" compartment="_p" hasOnlySubstanceUnits="false" boundaryCondition="false" constant="false" fbc:chemicalFormula="C4H9NO2"/>
      <species id="M_4abut_e" name="4-Aminobutanoate" compartment="_e" hasOnlySubstanceUnits="false" boundaryCondition="false" constant="false" fbc:chemicalFormula="C4H9NO2"/>
      <species id="M_acald_c" name="Acetaldehyde" compartment="_c" hasOnlySubstanceUnits="false" boundaryCondition="false" constant="false" fbc:chemicalFormula="C2H4O"/>
      <species id="M_gtp_c" name="GTP C10H12N5O14P3" compartment="_c" hasOnlySubstanceUnits="false" boundaryCondition="false" constant="false" fbc:chemicalFormula="C10H12N5O14P3"/>
      <species id="M_hco3_c" name="Bicarbonate" compartment="_c" hasOnlySubstanceUnits="false" boundaryCondition="false" constant="false" fbc:chemicalFormula="CHO3"/>
      <species id="M_malcoa_c" name="Malonyl CoA C24H33N7O19P3S" compartment="_c" hasOnlySubstanceUnits="false" boundaryCondition="false" constant="false" fbc:chemicalFormula="C24H33N7O19P3S"/>
      <species id="M_acglu_c" name="N-Acetyl-L-glutamate" compartment="_c" hasOnlySubstanceUnits="false" boundaryCondition="false" constant="false" fbc:chemicalFormula="C7H9NO5"/>
      <species id="M_acg5p_c" name="N-Acetyl-L-glutamyl 5-phosphate" compartment="_c" hasOnlySubstanceUnits="false" boundaryCondition="false" constant="false" fbc:chemicalFormula="C7H9NO8P"/>
      <species id="M_2ahbut_c" name="(S)-2-Aceto-2-hydroxybutanoate" compartment="_c" hasOnlySubstanceUnits="false" boundaryCondition="false" constant="false" fbc:chemicalFormula="C6H9O4"/>
      <species id="M_pyr_c" name="Pyruvate" compartment="_c" hasOnlySubstanceUnits="false" boundaryCondition="false" constant="false" fbc:chemicalFormula="C3H3O3"/>
      <species id="M_2obut_c" name="2-Oxobutanoate" compartment="_c" hasOnlySubstanceUnits="false" boundaryCondition="false" constant="false" fbc:chemicalFormula="C4H5O3"/>
      <species id="M_ac_c" name="Acetate" compartment="_c" hasOnlySubstanceUnits="false" boundaryCondition="false" constant="false" fbc:chemicalFormula="C2H3O2"/>
      <species id="M_alac__S_c" name="(S)-2-Acetolactate" compartment="_c" hasOnlySubstanceUnits="false" boundaryCondition="false" constant="false" fbc:chemicalFormula="C5H7O4"/>
      <species id="M_fadh2_c" name="Flavin adenine dinucleotide reduced" compartment="_c" hasOnlySubstanceUnits="false" boundaryCondition="false" constant="false" fbc:chemicalFormula="C27H33N9O15P2"/>
      <species id="M_fad_c" name="Flavin adenine dinucleotide oxidized" compartment="_c" hasOnlySubstanceUnits="false" boundaryCondition="false" constant="false" fbc:chemicalFormula="C27H31N9O15P2"/>
      <species id="M_2mbcoa_c" name="2-Methylbutanoyl-CoA" compartment="_c" hasOnlySubstanceUnits="false" boundaryCondition="false" constant="false" fbc:chemicalFormula="C26H40N7O17P3S"/>
      <species id="M_ibcoa_c" name="Isobutyryl-CoA" compartment="_c" hasOnlySubstanceUnits="false" boundaryCondition="false" constant="false" fbc:chemicalFormula="C25H38N7O17P3S"/>
      <species id="M_acACP_c" name="Acetyl-ACP" compartment="_c" hasOnlySubstanceUnits="false" boundaryCondition="false" constant="false" fbc:chemicalFormula="C13H23N2O8PRS"/>
      <species id="M_orn_c" name="Ornithine" compartment="_c" hasOnlySubstanceUnits="false" boundaryCondition="false" constant="false" fbc:chemicalFormula="C5H13N2O2"/>
      <species id="M_acorn_c" name="N2-Acetyl-L-ornithine" compartment="_c" hasOnlySubstanceUnits="false" boundaryCondition="false" constant="false" fbc:chemicalFormula="C7H14N2O3"/>
      <species id="M_acon_C_e" name="Cis-Aconitate" compartment="_e" hasOnlySubstanceUnits="false" boundaryCondition="false" constant="false" fbc:chemicalFormula="C6H3O6"/>
      <species id="M_acon_C_p" name="Cis-Aconitate" compartment="_p" hasOnlySubstanceUnits="false" boundaryCondition="false" constant="false" fbc:chemicalFormula="C6H3O6"/>
      <species id="M_icit_c" name="Isocitrate" compartment="_c" hasOnlySubstanceUnits="false" boundaryCondition="false" constant="false" fbc:chemicalFormula="C6H5O7"/>
      <species id="M_cit_c" name="Citrate" compartment="_c" hasOnlySubstanceUnits="false" boundaryCondition="false" constant="false" fbc:chemicalFormula="C6H5O7"/>
      <species id="M_acon_C_c" name="Cis-Aconitate" compartment="_c" hasOnlySubstanceUnits="false" boundaryCondition="false" constant="false" fbc:chemicalFormula="C6H3O6"/>
      <species id="M_acg5sa_c" name="N-Acetyl-L-glutamate 5-semialdehyde" compartment="_c" hasOnlySubstanceUnits="false" boundaryCondition="false" constant="false" fbc:chemicalFormula="C7H10NO4"/>
      <species id="M_ppcoa_c" name="Propanoyl-CoA" compartment="_c" hasOnlySubstanceUnits="false" boundaryCondition="false" constant="false" fbc:chemicalFormula="C24H36N7O17P3S"/>
      <species id="M_ac_p" name="Acetate" compartment="_p" hasOnlySubstanceUnits="false" boundaryCondition="false" constant="false" fbc:chemicalFormula="C2H3O2"/>
      <species id="M_ac_e" name="Acetate" compartment="_e" hasOnlySubstanceUnits="false" boundaryCondition="false" constant="false" fbc:chemicalFormula="C2H3O2"/>
      <species id="M_adn_c" name="Adenosine" compartment="_c" hasOnlySubstanceUnits="false" boundaryCondition="false" constant="false" fbc:chemicalFormula="C10H13N5O4"/>
      <species id="M_nh4_c" name="Ammonium" compartment="_c" hasOnlySubstanceUnits="false" boundaryCondition="false" constant="false" fbc:chemicalFormula="H4N"/>
      <species id="M_ins_c" name="Inosine" compartment="_c" hasOnlySubstanceUnits="false" boundaryCondition="false" constant="false" fbc:chemicalFormula="C10H12N4O5"/>
      <species id="M_4abz_c" name="4-Aminobenzoate" compartment="_c" hasOnlySubstanceUnits="false" boundaryCondition="false" constant="false" fbc:chemicalFormula="C7H6NO2"/>
      <species id="M_4adcho_c" name="4-amino-4-deoxychorismate" compartment="_c" hasOnlySubstanceUnits="false" boundaryCondition="false" constant="false" fbc:chemicalFormula="C10H10NO5"/>
      <species id="M_gln__L_c" name="L-Glutamine" compartment="_c" hasOnlySubstanceUnits="false" boundaryCondition="false" constant="false" fbc:chemicalFormula="C5H10N2O3"/>
      <species id="M_gmp_c" name="GMP C10H12N5O8P" compartment="_c" hasOnlySubstanceUnits="false" boundaryCondition="false" constant="false" fbc:chemicalFormula="C10H12N5O8P"/>
      <species id="M_prpp_c" name="5-Phospho-alpha-D-ribose 1-diphosphate" compartment="_c" hasOnlySubstanceUnits="false" boundaryCondition="false" constant="false" fbc:chemicalFormula="C5H8O14P3"/>
      <species id="M_aicar_c" name="5-Amino-1-(5-Phospho-D-ribosyl)imidazole-4-carboxamide" compartment="_c" hasOnlySubstanceUnits="false" boundaryCondition="false" constant="false" fbc:chemicalFormula="C9H13N4O8P"/>
      <species id="M_fum_c" name="Fumarate" compartment="_c" hasOnlySubstanceUnits="false" boundaryCondition="false" constant="false" fbc:chemicalFormula="C4H2O4"/>
      <species id="M_dcamp_c" name="N6-(1,2-Dicarboxyethyl)-AMP" compartment="_c" hasOnlySubstanceUnits="false" boundaryCondition="false" constant="false" fbc:chemicalFormula="C14H14N5O11P"/>
      <species id="M_25aics_c" name="(S)-2-[5-Amino-1-(5-phospho-D-ribosyl)imidazole-4-carboxamido]succinate" compartment="_c" hasOnlySubstanceUnits="false" boundaryCondition="false" constant="false" fbc:chemicalFormula="C13H15N4O12P"/>
      <species id="M_asp__L_c" name="L-Aspartate" compartment="_c" hasOnlySubstanceUnits="false" boundaryCondition="false" constant="false" fbc:chemicalFormula="C4H6NO4"/>
      <species id="M_4pasp_c" name="4-Phospho-L-aspartate" compartment="_c" hasOnlySubstanceUnits="false" boundaryCondition="false" constant="false" fbc:chemicalFormula="C4H6NO7P"/>
      <species id="M_gdp_c" name="GDP C10H12N5O11P2" compartment="_c" hasOnlySubstanceUnits="false" boundaryCondition="false" constant="false" fbc:chemicalFormula="C10H12N5O11P2"/>
      <species id="M_imp_c" name="IMP C10H11N4O8P" compartment="_c" hasOnlySubstanceUnits="false" boundaryCondition="false" constant="false" fbc:chemicalFormula="C10H11N4O8P"/>
      <species id="M_urea_c" name="Urea CH4N2O" compartment="_c" hasOnlySubstanceUnits="false" boundaryCondition="false" constant="false" fbc:chemicalFormula="CH4N2O"/>
      <species id="M_ptrc_c" name="Putrescine" compartment="_c" hasOnlySubstanceUnits="false" boundaryCondition="false" constant="false" fbc:chemicalFormula="C4H14N2"/>
      <species id="M_pa120_c" name="1,2-didodecanoyl-sn-glycerol 3-phosphate" compartment="_c" hasOnlySubstanceUnits="false" boundaryCondition="false" constant="false" fbc:chemicalFormula="C27H51O8P1"/>
      <species id="M_1ddecg3p_c" name="1-dodecanoyl-sn-glycerol 3-phosphate" compartment="_c" hasOnlySubstanceUnits="false" boundaryCondition="false" constant="false" fbc:chemicalFormula="C15H29O7P1"/>
      <species id="M_1hdecg3p_c" name="1-hexadecanoyl-sn-glycerol 3-phosphate" compartment="_c" hasOnlySubstanceUnits="false" boundaryCondition="false" constant="false" fbc:chemicalFormula="C19H37O7P1"/>
      <species id="M_pa160_c" name="1,2-dihexadecanoyl-sn-glycerol 3-phosphate" compartment="_c" hasOnlySubstanceUnits="false" boundaryCondition="false" constant="false" fbc:chemicalFormula="C35H67O8P1"/>
      <species id="M_1hdec9eg3p_c" name="1-hexadec-9-enoyl-sn-glycerol 3-phosphate" compartment="_c" hasOnlySubstanceUnits="false" boundaryCondition="false" constant="false" fbc:chemicalFormula="C19H35O7P1"/>
      <species id="M_pa161_c" name="1,2-dihexadec-9-enoyl-sn-glycerol 3-phosphate" compartment="_c" hasOnlySubstanceUnits="false" boundaryCondition="false" constant="false" fbc:chemicalFormula="C35H63O8P1"/>
      <species id="M_1odecg3p_c" name="1-octadecanoyl-sn-glycerol 3-phosphate" compartment="_c" hasOnlySubstanceUnits="false" boundaryCondition="false" constant="false" fbc:chemicalFormula="C21H41O7P1"/>
      <species id="M_ocdcaACP_c" name="Octadecanoyl-ACP (n-C18:0ACP)" compartment="_c" hasOnlySubstanceUnits="false" boundaryCondition="false" constant="false" fbc:chemicalFormula="C29H55N2O8PRS"/>
      <species id="M_pa180_c" name="1,2-dioctadecanoyl-sn-glycerol 3-phosphate" compartment="_c" hasOnlySubstanceUnits="false" boundaryCondition="false" constant="false" fbc:chemicalFormula="C39H75O8P1"/>
      <species id="M_1odec11eg3p_c" name="1-octadec-11-enoyl-sn-glycerol 3-phosphate" compartment="_c" hasOnlySubstanceUnits="false" boundaryCondition="false" constant="false" fbc:chemicalFormula="C21H39O7P1"/>
      <species id="M_pa181_c" name="1,2-dioctadec-11-enoyl-sn-glycerol 3-phosphate" compartment="_c" hasOnlySubstanceUnits="false" boundaryCondition="false" constant="false" fbc:chemicalFormula="C39H71O8P1"/>
      <species id="M_octeACP_c" name="Cis-octadec-11-enoyl-[acyl-carrier protein] (n-C18:1)" compartment="_c" hasOnlySubstanceUnits="false" boundaryCondition="false" constant="false" fbc:chemicalFormula="C29H53N2O8PRS"/>
      <species id="M_thf_c" name="5,6,7,8-Tetrahydrofolate" compartment="_c" hasOnlySubstanceUnits="false" boundaryCondition="false" constant="false" fbc:chemicalFormula="C19H21N7O6"/>
      <species id="M_fprica_c" name="5-Formamido-1-(5-phospho-D-ribosyl)imidazole-4-carboxamide" compartment="_c" hasOnlySubstanceUnits="false" boundaryCondition="false" constant="false" fbc:chemicalFormula="C10H13N4O9P"/>
      <species id="M_10fthf_c" name="10-Formyltetrahydrofolate" compartment="_c" hasOnlySubstanceUnits="false" boundaryCondition="false" constant="false" fbc:chemicalFormula="C20H21N7O7"/>
      <species id="M_5aizc_c" name="5-amino-1-(5-phospho-D-ribosyl)imidazole-4-carboxylate" compartment="_c" hasOnlySubstanceUnits="false" boundaryCondition="false" constant="false" fbc:chemicalFormula="C9H11N3O9P"/>
      <species id="M_air_c" name="5-amino-1-(5-phospho-D-ribosyl)imidazole" compartment="_c" hasOnlySubstanceUnits="false" boundaryCondition="false" constant="false" fbc:chemicalFormula="C8H12N3O7P"/>
      <species id="M_sdhlam_c" name="S Succinyldihydrolipoamide C12H20NO4S2" compartment="_c" hasOnlySubstanceUnits="false" boundaryCondition="false" constant="false" fbc:chemicalFormula="C12H20NO4S2"/>
      <species id="M_lpam_c" name="Lipoamide C8H15NOS2" compartment="_c" hasOnlySubstanceUnits="false" boundaryCondition="false" constant="false" fbc:chemicalFormula="C8H15NOS2"/>
      <species id="M_dhlam_c" name="Dihydrolipoamide C8H17NOS2" compartment="_c" hasOnlySubstanceUnits="false" boundaryCondition="false" constant="false" fbc:chemicalFormula="C8H17NOS2"/>
      <species id="M_akg_p" name="2-Oxoglutarate" compartment="_p" hasOnlySubstanceUnits="false" boundaryCondition="false" constant="false" fbc:chemicalFormula="C5H4O5"/>
      <species id="M_akg_e" name="2-Oxoglutarate" compartment="_e" hasOnlySubstanceUnits="false" boundaryCondition="false" constant="false" fbc:chemicalFormula="C5H4O5"/>
      <species id="M_alaala_c" name="D-Alanyl-D-alanine" compartment="_c" hasOnlySubstanceUnits="false" boundaryCondition="false" constant="false" fbc:chemicalFormula="C6H12N2O3"/>
      <species id="M_ala__D_c" name="D-Alanine" compartment="_c" hasOnlySubstanceUnits="false" boundaryCondition="false" constant="false" fbc:chemicalFormula="C3H7NO2"/>
      <species id="M_ala__L_c" name="L-Alanine" compartment="_c" hasOnlySubstanceUnits="false" boundaryCondition="false" constant="false" fbc:chemicalFormula="C3H7NO2"/>
      <species id="M_trnaala_c" name="TRNA(Ala)" compartment="_c" hasOnlySubstanceUnits="false" boundaryCondition="false" constant="false" fbc:chemicalFormula="R"/>
      <species id="M_alatrna_c" name="L-Alanyl-tRNA(Ala)" compartment="_c" hasOnlySubstanceUnits="false" boundaryCondition="false" constant="false" fbc:chemicalFormula="C3H6NOR"/>
      <species id="M_ala__L_p" name="L-Alanine" compartment="_p" hasOnlySubstanceUnits="false" boundaryCondition="false" constant="false" fbc:chemicalFormula="C3H7NO2"/>
      <species id="M_ala__L_e" name="L-Alanine" compartment="_e" hasOnlySubstanceUnits="false" boundaryCondition="false" constant="false" fbc:chemicalFormula="C3H7NO2"/>
      <species id="M_pqqh2_c" name="Reduced pyrroloquinoline-quinone" compartment="_c" hasOnlySubstanceUnits="false" boundaryCondition="false" constant="false" fbc:chemicalFormula="C14H5N2O8"/>
      <species id="M_pqq_c" name="Pyrroloquinoline-quinone" compartment="_c" hasOnlySubstanceUnits="false" boundaryCondition="false" constant="false" fbc:chemicalFormula="C14H3N2O8"/>
      <species id="M_for_c" name="Formate" compartment="_c" hasOnlySubstanceUnits="false" boundaryCondition="false" constant="false" fbc:chemicalFormula="CH1O2"/>
      <species id="M_r5p_c" name="Alpha-D-Ribose 5-phosphate" compartment="_c" hasOnlySubstanceUnits="false" boundaryCondition="false" constant="false" fbc:chemicalFormula="C5H9O8P"/>
      <species id="M_anth_c" name="Anthranilate" compartment="_c" hasOnlySubstanceUnits="false" boundaryCondition="false" constant="false" fbc:chemicalFormula="C7H6NO2"/>
      <species id="M_pran_c" name="N-(5-Phospho-D-ribosyl)anthranilate" compartment="_c" hasOnlySubstanceUnits="false" boundaryCondition="false" constant="false" fbc:chemicalFormula="C12H13NO9P"/>
      <species id="M_chor_c" name="Chorismate" compartment="_c" hasOnlySubstanceUnits="false" boundaryCondition="false" constant="false" fbc:chemicalFormula="C10H8O6"/>
      <species id="M_5aptn_c" name="5-Aminopentanoate" compartment="_c" hasOnlySubstanceUnits="false" boundaryCondition="false" constant="false" fbc:chemicalFormula="C5H11NO2"/>
      <species id="M_5aprbu_c" name="5-Amino-6-(5&apos;-phosphoribitylamino)uracil" compartment="_c" hasOnlySubstanceUnits="false" boundaryCondition="false" constant="false" fbc:chemicalFormula="C9H15N4O9P"/>
      <species id="M_5apru_c" name="5-Amino-6-(5&apos;-phosphoribosylamino)uracil" compartment="_c" hasOnlySubstanceUnits="false" boundaryCondition="false" constant="false" fbc:chemicalFormula="C9H13N4O9P"/>
      <species id="M_so3_c" name="Sulfite" compartment="_c" hasOnlySubstanceUnits="false" boundaryCondition="false" constant="false" fbc:chemicalFormula="O3S"/>
      <species id="M_trdrd_c" name="Reduced thioredoxin" compartment="_c" hasOnlySubstanceUnits="false" boundaryCondition="false" constant="false" fbc:chemicalFormula="XH2"/>
      <species id="M_aps_c" name="Adenosine 5&apos;-phosphosulfate" compartment="_c" hasOnlySubstanceUnits="false" boundaryCondition="false" constant="false" fbc:chemicalFormula="C10H12N5O10PS"/>
      <species id="M_trdox_c" name="Oxidized thioredoxin" compartment="_c" hasOnlySubstanceUnits="false" boundaryCondition="false" constant="false" fbc:chemicalFormula="X"/>
      <species id="M_oxptn_c" name="5-Oxopentanoate" compartment="_c" hasOnlySubstanceUnits="false" boundaryCondition="false" constant="false" fbc:chemicalFormula="C5H7O3"/>
      <species id="M_citr__L_c" name="L-Citrulline" compartment="_c" hasOnlySubstanceUnits="false" boundaryCondition="false" constant="false" fbc:chemicalFormula="C6H13N3O3"/>
      <species id="M_arg__L_c" name="L-Arginine" compartment="_c" hasOnlySubstanceUnits="false" boundaryCondition="false" constant="false" fbc:chemicalFormula="C6H15N4O2"/>
      <species id="M_orn_p" name="Ornithine" compartment="_p" hasOnlySubstanceUnits="false" boundaryCondition="false" constant="false" fbc:chemicalFormula="C5H13N2O2"/>
      <species id="M_arg__L_p" name="L-Arginine" compartment="_p" hasOnlySubstanceUnits="false" boundaryCondition="false" constant="false" fbc:chemicalFormula="C6H15N4O2"/>
      <species id="M_argsuc_c" name="N(omega)-(L-Arginino)succinate" compartment="_c" hasOnlySubstanceUnits="false" boundaryCondition="false" constant="false" fbc:chemicalFormula="C10H17N4O6"/>
      <species id="M_arg__L_e" name="L-Arginine" compartment="_e" hasOnlySubstanceUnits="false" boundaryCondition="false" constant="false" fbc:chemicalFormula="C6H15N4O2"/>
      <species id="M_5g2oxpt_c" name="2-Oxoarginine" compartment="_c" hasOnlySubstanceUnits="false" boundaryCondition="false" constant="false" fbc:chemicalFormula="C6H11N3O3"/>
      <species id="M_aspsa_c" name="L-Aspartate 4-semialdehyde" compartment="_c" hasOnlySubstanceUnits="false" boundaryCondition="false" constant="false" fbc:chemicalFormula="C4H7NO3"/>
      <species id="M_asn__L_c" name="L-Asparagine" compartment="_c" hasOnlySubstanceUnits="false" boundaryCondition="false" constant="false" fbc:chemicalFormula="C4H8N2O3"/>
      <species id="M_cbp_c" name="Carbamoyl phosphate" compartment="_c" hasOnlySubstanceUnits="false" boundaryCondition="false" constant="false" fbc:chemicalFormula="CH2NO5P"/>
      <species id="M_cbasp_c" name="N-Carbamoyl-L-aspartate" compartment="_c" hasOnlySubstanceUnits="false" boundaryCondition="false" constant="false" fbc:chemicalFormula="C5H6N2O5"/>
      <species id="M_h2o2_c" name="Hydrogen peroxide" compartment="_c" hasOnlySubstanceUnits="false" boundaryCondition="false" constant="false" fbc:chemicalFormula="H2O2"/>
      <species id="M_oaa_c" name="Oxaloacetate" compartment="_c" hasOnlySubstanceUnits="false" boundaryCondition="false" constant="false" fbc:chemicalFormula="C4H2O5"/>
      <species id="M_iasp_c" name="Iminoaspartate" compartment="_c" hasOnlySubstanceUnits="false" boundaryCondition="false" constant="false" fbc:chemicalFormula="C4H3NO4"/>
      <species id="M_trnaasp_c" name="TRNA(Asp)" compartment="_c" hasOnlySubstanceUnits="false" boundaryCondition="false" constant="false" fbc:chemicalFormula="R"/>
      <species id="M_asptrna_c" name="L-Aspartyl-tRNA(Asp)" compartment="_c" hasOnlySubstanceUnits="false" boundaryCondition="false" constant="false" fbc:chemicalFormula="C4H5NO3R"/>
      <species id="M_asp__L_p" name="L-Aspartate" compartment="_p" hasOnlySubstanceUnits="false" boundaryCondition="false" constant="false" fbc:chemicalFormula="C4H6NO4"/>
      <species id="M_asp__L_e" name="L-Aspartate" compartment="_e" hasOnlySubstanceUnits="false" boundaryCondition="false" constant="false" fbc:chemicalFormula="C4H6NO4"/>
      <species id="M_prbatp_c" name="1-(5-Phosphoribosyl)-ATP" compartment="_c" hasOnlySubstanceUnits="false" boundaryCondition="false" constant="false" fbc:chemicalFormula="C15H19N5O20P4"/>
      <species id="M_bhb_c" name="(R)-3-Hydroxybutanoate" compartment="_c" hasOnlySubstanceUnits="false" boundaryCondition="false" constant="false" fbc:chemicalFormula="C4H7O3"/>
      <species id="M_acac_c" name="Acetoacetate" compartment="_c" hasOnlySubstanceUnits="false" boundaryCondition="false" constant="false" fbc:chemicalFormula="C4H5O3"/>
      <species id="M_glyb_c" name="Glycine betaine" compartment="_c" hasOnlySubstanceUnits="false" boundaryCondition="false" constant="false" fbc:chemicalFormula="C5H11NO2"/>
      <species id="M_hcys__L_c" name="L-Homocysteine" compartment="_c" hasOnlySubstanceUnits="false" boundaryCondition="false" constant="false" fbc:chemicalFormula="C4H9NO2S"/>
      <species id="M_met__L_c" name="L-Methionine" compartment="_c" hasOnlySubstanceUnits="false" boundaryCondition="false" constant="false" fbc:chemicalFormula="C5H11NO2S"/>
      <species id="M_bz_c" name="Benzoate" compartment="_c" hasOnlySubstanceUnits="false" boundaryCondition="false" constant="false" fbc:chemicalFormula="C7H5O2"/>
      <species id="M_catechol_c" name="Catechol" compartment="_c" hasOnlySubstanceUnits="false" boundaryCondition="false" constant="false" fbc:chemicalFormula="C6H6O2"/>
      <species id="M_bz_p" name="Benzoate" compartment="_p" hasOnlySubstanceUnits="false" boundaryCondition="false" constant="false" fbc:chemicalFormula="C7H5O2"/>
      <species id="M_bz_e" name="Benzoate" compartment="_e" hasOnlySubstanceUnits="false" boundaryCondition="false" constant="false" fbc:chemicalFormula="C7H5O2"/>
      <species id="M_gly_c" name="Glycine" compartment="_c" hasOnlySubstanceUnits="false" boundaryCondition="false" constant="false" fbc:chemicalFormula="C2H5NO2"/>
      <species id="M_sheme_c" name="Siroheme C42H36FeN4O16" compartment="_c" hasOnlySubstanceUnits="false" boundaryCondition="false" constant="false" fbc:chemicalFormula="C42H36FeN4O16"/>
      <species id="M_tyr__L_c" name="L-Tyrosine" compartment="_c" hasOnlySubstanceUnits="false" boundaryCondition="false" constant="false" fbc:chemicalFormula="C9H11NO3"/>
      <species id="M_pg160_c" name="Phosphatidylglycerol (dihexadecanoyl, n-C16:0)" compartment="_c" hasOnlySubstanceUnits="false" boundaryCondition="false" constant="false" fbc:chemicalFormula="C38H74O10P1"/>
      <species id="M_trp__L_c" name="L-Tryptophan" compartment="_c" hasOnlySubstanceUnits="false" boundaryCondition="false" constant="false" fbc:chemicalFormula="C11H12N2O2"/>
      <species id="M_lys__L_c" name="L-Lysine" compartment="_c" hasOnlySubstanceUnits="false" boundaryCondition="false" constant="false" fbc:chemicalFormula="C6H15N2O2"/>
      <species id="M_5mthf_c" name="5-Methyltetrahydrofolate" compartment="_c" hasOnlySubstanceUnits="false" boundaryCondition="false" constant="false" fbc:chemicalFormula="C20H24N7O6"/>
      <species id="M_cpe180_c" name="Cyclopropane phosphatidylethanolamine (dioctadec-11,12-cyclo-anoyl, n-C18:0 cyclo)" compartment="_c" hasOnlySubstanceUnits="false" boundaryCondition="false" constant="false" fbc:chemicalFormula="C43H82N1O8P1"/>
      <species id="M_pg180_c" name="Phosphatidylglycerol (dioctadecanoyl, n-C18:0)" compartment="_c" hasOnlySubstanceUnits="false" boundaryCondition="false" constant="false" fbc:chemicalFormula="C42H82O10P1"/>
      <species id="M_cpg160_c" name="Cyclopropane phosphatidylglycerol (dihexadec-9,10-cyclo-anoyl, n-C16:0 cyclo)" compartment="_c" hasOnlySubstanceUnits="false" boundaryCondition="false" constant="false" fbc:chemicalFormula="C40H74O10P1"/>
      <species id="M_pe181_c" name="Phosphatidylethanolamine (dioctadec-11-enoyl, n-C18:1)" compartment="_c" hasOnlySubstanceUnits="false" boundaryCondition="false" constant="false" fbc:chemicalFormula="C41H78N1O8P1"/>
      <species id="M_pe120_c" name="Phosphatidylethanolamine (didodecanoyl, n-C12:0)" compartment="_c" hasOnlySubstanceUnits="false" boundaryCondition="false" constant="false" fbc:chemicalFormula="C29H58N1O8P1"/>
      <species id="M_ctp_c" name="CTP C9H12N3O14P3" compartment="_c" hasOnlySubstanceUnits="false" boundaryCondition="false" constant="false" fbc:chemicalFormula="C9H12N3O14P3"/>
      <species id="M_cys__L_c" name="L-Cysteine" compartment="_c" hasOnlySubstanceUnits="false" boundaryCondition="false" constant="false" fbc:chemicalFormula="C3H7NO2S"/>
      <species id="M_ile__L_c" name="L-Isoleucine" compartment="_c" hasOnlySubstanceUnits="false" boundaryCondition="false" constant="false" fbc:chemicalFormula="C6H13NO2"/>
      <species id="M_pg120_c" name="Phosphatidylglycerol (didodecanoyl, n-C12:0)" compartment="_c" hasOnlySubstanceUnits="false" boundaryCondition="false" constant="false" fbc:chemicalFormula="C30H58O10P1"/>
      <species id="M_pe160_c" name="Phosphatidylethanolamine (dihexadecanoyl, n-C16:0)" compartment="_c" hasOnlySubstanceUnits="false" boundaryCondition="false" constant="false" fbc:chemicalFormula="C37H74N1O8P1"/>
      <species id="M_dctp_c" name="DCTP C9H12N3O13P3" compartment="_c" hasOnlySubstanceUnits="false" boundaryCondition="false" constant="false" fbc:chemicalFormula="C9H12N3O13P3"/>
      <species id="M_val__L_c" name="L-Valine" compartment="_c" hasOnlySubstanceUnits="false" boundaryCondition="false" constant="false" fbc:chemicalFormula="C5H11NO2"/>
      <species id="M_utp_c" name="UTP C9H11N2O15P3" compartment="_c" hasOnlySubstanceUnits="false" boundaryCondition="false" constant="false" fbc:chemicalFormula="C9H11N2O15P3"/>
      <species id="M_phe__L_c" name="L-Phenylalanine" compartment="_c" hasOnlySubstanceUnits="false" boundaryCondition="false" constant="false" fbc:chemicalFormula="C9H11NO2"/>
      <species id="M_leu__L_c" name="L-Leucine" compartment="_c" hasOnlySubstanceUnits="false" boundaryCondition="false" constant="false" fbc:chemicalFormula="C6H13NO2"/>
      <species id="M_cpg180_c" name="Cyclopropane phosphatidylglycerol (dioctadec-11,12-cyclo-anoyl, n-C18:0 cyclo)" compartment="_c" hasOnlySubstanceUnits="false" boundaryCondition="false" constant="false" fbc:chemicalFormula="C44H82O10P1"/>
      <species id="M_dttp_c" name="DTTP C10H13N2O14P3" compartment="_c" hasOnlySubstanceUnits="false" boundaryCondition="false" constant="false" fbc:chemicalFormula="C10H13N2O14P3"/>
      <species id="M_datp_c" name="DATP C10H12N5O12P3" compartment="_c" hasOnlySubstanceUnits="false" boundaryCondition="false" constant="false" fbc:chemicalFormula="C10H12N5O12P3"/>
      <species id="M_pro__L_c" name="L-Proline" compartment="_c" hasOnlySubstanceUnits="false" boundaryCondition="false" constant="false" fbc:chemicalFormula="C5H9NO2"/>
      <species id="M_pe161_c" name="Phosphatidylethanolamine (dihexadec-9enoyl, n-C16:1)" compartment="_c" hasOnlySubstanceUnits="false" boundaryCondition="false" constant="false" fbc:chemicalFormula="C37H70N1O8P1"/>
      <species id="M_his__L_c" name="L-Histidine" compartment="_c" hasOnlySubstanceUnits="false" boundaryCondition="false" constant="false" fbc:chemicalFormula="C6H9N3O2"/>
      <species id="M_cpe160_c" name="Cyclopropane phosphatidylethanolamine (dihexadec-9,10-cyclo-anoyl, n-C16:0 cyclo)" compartment="_c" hasOnlySubstanceUnits="false" boundaryCondition="false" constant="false" fbc:chemicalFormula="C39H74N1O8P1"/>
      <species id="M_thr__L_c" name="L-Threonine" compartment="_c" hasOnlySubstanceUnits="false" boundaryCondition="false" constant="false" fbc:chemicalFormula="C4H9NO3"/>
      <species id="M_ser__L_c" name="L-Serine" compartment="_c" hasOnlySubstanceUnits="false" boundaryCondition="false" constant="false" fbc:chemicalFormula="C3H7NO3"/>
      <species id="M_hemeO_c" name="Heme O C49H56FeN4O5" compartment="_c" hasOnlySubstanceUnits="false" boundaryCondition="false" constant="false" fbc:chemicalFormula="C49H56FeN4O5"/>
      <species id="M_udpg_c" name="UDPglucose" compartment="_c" hasOnlySubstanceUnits="false" boundaryCondition="false" constant="false" fbc:chemicalFormula="C15H22N2O17P2"/>
      <species id="M_dgtp_c" name="DGTP C10H12N5O13P3" compartment="_c" hasOnlySubstanceUnits="false" boundaryCondition="false" constant="false" fbc:chemicalFormula="C10H12N5O13P3"/>
      <species id="M_pe180_c" name="Phosphatidylethanolamine (dioctadecanoyl, n-C18:0)" compartment="_c" hasOnlySubstanceUnits="false" boundaryCondition="false" constant="false" fbc:chemicalFormula="C41H82N1O8P1"/>
      <species id="M_catechol_p" name="Catechol" compartment="_p" hasOnlySubstanceUnits="false" boundaryCondition="false" constant="false" fbc:chemicalFormula="C6H6O2"/>
      <species id="M_catechol_e" name="Catechol" compartment="_e" hasOnlySubstanceUnits="false" boundaryCondition="false" constant="false" fbc:chemicalFormula="C6H6O2"/>
      <species id="M_2p4c2me_c" name="2-phospho-4-(cytidine 5&apos;-diphospho)-2-C-methyl-D-erythritol" compartment="_c" hasOnlySubstanceUnits="false" boundaryCondition="false" constant="false" fbc:chemicalFormula="C14H22N3O17P3"/>
      <species id="M_4c2me_c" name="4-(cytidine 5&apos;-diphospho)-2-C-methyl-D-erythritol" compartment="_c" hasOnlySubstanceUnits="false" boundaryCondition="false" constant="false" fbc:chemicalFormula="C14H23N3O14P2"/>
      <species id="M_amet_c" name="S-Adenosyl-L-methionine" compartment="_c" hasOnlySubstanceUnits="false" boundaryCondition="false" constant="false" fbc:chemicalFormula="C15H23N6O5S"/>
      <species id="M_ahcys_c" name="S-Adenosyl-L-homocysteine" compartment="_c" hasOnlySubstanceUnits="false" boundaryCondition="false" constant="false" fbc:chemicalFormula="C14H20N6O5S"/>
      <species id="M_pg161_c" name="Phosphatidylglycerol (dihexadec-9-enoyl, n-C16:1)" compartment="_c" hasOnlySubstanceUnits="false" boundaryCondition="false" constant="false" fbc:chemicalFormula="C38H70O10P1"/>
      <species id="M_pg181_c" name="Phosphatidylglycerol (dioctadec-11-enoyl, n-C18:1)" compartment="_c" hasOnlySubstanceUnits="false" boundaryCondition="false" constant="false" fbc:chemicalFormula="C42H78O10P1"/>
      <species id="M_chol_c" name="Choline C5H14NO" compartment="_c" hasOnlySubstanceUnits="false" boundaryCondition="false" constant="false" fbc:chemicalFormula="C5H14NO"/>
      <species id="M_chol_p" name="Choline C5H14NO" compartment="_p" hasOnlySubstanceUnits="false" boundaryCondition="false" constant="false" fbc:chemicalFormula="C5H14NO"/>
      <species id="M_chol_e" name="Choline C5H14NO" compartment="_e" hasOnlySubstanceUnits="false" boundaryCondition="false" constant="false" fbc:chemicalFormula="C5H14NO"/>
      <species id="M_so4_c" name="Sulfate" compartment="_c" hasOnlySubstanceUnits="false" boundaryCondition="false" constant="false" fbc:chemicalFormula="O4S"/>
      <species id="M_chols_c" name="Choline sulfate" compartment="_c" hasOnlySubstanceUnits="false" boundaryCondition="false" constant="false" fbc:chemicalFormula="C5H13NO4S"/>
      <species id="M_chols_p" name="Choline sulfate" compartment="_p" hasOnlySubstanceUnits="false" boundaryCondition="false" constant="false" fbc:chemicalFormula="C5H13NO4S"/>
      <species id="M_26dap__M_c" name="Meso-2,6-Diaminoheptanedioate" compartment="_c" hasOnlySubstanceUnits="false" boundaryCondition="false" constant="false" fbc:chemicalFormula="C7H14N2O4"/>
      <species id="M_26dap_LL_c" name="LL-2,6-Diaminoheptanedioate" compartment="_c" hasOnlySubstanceUnits="false" boundaryCondition="false" constant="false" fbc:chemicalFormula="C7H14N2O4"/>
      <species id="M_pphn_c" name="Prephenate" compartment="_c" hasOnlySubstanceUnits="false" boundaryCondition="false" constant="false" fbc:chemicalFormula="C10H8O6"/>
      <species id="M_3psme_c" name="5-O-(1-Carboxyvinyl)-3-phosphoshikimate" compartment="_c" hasOnlySubstanceUnits="false" boundaryCondition="false" constant="false" fbc:chemicalFormula="C10H9O10P"/>
      <species id="M_cit_p" name="Citrate" compartment="_p" hasOnlySubstanceUnits="false" boundaryCondition="false" constant="false" fbc:chemicalFormula="C6H5O7"/>
      <species id="M_glyc_p" name="Glycerol" compartment="_p" hasOnlySubstanceUnits="false" boundaryCondition="false" constant="false" fbc:chemicalFormula="C3H8O3"/>
      <species id="M_co2_p" name="CO2 CO2" compartment="_p" hasOnlySubstanceUnits="false" boundaryCondition="false" constant="false" fbc:chemicalFormula="CO2"/>
      <species id="M_confrl_c" name="Coniferol" compartment="_c" hasOnlySubstanceUnits="false" boundaryCondition="false" constant="false" fbc:chemicalFormula="C10H12O3"/>
      <species id="M_fer_c" name="Ferulate" compartment="_c" hasOnlySubstanceUnits="false" boundaryCondition="false" constant="false" fbc:chemicalFormula="C10H9O4"/>
      <species id="M_cobalt2_p" name="Co2+" compartment="_p" hasOnlySubstanceUnits="false" boundaryCondition="false" constant="false" fbc:chemicalFormula="Co"/>
      <species id="M_cobalt2_e" name="Co2+" compartment="_e" hasOnlySubstanceUnits="false" boundaryCondition="false" constant="false" fbc:chemicalFormula="Co"/>
      <species id="M_cobalt2_c" name="Co2+" compartment="_c" hasOnlySubstanceUnits="false" boundaryCondition="false" constant="false" fbc:chemicalFormula="Co"/>
      <species id="M_confrl_e" name="Coniferol" compartment="_e" hasOnlySubstanceUnits="false" boundaryCondition="false" constant="false" fbc:chemicalFormula="C10H12O3"/>
      <species id="M_confrl_p" name="Coniferol" compartment="_p" hasOnlySubstanceUnits="false" boundaryCondition="false" constant="false" fbc:chemicalFormula="C10H12O3"/>
      <species id="M_pppg9_c" name="Protoporphyrinogen IX" compartment="_c" hasOnlySubstanceUnits="false" boundaryCondition="false" constant="false" fbc:chemicalFormula="C34H38N4O4"/>
      <species id="M_cpppg3_c" name="Coproporphyrinogen III" compartment="_c" hasOnlySubstanceUnits="false" boundaryCondition="false" constant="false" fbc:chemicalFormula="C36H40N4O8"/>
      <species id="M_dad_5_c" name="5&apos;-Deoxyadenosine" compartment="_c" hasOnlySubstanceUnits="false" boundaryCondition="false" constant="false" fbc:chemicalFormula="C10H13N5O3"/>
      <species id="M_crn_c" name="L-Carnitine" compartment="_c" hasOnlySubstanceUnits="false" boundaryCondition="false" constant="false" fbc:chemicalFormula="C7H15NO3"/>
      <species id="M_crn_p" name="L-Carnitine" compartment="_p" hasOnlySubstanceUnits="false" boundaryCondition="false" constant="false" fbc:chemicalFormula="C7H15NO3"/>
      <species id="M_crn_e" name="L-Carnitine" compartment="_e" hasOnlySubstanceUnits="false" boundaryCondition="false" constant="false" fbc:chemicalFormula="C7H15NO3"/>
      <species id="M_ura_c" name="Uracil" compartment="_c" hasOnlySubstanceUnits="false" boundaryCondition="false" constant="false" fbc:chemicalFormula="C4H4N2O2"/>
      <species id="M_q8h2_c" name="Ubiquinol-8" compartment="_c" hasOnlySubstanceUnits="false" boundaryCondition="false" constant="false" fbc:chemicalFormula="C49H76O4"/>
      <species id="M_focytc_c" name="Ferrocytochrome c C42H53FeN8O6S2" compartment="_c" hasOnlySubstanceUnits="false" boundaryCondition="false" constant="false" fbc:chemicalFormula="C42H53FeN8O6S2"/>
      <species id="M_q8_c" name="Ubiquinone-8" compartment="_c" hasOnlySubstanceUnits="false" boundaryCondition="false" constant="false" fbc:chemicalFormula="C49H74O4"/>
      <species id="M_ficytc_c" name="Ferricytochrome c C42H52FeN8O6S2" compartment="_c" hasOnlySubstanceUnits="false" boundaryCondition="false" constant="false" fbc:chemicalFormula="C42H52FeN8O6S2"/>
      <species id="M_acser_c" name="O-Acetyl-L-serine" compartment="_c" hasOnlySubstanceUnits="false" boundaryCondition="false" constant="false" fbc:chemicalFormula="C5H9NO4"/>
      <species id="M_h2s_c" name="Hydrogen sulfide" compartment="_c" hasOnlySubstanceUnits="false" boundaryCondition="false" constant="false" fbc:chemicalFormula="H2S"/>
      <species id="M_tsul_c" name="Thiosulfate" compartment="_c" hasOnlySubstanceUnits="false" boundaryCondition="false" constant="false" fbc:chemicalFormula="O3S2"/>
      <species id="M_cystrna_c" name="L-Cysteinyl-tRNA(Cys)" compartment="_c" hasOnlySubstanceUnits="false" boundaryCondition="false" constant="false" fbc:chemicalFormula="C3H6NOSR"/>
      <species id="M_trnacys_c" name="TRNA(Cys)" compartment="_c" hasOnlySubstanceUnits="false" boundaryCondition="false" constant="false" fbc:chemicalFormula="R"/>
      <species id="M_cys__L_p" name="L-Cysteine" compartment="_p" hasOnlySubstanceUnits="false" boundaryCondition="false" constant="false" fbc:chemicalFormula="C3H7NO2S"/>
      <species id="M_cys__L_e" name="L-Cysteine" compartment="_e" hasOnlySubstanceUnits="false" boundaryCondition="false" constant="false" fbc:chemicalFormula="C3H7NO2S"/>
      <species id="M_cdp_c" name="CDP C9H12N3O11P2" compartment="_c" hasOnlySubstanceUnits="false" boundaryCondition="false" constant="false" fbc:chemicalFormula="C9H12N3O11P2"/>
      <species id="M_cmp_c" name="CMP C9H12N3O8P" compartment="_c" hasOnlySubstanceUnits="false" boundaryCondition="false" constant="false" fbc:chemicalFormula="C9H12N3O8P"/>
      <species id="M_dcmp_c" name="DCMP C9H12N3O7P" compartment="_c" hasOnlySubstanceUnits="false" boundaryCondition="false" constant="false" fbc:chemicalFormula="C9H12N3O7P"/>
      <species id="M_dcdp_c" name="DCDP C9H12N3O10P2" compartment="_c" hasOnlySubstanceUnits="false" boundaryCondition="false" constant="false" fbc:chemicalFormula="C9H12N3O10P2"/>
      <species id="M_24dab_c" name="L-2,4-Diaminobutanoate" compartment="_c" hasOnlySubstanceUnits="false" boundaryCondition="false" constant="false" fbc:chemicalFormula="C4H10N2O2"/>
      <species id="M_dad_2_c" name="Deoxyadenosine" compartment="_c" hasOnlySubstanceUnits="false" boundaryCondition="false" constant="false" fbc:chemicalFormula="C10H13N5O3"/>
      <species id="M_damp_c" name="DAMP C10H12N5O6P" compartment="_c" hasOnlySubstanceUnits="false" boundaryCondition="false" constant="false" fbc:chemicalFormula="C10H12N5O6P"/>
      <species id="M_dadp_c" name="DADP C10H12N5O9P2" compartment="_c" hasOnlySubstanceUnits="false" boundaryCondition="false" constant="false" fbc:chemicalFormula="C10H12N5O9P2"/>
      <species id="M_cdpdddecg_c" name="CDP-1,2-didodecanoylglycerol" compartment="_c" hasOnlySubstanceUnits="false" boundaryCondition="false" constant="false" fbc:chemicalFormula="C36H63N3O15P2"/>
      <species id="M_cdpdhdecg_c" name="CDP-1,2-dihexadecanoylglycerol" compartment="_c" hasOnlySubstanceUnits="false" boundaryCondition="false" constant="false" fbc:chemicalFormula="C44H79N3O15P2"/>
      <species id="M_cdpdhdec9eg_c" name="CDP-1,2-dihexadec-9-enoylglycerol" compartment="_c" hasOnlySubstanceUnits="false" boundaryCondition="false" constant="false" fbc:chemicalFormula="C44H75N3O15P2"/>
      <species id="M_cdpdodecg_c" name="CDP-1,2-dioctadecanoylglycerol" compartment="_c" hasOnlySubstanceUnits="false" boundaryCondition="false" constant="false" fbc:chemicalFormula="C48H87N3O15P2"/>
      <species id="M_cdpdodec11eg_c" name="CDP-1,2-dioctadec-11-enoylglycerol" compartment="_c" hasOnlySubstanceUnits="false" boundaryCondition="false" constant="false" fbc:chemicalFormula="C48H83N3O15P2"/>
      <species id="M_db4p_c" name="3,4-dihydroxy-2-butanone 4-phosphate" compartment="_c" hasOnlySubstanceUnits="false" boundaryCondition="false" constant="false" fbc:chemicalFormula="C4H7O6P"/>
      <species id="M_ru5p__D_c" name="D-Ribulose 5-phosphate" compartment="_c" hasOnlySubstanceUnits="false" boundaryCondition="false" constant="false" fbc:chemicalFormula="C5H9O8P"/>
      <species id="M_dca_e" name="Decanoate (n-C10:0)" compartment="_e" hasOnlySubstanceUnits="false" boundaryCondition="false" constant="false" fbc:chemicalFormula="C10H19O2"/>
      <species id="M_dca_p" name="Decanoate (n-C10:0)" compartment="_p" hasOnlySubstanceUnits="false" boundaryCondition="false" constant="false" fbc:chemicalFormula="C10H19O2"/>
      <species id="M_dutp_c" name="DUTP C9H11N2O14P3" compartment="_c" hasOnlySubstanceUnits="false" boundaryCondition="false" constant="false" fbc:chemicalFormula="C9H11N2O14P3"/>
      <species id="M_ddca_p" name="Dodecanoate (n-C12:0)" compartment="_p" hasOnlySubstanceUnits="false" boundaryCondition="false" constant="false" fbc:chemicalFormula="C12H23O2"/>
      <species id="M_ddca_e" name="Dodecanoate (n-C12:0)" compartment="_e" hasOnlySubstanceUnits="false" boundaryCondition="false" constant="false" fbc:chemicalFormula="C12H23O2"/>
      <species id="M_e4p_c" name="D-Erythrose 4-phosphate" compartment="_c" hasOnlySubstanceUnits="false" boundaryCondition="false" constant="false" fbc:chemicalFormula="C4H7O7P"/>
      <species id="M_pep_c" name="Phosphoenolpyruvate" compartment="_c" hasOnlySubstanceUnits="false" boundaryCondition="false" constant="false" fbc:chemicalFormula="C3H2O6P"/>
      <species id="M_2dda7p_c" name="2-Dehydro-3-deoxy-D-arabino-heptonate 7-phosphate" compartment="_c" hasOnlySubstanceUnits="false" boundaryCondition="false" constant="false" fbc:chemicalFormula="C7H10O10P"/>
      <species id="M_dgmp_c" name="DGMP C10H12N5O7P" compartment="_c" hasOnlySubstanceUnits="false" boundaryCondition="false" constant="false" fbc:chemicalFormula="C10H12N5O7P"/>
      <species id="M_dgdp_c" name="DGDP C10H12N5O10P2" compartment="_c" hasOnlySubstanceUnits="false" boundaryCondition="false" constant="false" fbc:chemicalFormula="C10H12N5O10P2"/>
      <species id="M_23dhmb_c" name="(R)-2,3-Dihydroxy-3-methylbutanoate" compartment="_c" hasOnlySubstanceUnits="false" boundaryCondition="false" constant="false" fbc:chemicalFormula="C5H9O4"/>
      <species id="M_3mob_c" name="3-Methyl-2-oxobutanoate" compartment="_c" hasOnlySubstanceUnits="false" boundaryCondition="false" constant="false" fbc:chemicalFormula="C5H7O3"/>
      <species id="M_23dhmp_c" name="(R)-2,3-Dihydroxy-3-methylpentanoate" compartment="_c" hasOnlySubstanceUnits="false" boundaryCondition="false" constant="false" fbc:chemicalFormula="C6H11O4"/>
      <species id="M_3mop_c" name="(S)-3-Methyl-2-oxopentanoate" compartment="_c" hasOnlySubstanceUnits="false" boundaryCondition="false" constant="false" fbc:chemicalFormula="C6H9O3"/>
      <species id="M_thdp_c" name="2,3,4,5-Tetrahydrodipicolinate" compartment="_c" hasOnlySubstanceUnits="false" boundaryCondition="false" constant="false" fbc:chemicalFormula="C7H7NO4"/>
      <species id="M_23dhdp_c" name="2,3-Dihydrodipicolinate" compartment="_c" hasOnlySubstanceUnits="false" boundaryCondition="false" constant="false" fbc:chemicalFormula="C7H5NO4"/>
      <species id="M_dhf_c" name="7,8-Dihydrofolate" compartment="_c" hasOnlySubstanceUnits="false" boundaryCondition="false" constant="false" fbc:chemicalFormula="C19H19N7O6"/>
      <species id="M_dhpt_c" name="Dihydropteroate" compartment="_c" hasOnlySubstanceUnits="false" boundaryCondition="false" constant="false" fbc:chemicalFormula="C14H13N6O3"/>
      <species id="M_dhnpt_c" name="Dihydroneopterin" compartment="_c" hasOnlySubstanceUnits="false" boundaryCondition="false" constant="false" fbc:chemicalFormula="C9H13N5O4"/>
      <species id="M_gcald_c" name="Glycolaldehyde" compartment="_c" hasOnlySubstanceUnits="false" boundaryCondition="false" constant="false" fbc:chemicalFormula="C2H4O2"/>
      <species id="M_2ahhmp_c" name="2 Amino 4 hydroxy 6 hydroxymethyl 7 8 dihydropteridine C7H9N5O2" compartment="_c" hasOnlySubstanceUnits="false" boundaryCondition="false" constant="false" fbc:chemicalFormula="C7H9N5O2"/>
      <species id="M_dhor__S_c" name="(S)-Dihydroorotate" compartment="_c" hasOnlySubstanceUnits="false" boundaryCondition="false" constant="false" fbc:chemicalFormula="C5H5N2O4"/>
      <species id="M_orot_c" name="Orotate C5H3N2O4" compartment="_c" hasOnlySubstanceUnits="false" boundaryCondition="false" constant="false" fbc:chemicalFormula="C5H3N2O4"/>
      <species id="M_3hadpcoa_c" name="(3S)-3-Hydroxyadipyl-CoA" compartment="_c" hasOnlySubstanceUnits="false" boundaryCondition="false" constant="false" fbc:chemicalFormula="C27H39N7O20P3S"/>
      <species id="M_h2_c" name="Hydrogen" compartment="_c" hasOnlySubstanceUnits="false" boundaryCondition="false" constant="false" fbc:chemicalFormula="H2"/>
      <species id="M_56dura_c" name="5,6-dihydrouracil" compartment="_c" hasOnlySubstanceUnits="false" boundaryCondition="false" constant="false" fbc:chemicalFormula="C4H6N2O2"/>
      <species id="M_cala_c" name="N-Carbamoyl-beta-alanine" compartment="_c" hasOnlySubstanceUnits="false" boundaryCondition="false" constant="false" fbc:chemicalFormula="C4H7N2O3"/>
      <species id="M_25dhpp_c" name="2 5 Diamino 6 hydroxy 4  5  phosphoribosylamino  pyrimidine C9H14N5O8P" compartment="_c" hasOnlySubstanceUnits="false" boundaryCondition="false" constant="false" fbc:chemicalFormula="C9H14N5O8P"/>
      <species id="M_3dhq_c" name="3-Dehydroquinate" compartment="_c" hasOnlySubstanceUnits="false" boundaryCondition="false" constant="false" fbc:chemicalFormula="C7H9O6"/>
      <species id="M_3dhsk_c" name="3-Dehydroshikimate" compartment="_c" hasOnlySubstanceUnits="false" boundaryCondition="false" constant="false" fbc:chemicalFormula="C7H7O5"/>
      <species id="M_glu__D_c" name="D-Glutamate" compartment="_c" hasOnlySubstanceUnits="false" boundaryCondition="false" constant="false" fbc:chemicalFormula="C5H8NO4"/>
      <species id="M_ipdp_c" name="Isopentenyl diphosphate" compartment="_c" hasOnlySubstanceUnits="false" boundaryCondition="false" constant="false" fbc:chemicalFormula="C5H9O7P2"/>
      <species id="M_grdp_c" name="Geranyl diphosphate" compartment="_c" hasOnlySubstanceUnits="false" boundaryCondition="false" constant="false" fbc:chemicalFormula="C10H17O7P2"/>
      <species id="M_dmpp_c" name="Dimethylallyl diphosphate" compartment="_c" hasOnlySubstanceUnits="false" boundaryCondition="false" constant="false" fbc:chemicalFormula="C5H9O7P2"/>
      <species id="M_fald_c" name="Formaldehyde" compartment="_c" hasOnlySubstanceUnits="false" boundaryCondition="false" constant="false" fbc:chemicalFormula="CH2O"/>
      <species id="M_aacald_c" name="Aminoacetaldehyde" compartment="_c" hasOnlySubstanceUnits="false" boundaryCondition="false" constant="false" fbc:chemicalFormula="C2H6NO"/>
      <species id="M_C100mclPHA_c" name="C10:0-Medium-chain length Polyhydroxyalkanoate." compartment="_c" hasOnlySubstanceUnits="false" boundaryCondition="false" constant="false" fbc:chemicalFormula="C10H18O2R"/>
      <species id="M_C120mclPHA_c" name="C12:0-Medium-chain length Polyhydroxyalkanoate." compartment="_c" hasOnlySubstanceUnits="false" boundaryCondition="false" constant="false" fbc:chemicalFormula="C12H22O2R"/>
      <species id="M_C121mclPHA_c" name="C12:1-Medium-chain length Polyhydroxyalkanoate." compartment="_c" hasOnlySubstanceUnits="false" boundaryCondition="false" constant="false" fbc:chemicalFormula="C12H20O2R"/>
      <species id="M_C140mclPHA_c" name="C14:0-Medium-chain length Polyhydroxyalkanoate." compartment="_c" hasOnlySubstanceUnits="false" boundaryCondition="false" constant="false" fbc:chemicalFormula="C14H26O2R"/>
      <species id="M_C141mclPHA_c" name="C14:1-Medium-chain length Polyhydroxyalkanoate." compartment="_c" hasOnlySubstanceUnits="false" boundaryCondition="false" constant="false" fbc:chemicalFormula="C14H24O2R"/>
      <species id="M_C60mclPHA_c" name="C6:0-Medium-chain length Polyhydroxyalkanoate" compartment="_c" hasOnlySubstanceUnits="false" boundaryCondition="false" constant="false" fbc:chemicalFormula="C6H10O2R"/>
      <species id="M_C80mclPHA_c" name="C8:0-Medium-chain length Polyhydroxyalkanoate." compartment="_c" hasOnlySubstanceUnits="false" boundaryCondition="false" constant="false" fbc:chemicalFormula="C8H14O2R"/>
      <species id="M_mclPHA_c" name="Medium-chain length Polyhydroxyalkanoate (Total)" compartment="_c" hasOnlySubstanceUnits="false" boundaryCondition="false" constant="false" fbc:chemicalFormula="C36H64O8R4"/>
      <species id="M_ptal_c" name="Pentanal" compartment="_c" hasOnlySubstanceUnits="false" boundaryCondition="false" constant="false" fbc:chemicalFormula="C5H10O"/>
      <species id="M_dna_c" name="DNA" compartment="_c" hasOnlySubstanceUnits="false" boundaryCondition="false" constant="false" fbc:chemicalFormula="C10H17O8PR2"/>
      <species id="M_dna5mtc_c" name="DNA 5-methylcytosine" compartment="_c" hasOnlySubstanceUnits="false" boundaryCondition="false" constant="false" fbc:chemicalFormula="C11H19O8PR2"/>
      <species id="M_dhpmp_c" name="Dihydroneopterin monophosphate" compartment="_c" hasOnlySubstanceUnits="false" boundaryCondition="false" constant="false" fbc:chemicalFormula="C9H12N5O7P"/>
      <species id="M_ahdt_c" name="2-Amino-4-hydroxy-6-(erythro-1,2,3-trihydroxypropyl)dihydropteridine triphosphate" compartment="_c" hasOnlySubstanceUnits="false" boundaryCondition="false" constant="false" fbc:chemicalFormula="C9H12N5O13P3"/>
      <species id="M_dpcoa_c" name="Dephospho-CoA" compartment="_c" hasOnlySubstanceUnits="false" boundaryCondition="false" constant="false" fbc:chemicalFormula="C21H33N7O13P2S"/>
      <species id="M_mclPHAg_c" name="Medium-chain length Polyhydroxyalkanoate growing." compartment="_c" hasOnlySubstanceUnits="false" boundaryCondition="false" constant="false" fbc:chemicalFormula="R"/>
      <species id="M_2dhp_c" name="2-Dehydropantoate" compartment="_c" hasOnlySubstanceUnits="false" boundaryCondition="false" constant="false" fbc:chemicalFormula="C6H9O4"/>
      <species id="M_pant__R_c" name="(R)-Pantoate" compartment="_c" hasOnlySubstanceUnits="false" boundaryCondition="false" constant="false" fbc:chemicalFormula="C6H11O4"/>
      <species id="M_dtmp_c" name="DTMP C10H13N2O8P" compartment="_c" hasOnlySubstanceUnits="false" boundaryCondition="false" constant="false" fbc:chemicalFormula="C10H13N2O8P"/>
      <species id="M_dtdp_c" name="DTDP C10H13N2O11P2" compartment="_c" hasOnlySubstanceUnits="false" boundaryCondition="false" constant="false" fbc:chemicalFormula="C10H13N2O11P2"/>
      <species id="M_dump_c" name="DUMP C9H11N2O8P" compartment="_c" hasOnlySubstanceUnits="false" boundaryCondition="false" constant="false" fbc:chemicalFormula="C9H11N2O8P"/>
      <species id="M_2me4p_c" name="2-C-methyl-D-erythritol 4-phosphate" compartment="_c" hasOnlySubstanceUnits="false" boundaryCondition="false" constant="false" fbc:chemicalFormula="C5H11O7P"/>
      <species id="M_dxyl5p_c" name="1-deoxy-D-xylulose 5-phosphate" compartment="_c" hasOnlySubstanceUnits="false" boundaryCondition="false" constant="false" fbc:chemicalFormula="C5H9O7P"/>
      <species id="M_g3p_c" name="Glyceraldehyde 3-phosphate" compartment="_c" hasOnlySubstanceUnits="false" boundaryCondition="false" constant="false" fbc:chemicalFormula="C3H5O6P"/>
      <species id="M_lac__D_p" name="D-Lactate" compartment="_p" hasOnlySubstanceUnits="false" boundaryCondition="false" constant="false" fbc:chemicalFormula="C3H5O3"/>
      <species id="M_lac__D_c" name="D-Lactate" compartment="_c" hasOnlySubstanceUnits="false" boundaryCondition="false" constant="false" fbc:chemicalFormula="C3H5O3"/>
      <species id="M_lac__D_e" name="D-Lactate" compartment="_e" hasOnlySubstanceUnits="false" boundaryCondition="false" constant="false" fbc:chemicalFormula="C3H5O3"/>
      <species id="M_4per_c" name="4-Phospho-D-erythronate" compartment="_c" hasOnlySubstanceUnits="false" boundaryCondition="false" constant="false" fbc:chemicalFormula="C4H6O8P"/>
      <species id="M_6pgc_c" name="6-Phospho-D-gluconate" compartment="_c" hasOnlySubstanceUnits="false" boundaryCondition="false" constant="false" fbc:chemicalFormula="C6H10O10P"/>
      <species id="M_2pg_c" name="D-Glycerate 2-phosphate" compartment="_c" hasOnlySubstanceUnits="false" boundaryCondition="false" constant="false" fbc:chemicalFormula="C3H4O7P"/>
      <species id="M_ethso3_p" name="Ethanesulfonate" compartment="_p" hasOnlySubstanceUnits="false" boundaryCondition="false" constant="false" fbc:chemicalFormula="C2H5O3S"/>
      <species id="M_ethso3_c" name="Ethanesulfonate" compartment="_c" hasOnlySubstanceUnits="false" boundaryCondition="false" constant="false" fbc:chemicalFormula="C2H5O3S"/>
      <species id="M_ethso3_e" name="Ethanesulfonate" compartment="_e" hasOnlySubstanceUnits="false" boundaryCondition="false" constant="false" fbc:chemicalFormula="C2H5O3S"/>
      <species id="M_2ddglcn_e" name="2-Dehydro-3-deoxy-D-gluconate" compartment="_e" hasOnlySubstanceUnits="false" boundaryCondition="false" constant="false" fbc:chemicalFormula="C6H9O6"/>
      <species id="M_T4hcinnm_e" name="Trans 4 Hydroxycinnamate C9H7O3" compartment="_e" hasOnlySubstanceUnits="false" boundaryCondition="false" constant="false" fbc:chemicalFormula="C9H7O3"/>
      <species id="M_fe2_e" name="Fe2+ mitochondria" compartment="_e" hasOnlySubstanceUnits="false" boundaryCondition="false" constant="false" fbc:chemicalFormula="Fe"/>
      <species id="M_fer_e" name="Ferulate" compartment="_e" hasOnlySubstanceUnits="false" boundaryCondition="false" constant="false" fbc:chemicalFormula="C10H9O4"/>
      <species id="M_fru_e" name="D-Fructose" compartment="_e" hasOnlySubstanceUnits="false" boundaryCondition="false" constant="false" fbc:chemicalFormula="C6H12O6"/>
      <species id="M_fum_e" name="Fumarate" compartment="_e" hasOnlySubstanceUnits="false" boundaryCondition="false" constant="false" fbc:chemicalFormula="C4H2O4"/>
      <species id="M_ga_e" name="Gallic acid" compartment="_e" hasOnlySubstanceUnits="false" boundaryCondition="false" constant="false" fbc:chemicalFormula="C7H5O5"/>
      <species id="M_glc__D_e" name="D-Glucose" compartment="_e" hasOnlySubstanceUnits="false" boundaryCondition="false" constant="false" fbc:chemicalFormula="C6H12O6"/>
      <species id="M_glcn_e" name="D-Gluconate" compartment="_e" hasOnlySubstanceUnits="false" boundaryCondition="false" constant="false" fbc:chemicalFormula="C6H11O7"/>
      <species id="M_glu__L_e" name="L-Glutamate" compartment="_e" hasOnlySubstanceUnits="false" boundaryCondition="false" constant="false" fbc:chemicalFormula="C5H8NO4"/>
      <species id="M_gly_e" name="Glycine" compartment="_e" hasOnlySubstanceUnits="false" boundaryCondition="false" constant="false" fbc:chemicalFormula="C2H5NO2"/>
      <species id="M_glyald_e" name="D-Glyceraldehyde" compartment="_e" hasOnlySubstanceUnits="false" boundaryCondition="false" constant="false" fbc:chemicalFormula="C3H6O3"/>
      <species id="M_glyb_e" name="Glycine betaine" compartment="_e" hasOnlySubstanceUnits="false" boundaryCondition="false" constant="false" fbc:chemicalFormula="C5H11NO2"/>
      <species id="M_glyc_e" name="Glycerol" compartment="_e" hasOnlySubstanceUnits="false" boundaryCondition="false" constant="false" fbc:chemicalFormula="C3H8O3"/>
      <species id="M_glyclt_e" name="Glycolate C2H3O3" compartment="_e" hasOnlySubstanceUnits="false" boundaryCondition="false" constant="false" fbc:chemicalFormula="C2H3O3"/>
      <species id="M_h2_e" name="Hydrogen" compartment="_e" hasOnlySubstanceUnits="false" boundaryCondition="false" constant="false" fbc:chemicalFormula="H2"/>
      <species id="M_h2o_e" name="H2O H2O" compartment="_e" hasOnlySubstanceUnits="false" boundaryCondition="false" constant="false" fbc:chemicalFormula="H2O"/>
      <species id="M_h_e" name="H+" compartment="_e" hasOnlySubstanceUnits="false" boundaryCondition="false" constant="false" fbc:chemicalFormula="H"/>
      <species id="M_hco3_e" name="Bicarbonate" compartment="_e" hasOnlySubstanceUnits="false" boundaryCondition="false" constant="false" fbc:chemicalFormula="CHO3"/>
      <species id="M_hdca_e" name="Hexadecanoate (n-C16:0)" compartment="_e" hasOnlySubstanceUnits="false" boundaryCondition="false" constant="false" fbc:chemicalFormula="C16H31O2"/>
      <species id="M_his__L_e" name="L-Histidine" compartment="_e" hasOnlySubstanceUnits="false" boundaryCondition="false" constant="false" fbc:chemicalFormula="C6H9N3O2"/>
      <species id="M_hxa_e" name="Hexanoate (n-C6:0)" compartment="_e" hasOnlySubstanceUnits="false" boundaryCondition="false" constant="false" fbc:chemicalFormula="C6H11O2"/>
      <species id="M_icit_e" name="Isocitrate" compartment="_e" hasOnlySubstanceUnits="false" boundaryCondition="false" constant="false" fbc:chemicalFormula="C6H5O7"/>
      <species id="M_ile__L_e" name="L-Isoleucine" compartment="_e" hasOnlySubstanceUnits="false" boundaryCondition="false" constant="false" fbc:chemicalFormula="C6H13NO2"/>
      <species id="M_isetac_e" name="Isethionic acid" compartment="_e" hasOnlySubstanceUnits="false" boundaryCondition="false" constant="false" fbc:chemicalFormula="C2H5O4S"/>
      <species id="M_lac__L_e" name="L-Lactate" compartment="_e" hasOnlySubstanceUnits="false" boundaryCondition="false" constant="false" fbc:chemicalFormula="C3H5O3"/>
      <species id="M_leu__L_e" name="L-Leucine" compartment="_e" hasOnlySubstanceUnits="false" boundaryCondition="false" constant="false" fbc:chemicalFormula="C6H13NO2"/>
      <species id="M_lys__L_e" name="L-Lysine" compartment="_e" hasOnlySubstanceUnits="false" boundaryCondition="false" constant="false" fbc:chemicalFormula="C6H15N2O2"/>
      <species id="M_m_xyl_e" name="M-Xylene" compartment="_e" hasOnlySubstanceUnits="false" boundaryCondition="false" constant="false" fbc:chemicalFormula="C8H10"/>
      <species id="M_mal__L_e" name="L-Malate" compartment="_e" hasOnlySubstanceUnits="false" boundaryCondition="false" constant="false" fbc:chemicalFormula="C4H4O5"/>
      <species id="M_met__L_e" name="L-Methionine" compartment="_e" hasOnlySubstanceUnits="false" boundaryCondition="false" constant="false" fbc:chemicalFormula="C5H11NO2S"/>
      <species id="M_mso3_e" name="Methanesulfonate" compartment="_e" hasOnlySubstanceUnits="false" boundaryCondition="false" constant="false" fbc:chemicalFormula="CH3O3S"/>
      <species id="M_na1_e" name="Sodium" compartment="_e" hasOnlySubstanceUnits="false" boundaryCondition="false" constant="false" fbc:chemicalFormula="Na"/>
      <species id="M_nac_e" name="Nicotinate" compartment="_e" hasOnlySubstanceUnits="false" boundaryCondition="false" constant="false" fbc:chemicalFormula="C6H4NO2"/>
      <species id="M_nh4_e" name="Ammonium" compartment="_e" hasOnlySubstanceUnits="false" boundaryCondition="false" constant="false" fbc:chemicalFormula="H4N"/>
      <species id="M_ni2_e" name="Nickel" compartment="_e" hasOnlySubstanceUnits="false" boundaryCondition="false" constant="false" fbc:chemicalFormula="Ni"/>
      <species id="M_no2_e" name="Nitrite" compartment="_e" hasOnlySubstanceUnits="false" boundaryCondition="false" constant="false" fbc:chemicalFormula="NO2"/>
      <species id="M_o2_e" name="O2 O2" compartment="_e" hasOnlySubstanceUnits="false" boundaryCondition="false" constant="false" fbc:chemicalFormula="O2"/>
      <species id="M_octa_e" name="Octanoate (n-C8:0)" compartment="_e" hasOnlySubstanceUnits="false" boundaryCondition="false" constant="false" fbc:chemicalFormula="C8H15O2"/>
      <species id="M_orn_e" name="Ornithine" compartment="_e" hasOnlySubstanceUnits="false" boundaryCondition="false" constant="false" fbc:chemicalFormula="C5H13N2O2"/>
      <species id="M_p_xyl_e" name="P-methyltoluene" compartment="_e" hasOnlySubstanceUnits="false" boundaryCondition="false" constant="false" fbc:chemicalFormula="C8H10"/>
      <species id="M_pac_e" name="Phenylacetic acid" compartment="_e" hasOnlySubstanceUnits="false" boundaryCondition="false" constant="false" fbc:chemicalFormula="C8H7O2"/>
      <species id="M_pentso3_e" name="Pentanesulfonate" compartment="_e" hasOnlySubstanceUnits="false" boundaryCondition="false" constant="false" fbc:chemicalFormula="C5H11O3S"/>
      <species id="M_phe__L_e" name="L-Phenylalanine" compartment="_e" hasOnlySubstanceUnits="false" boundaryCondition="false" constant="false" fbc:chemicalFormula="C9H11NO2"/>
      <species id="M_pi_e" name="Phosphate" compartment="_e" hasOnlySubstanceUnits="false" boundaryCondition="false" constant="false" fbc:chemicalFormula="HO4P"/>
      <species id="M_pro__L_e" name="L-Proline" compartment="_e" hasOnlySubstanceUnits="false" boundaryCondition="false" constant="false" fbc:chemicalFormula="C5H9NO2"/>
      <species id="M_ptrc_e" name="Putrescine" compartment="_e" hasOnlySubstanceUnits="false" boundaryCondition="false" constant="false" fbc:chemicalFormula="C4H14N2"/>
      <species id="M_quin_e" name="Quinate" compartment="_e" hasOnlySubstanceUnits="false" boundaryCondition="false" constant="false" fbc:chemicalFormula="C7H11O6"/>
      <species id="M_rib__D_e" name="D-Ribose" compartment="_e" hasOnlySubstanceUnits="false" boundaryCondition="false" constant="false" fbc:chemicalFormula="C5H10O5"/>
      <species id="M_ser__L_e" name="L-Serine" compartment="_e" hasOnlySubstanceUnits="false" boundaryCondition="false" constant="false" fbc:chemicalFormula="C3H7NO3"/>
      <species id="M_so4_e" name="Sulfate" compartment="_e" hasOnlySubstanceUnits="false" boundaryCondition="false" constant="false" fbc:chemicalFormula="O4S"/>
      <species id="M_spmd_e" name="Spermidine" compartment="_e" hasOnlySubstanceUnits="false" boundaryCondition="false" constant="false" fbc:chemicalFormula="C7H22N3"/>
      <species id="M_succ_e" name="Succinate" compartment="_e" hasOnlySubstanceUnits="false" boundaryCondition="false" constant="false" fbc:chemicalFormula="C4H4O4"/>
      <species id="M_taur_e" name="Taurine C2H7NO3S" compartment="_e" hasOnlySubstanceUnits="false" boundaryCondition="false" constant="false" fbc:chemicalFormula="C2H7NO3S"/>
      <species id="M_thr__L_e" name="L-Threonine" compartment="_e" hasOnlySubstanceUnits="false" boundaryCondition="false" constant="false" fbc:chemicalFormula="C4H9NO3"/>
      <species id="M_tol_e" name="Toluene" compartment="_e" hasOnlySubstanceUnits="false" boundaryCondition="false" constant="false" fbc:chemicalFormula="C7H8"/>
      <species id="M_tsul_e" name="Thiosulfate" compartment="_e" hasOnlySubstanceUnits="false" boundaryCondition="false" constant="false" fbc:chemicalFormula="O3S2"/>
      <species id="M_ttdca_e" name="Tetradecanoate (n-C14:0)" compartment="_e" hasOnlySubstanceUnits="false" boundaryCondition="false" constant="false" fbc:chemicalFormula="C14H27O2"/>
      <species id="M_tyr__L_e" name="L-Tyrosine" compartment="_e" hasOnlySubstanceUnits="false" boundaryCondition="false" constant="false" fbc:chemicalFormula="C9H11NO3"/>
      <species id="M_val__L_e" name="L-Valine" compartment="_e" hasOnlySubstanceUnits="false" boundaryCondition="false" constant="false" fbc:chemicalFormula="C5H11NO2"/>
      <species id="M_vanln_e" name="Vanillin" compartment="_e" hasOnlySubstanceUnits="false" boundaryCondition="false" constant="false" fbc:chemicalFormula="C8H8O3"/>
      <species id="M_vanlt_e" name="Vanillate" compartment="_e" hasOnlySubstanceUnits="false" boundaryCondition="false" constant="false" fbc:chemicalFormula="C8H7O4"/>
      <species id="M_ttdca_p" name="Tetradecanoate (n-C14:0)" compartment="_p" hasOnlySubstanceUnits="false" boundaryCondition="false" constant="false" fbc:chemicalFormula="C14H27O2"/>
      <species id="M_hdca_p" name="Hexadecanoate (n-C16:0)" compartment="_p" hasOnlySubstanceUnits="false" boundaryCondition="false" constant="false" fbc:chemicalFormula="C16H31O2"/>
      <species id="M_hxa_p" name="Hexanoate (n-C6:0)" compartment="_p" hasOnlySubstanceUnits="false" boundaryCondition="false" constant="false" fbc:chemicalFormula="C6H11O2"/>
      <species id="M_octa_p" name="Octanoate (n-C8:0)" compartment="_p" hasOnlySubstanceUnits="false" boundaryCondition="false" constant="false" fbc:chemicalFormula="C8H15O2"/>
      <species id="M_cytcc_c" name="Cytochrome c" compartment="_c" hasOnlySubstanceUnits="false" boundaryCondition="false" constant="false" fbc:chemicalFormula="C42H52FeN8O6S2"/>
      <species id="M_dhap_c" name="Dihydroxyacetone phosphate" compartment="_c" hasOnlySubstanceUnits="false" boundaryCondition="false" constant="false" fbc:chemicalFormula="C3H5O6P"/>
      <species id="M_f6p_c" name="D-Fructose 6-phosphate" compartment="_c" hasOnlySubstanceUnits="false" boundaryCondition="false" constant="false" fbc:chemicalFormula="C6H11O9P"/>
      <species id="M_fe2_c" name="Fe2+ mitochondria" compartment="_c" hasOnlySubstanceUnits="false" boundaryCondition="false" constant="false" fbc:chemicalFormula="Fe"/>
      <species id="M_pheme_c" name="Protoheme C34H30FeN4O4" compartment="_c" hasOnlySubstanceUnits="false" boundaryCondition="false" constant="false" fbc:chemicalFormula="C34H30FeN4O4"/>
      <species id="M_ppp9_c" name="Protoporphyrin" compartment="_c" hasOnlySubstanceUnits="false" boundaryCondition="false" constant="false" fbc:chemicalFormula="C34H32N4O4"/>
      <species id="M_vanln_c" name="Vanillin" compartment="_c" hasOnlySubstanceUnits="false" boundaryCondition="false" constant="false" fbc:chemicalFormula="C8H8O3"/>
      <species id="M_isetac_c" name="Isethionic acid" compartment="_c" hasOnlySubstanceUnits="false" boundaryCondition="false" constant="false" fbc:chemicalFormula="C2H5O4S"/>
      <species id="M_fmnh2_c" name="Reduced FMN" compartment="_c" hasOnlySubstanceUnits="false" boundaryCondition="false" constant="false" fbc:chemicalFormula="C17H21N4O9P"/>
      <species id="M_fmn_c" name="FMN C17H19N4O9P" compartment="_c" hasOnlySubstanceUnits="false" boundaryCondition="false" constant="false" fbc:chemicalFormula="C17H19N4O9P"/>
      <species id="M_mso3_c" name="Methanesulfonate" compartment="_c" hasOnlySubstanceUnits="false" boundaryCondition="false" constant="false" fbc:chemicalFormula="CH3O3S"/>
      <species id="M_pentso3_c" name="Pentanesulfonate" compartment="_c" hasOnlySubstanceUnits="false" boundaryCondition="false" constant="false" fbc:chemicalFormula="C5H11O3S"/>
      <species id="M_taur_c" name="Taurine C2H7NO3S" compartment="_c" hasOnlySubstanceUnits="false" boundaryCondition="false" constant="false" fbc:chemicalFormula="C2H7NO3S"/>
      <species id="M_fer_p" name="Ferulate" compartment="_p" hasOnlySubstanceUnits="false" boundaryCondition="false" constant="false" fbc:chemicalFormula="C10H9O4"/>
      <species id="M_mettrna_c" name="L-Methionyl-tRNA (Met)" compartment="_c" hasOnlySubstanceUnits="false" boundaryCondition="false" constant="false" fbc:chemicalFormula="C5H10NOSR"/>
      <species id="M_fmettrna_c" name="N-Formylmethionyl-tRNA" compartment="_c" hasOnlySubstanceUnits="false" boundaryCondition="false" constant="false" fbc:chemicalFormula="C6H9NO2SR"/>
      <species id="M_2ahhmd_c" name="2 Amino 4 hydroxy 6 hydroxymethyl 7 8 dihydropteridine diphosphate C7H8N5O8P2" compartment="_c" hasOnlySubstanceUnits="false" boundaryCondition="false" constant="false" fbc:chemicalFormula="C7H8N5O8P2"/>
      <species id="M_mal__L_c" name="L-Malate" compartment="_c" hasOnlySubstanceUnits="false" boundaryCondition="false" constant="false" fbc:chemicalFormula="C4H4O5"/>
      <species id="M_fum_p" name="Fumarate" compartment="_p" hasOnlySubstanceUnits="false" boundaryCondition="false" constant="false" fbc:chemicalFormula="C4H2O4"/>
      <species id="M_acgam1p_c" name="N-Acetyl-D-glucosamine 1-phosphate" compartment="_c" hasOnlySubstanceUnits="false" boundaryCondition="false" constant="false" fbc:chemicalFormula="C8H14NO9P"/>
      <species id="M_gam1p_c" name="D-Glucosamine 1-phosphate" compartment="_c" hasOnlySubstanceUnits="false" boundaryCondition="false" constant="false" fbc:chemicalFormula="C6H13NO8P"/>
      <species id="M_glu1sa_c" name="L-Glutamate 1-semialdehyde" compartment="_c" hasOnlySubstanceUnits="false" boundaryCondition="false" constant="false" fbc:chemicalFormula="C5H9NO3"/>
      <species id="M_5aop_c" name="5-Amino-4-oxopentanoate" compartment="_c" hasOnlySubstanceUnits="false" boundaryCondition="false" constant="false" fbc:chemicalFormula="C5H9NO3"/>
      <species id="M_glyc3p_c" name="Glycerol 3-phosphate" compartment="_c" hasOnlySubstanceUnits="false" boundaryCondition="false" constant="false" fbc:chemicalFormula="C3H7O6P"/>
      <species id="M_6pgl_c" name="6-phospho-D-glucono-1,5-lactone" compartment="_c" hasOnlySubstanceUnits="false" boundaryCondition="false" constant="false" fbc:chemicalFormula="C6H9O9P"/>
      <species id="M_g6p_B_c" name="Beta D glucose 6 phosphate C6H11O9P" compartment="_c" hasOnlySubstanceUnits="false" boundaryCondition="false" constant="false" fbc:chemicalFormula="C6H11O9P"/>
      <species id="M_g6p_c" name="D-Glucose 6-phosphate" compartment="_c" hasOnlySubstanceUnits="false" boundaryCondition="false" constant="false" fbc:chemicalFormula="C6H11O9P"/>
      <species id="M_ga_c" name="Gallic acid" compartment="_c" hasOnlySubstanceUnits="false" boundaryCondition="false" constant="false" fbc:chemicalFormula="C7H5O5"/>
      <species id="M_glcn_p" name="D-Gluconate" compartment="_p" hasOnlySubstanceUnits="false" boundaryCondition="false" constant="false" fbc:chemicalFormula="C6H11O7"/>
      <species id="M_g1p_c" name="D-Glucose 1-phosphate" compartment="_c" hasOnlySubstanceUnits="false" boundaryCondition="false" constant="false" fbc:chemicalFormula="C6H11O9P"/>
      <species id="M_13dpg_c" name="3-Phospho-D-glyceroyl phosphate" compartment="_c" hasOnlySubstanceUnits="false" boundaryCondition="false" constant="false" fbc:chemicalFormula="C3H4O10P2"/>
      <species id="M_fgam_c" name="N2-Formyl-N1-(5-phospho-D-ribosyl)glycinamide" compartment="_c" hasOnlySubstanceUnits="false" boundaryCondition="false" constant="false" fbc:chemicalFormula="C8H13N2O9P"/>
      <species id="M_gar_c" name="N1-(5-Phospho-D-ribosyl)glycinamide" compartment="_c" hasOnlySubstanceUnits="false" boundaryCondition="false" constant="false" fbc:chemicalFormula="C7H14N2O8P"/>
      <species id="M_ga_p" name="Gallic acid" compartment="_p" hasOnlySubstanceUnits="false" boundaryCondition="false" constant="false" fbc:chemicalFormula="C7H5O5"/>
      <species id="M_glyclt_c" name="Glycolate C2H3O3" compartment="_c" hasOnlySubstanceUnits="false" boundaryCondition="false" constant="false" fbc:chemicalFormula="C2H3O3"/>
      <species id="M_gdbtal_c" name="4-Guanidinobutanal" compartment="_c" hasOnlySubstanceUnits="false" boundaryCondition="false" constant="false" fbc:chemicalFormula="C5H12N3O"/>
      <species id="M_4gudbutn_c" name="4 Guanidinobutanoate C5H11N3O2" compartment="_c" hasOnlySubstanceUnits="false" boundaryCondition="false" constant="false" fbc:chemicalFormula="C5H11N3O2"/>
      <species id="M_gam6p_c" name="D-Glucosamine 6-phosphate" compartment="_c" hasOnlySubstanceUnits="false" boundaryCondition="false" constant="false" fbc:chemicalFormula="C6H13NO8P"/>
      <species id="M_mlthf_c" name="5,10-Methylenetetrahydrofolate" compartment="_c" hasOnlySubstanceUnits="false" boundaryCondition="false" constant="false" fbc:chemicalFormula="C20H21N7O6"/>
      <species id="M_h2o_p" name="H2O H2O" compartment="_p" hasOnlySubstanceUnits="false" boundaryCondition="false" constant="false" fbc:chemicalFormula="H2O"/>
      <species id="M_glc__D_p" name="D-Glucose" compartment="_p" hasOnlySubstanceUnits="false" boundaryCondition="false" constant="false" fbc:chemicalFormula="C6H12O6"/>
      <species id="M_glcn_c" name="D-Gluconate" compartment="_c" hasOnlySubstanceUnits="false" boundaryCondition="false" constant="false" fbc:chemicalFormula="C6H11O7"/>
      <species id="M_glutcoa_c" name="Glutaryl-CoA mitochondria" compartment="_c" hasOnlySubstanceUnits="false" boundaryCondition="false" constant="false" fbc:chemicalFormula="C26H37N7O19P3S"/>
      <species id="M_S_gtrdhdlp_c" name="S-Glutaryldihydrolipoamide" compartment="_c" hasOnlySubstanceUnits="false" boundaryCondition="false" constant="false" fbc:chemicalFormula="C13H22NO4S2"/>
      <species id="M_glc__D_c" name="D-Glucose" compartment="_c" hasOnlySubstanceUnits="false" boundaryCondition="false" constant="false" fbc:chemicalFormula="C6H12O6"/>
      <species id="M_glutrna_gln_c" name="L-Glutamyl-tRNA(Gln)" compartment="_c" hasOnlySubstanceUnits="false" boundaryCondition="false" constant="false" fbc:chemicalFormula="C5H7NO3R"/>
      <species id="M_glntrna_c" name="L-Glutaminyl-tRNA(Gln)" compartment="_c" hasOnlySubstanceUnits="false" boundaryCondition="false" constant="false" fbc:chemicalFormula="C5H9N2O2R"/>
      <species id="M_glucys_c" name="Gamma-L-Glutamyl-L-cysteine" compartment="_c" hasOnlySubstanceUnits="false" boundaryCondition="false" constant="false" fbc:chemicalFormula="C8H13N2O5S"/>
      <species id="M_pram_c" name="5-Phospho-beta-D-ribosylamine" compartment="_c" hasOnlySubstanceUnits="false" boundaryCondition="false" constant="false" fbc:chemicalFormula="C5H11NO7P"/>
      <species id="M_trnaglu_c" name="TRNA (Glu)" compartment="_c" hasOnlySubstanceUnits="false" boundaryCondition="false" constant="false" fbc:chemicalFormula="R"/>
      <species id="M_glutrna_c" name="L-Glutamyl-tRNA(Glu)" compartment="_c" hasOnlySubstanceUnits="false" boundaryCondition="false" constant="false" fbc:chemicalFormula="C5H7NO3R"/>
      <species id="M_glu__L_p" name="L-Glutamate" compartment="_p" hasOnlySubstanceUnits="false" boundaryCondition="false" constant="false" fbc:chemicalFormula="C5H8NO4"/>
      <species id="M_na1_p" name="Sodium" compartment="_p" hasOnlySubstanceUnits="false" boundaryCondition="false" constant="false" fbc:chemicalFormula="Na"/>
      <species id="M_na1_c" name="Sodium" compartment="_c" hasOnlySubstanceUnits="false" boundaryCondition="false" constant="false" fbc:chemicalFormula="Na"/>
      <species id="M_2h3oppan_c" name="2-Hydroxy-3-oxopropanoate" compartment="_c" hasOnlySubstanceUnits="false" boundaryCondition="false" constant="false" fbc:chemicalFormula="C3H3O4"/>
      <species id="M_glx_c" name="Glyoxylate" compartment="_c" hasOnlySubstanceUnits="false" boundaryCondition="false" constant="false" fbc:chemicalFormula="C2H1O3"/>
      <species id="M_glyc__R_c" name="(R)-Glycerate" compartment="_c" hasOnlySubstanceUnits="false" boundaryCondition="false" constant="false" fbc:chemicalFormula="C3H5O4"/>
      <species id="M_glyald_p" name="D-Glyceraldehyde" compartment="_p" hasOnlySubstanceUnits="false" boundaryCondition="false" constant="false" fbc:chemicalFormula="C3H6O3"/>
      <species id="M_glyb_p" name="Glycine betaine" compartment="_p" hasOnlySubstanceUnits="false" boundaryCondition="false" constant="false" fbc:chemicalFormula="C5H11NO2"/>
      <species id="M_3pg_c" name="3-Phospho-D-glycerate" compartment="_c" hasOnlySubstanceUnits="false" boundaryCondition="false" constant="false" fbc:chemicalFormula="C3H4O7P"/>
      <species id="M_glyclt_p" name="Glycolate C2H3O3" compartment="_p" hasOnlySubstanceUnits="false" boundaryCondition="false" constant="false" fbc:chemicalFormula="C2H3O3"/>
      <species id="M_trnagly_c" name="TRNA(Gly)" compartment="_c" hasOnlySubstanceUnits="false" boundaryCondition="false" constant="false" fbc:chemicalFormula="R"/>
      <species id="M_glytrna_c" name="Glycyl-tRNA(Gly)" compartment="_c" hasOnlySubstanceUnits="false" boundaryCondition="false" constant="false" fbc:chemicalFormula="C2H4NOR"/>
      <species id="M_gly_p" name="Glycine" compartment="_p" hasOnlySubstanceUnits="false" boundaryCondition="false" constant="false" fbc:chemicalFormula="C2H5NO2"/>
      <species id="M_xmp_c" name="Xanthosine 5&apos;-phosphate" compartment="_c" hasOnlySubstanceUnits="false" boundaryCondition="false" constant="false" fbc:chemicalFormula="C10H11N4O9P"/>
      <species id="M_gsn_c" name="Guanosine" compartment="_c" hasOnlySubstanceUnits="false" boundaryCondition="false" constant="false" fbc:chemicalFormula="C10H13N5O5"/>
      <species id="M_rib__D_c" name="D-Ribose" compartment="_c" hasOnlySubstanceUnits="false" boundaryCondition="false" constant="false" fbc:chemicalFormula="C5H10O5"/>
      <species id="M_frdp_c" name="Farnesyl diphosphate" compartment="_c" hasOnlySubstanceUnits="false" boundaryCondition="false" constant="false" fbc:chemicalFormula="C15H25O7P2"/>
      <species id="M_gthox_c" name="Oxidized glutathione" compartment="_c" hasOnlySubstanceUnits="false" boundaryCondition="false" constant="false" fbc:chemicalFormula="C20H30N6O12S2"/>
      <species id="M_gthrd_c" name="Reduced glutathione" compartment="_c" hasOnlySubstanceUnits="false" boundaryCondition="false" constant="false" fbc:chemicalFormula="C10H16N3O6S"/>
      <species id="M_h2co3_c" name="Carbonic acid" compartment="_c" hasOnlySubstanceUnits="false" boundaryCondition="false" constant="false" fbc:chemicalFormula="H2CO3"/>
      <species id="M_h2_p" name="Hydrogen" compartment="_p" hasOnlySubstanceUnits="false" boundaryCondition="false" constant="false" fbc:chemicalFormula="H2"/>
      <species id="M_3ohcoa_c" name="3-Oxohexanoyl-CoA" compartment="_c" hasOnlySubstanceUnits="false" boundaryCondition="false" constant="false" fbc:chemicalFormula="C27H40N7O18P3S"/>
      <species id="M_3oocoa_c" name="3-Oxooctanoyl-CoA" compartment="_c" hasOnlySubstanceUnits="false" boundaryCondition="false" constant="false" fbc:chemicalFormula="C29H44N7O18P3S"/>
      <species id="M_3odcoa_c" name="3-Oxodecanoyl-CoA" compartment="_c" hasOnlySubstanceUnits="false" boundaryCondition="false" constant="false" fbc:chemicalFormula="C31H48N7O18P3S"/>
      <species id="M_3oddcoa_c" name="3-Oxododecanoyl-CoA" compartment="_c" hasOnlySubstanceUnits="false" boundaryCondition="false" constant="false" fbc:chemicalFormula="C33H52N7O18P3S"/>
      <species id="M_3otdcoa_c" name="3-Oxotetradecanoyl-CoA" compartment="_c" hasOnlySubstanceUnits="false" boundaryCondition="false" constant="false" fbc:chemicalFormula="C35H56N7O18P3S"/>
      <species id="M_4mlacac_c" name="4 Maleylacetoacetate C8H6O6" compartment="_c" hasOnlySubstanceUnits="false" boundaryCondition="false" constant="false" fbc:chemicalFormula="C8H6O6"/>
      <species id="M_histd_c" name="L-Histidinol" compartment="_c" hasOnlySubstanceUnits="false" boundaryCondition="false" constant="false" fbc:chemicalFormula="C6H12N3O"/>
      <species id="M_hisp_c" name="L-Histidinol phosphate" compartment="_c" hasOnlySubstanceUnits="false" boundaryCondition="false" constant="false" fbc:chemicalFormula="C6H11N3O4P"/>
      <species id="M_his__L_p" name="L-Histidine" compartment="_p" hasOnlySubstanceUnits="false" boundaryCondition="false" constant="false" fbc:chemicalFormula="C6H9N3O2"/>
      <species id="M_ppbng_c" name="Porphobilinogen" compartment="_c" hasOnlySubstanceUnits="false" boundaryCondition="false" constant="false" fbc:chemicalFormula="C10H13N2O4"/>
      <species id="M_hmbil_c" name="Hydroxymethylbilane" compartment="_c" hasOnlySubstanceUnits="false" boundaryCondition="false" constant="false" fbc:chemicalFormula="C40H38N4O17"/>
      <species id="M_hmgcoa_c" name="Hydroxymethylglutaryl CoA C27H39N7O20P3S" compartment="_c" hasOnlySubstanceUnits="false" boundaryCondition="false" constant="false" fbc:chemicalFormula="C27H39N7O20P3S"/>
      <species id="M_hom__L_c" name="L-Homoserine" compartment="_c" hasOnlySubstanceUnits="false" boundaryCondition="false" constant="false" fbc:chemicalFormula="C4H9NO3"/>
      <species id="M_phom_c" name="O-Phospho-L-homoserine" compartment="_c" hasOnlySubstanceUnits="false" boundaryCondition="false" constant="false" fbc:chemicalFormula="C4H8NO6P"/>
      <species id="M_imacp_c" name="3-(Imidazol-4-yl)-2-oxopropyl phosphate" compartment="_c" hasOnlySubstanceUnits="false" boundaryCondition="false" constant="false" fbc:chemicalFormula="C6H7N2O5P"/>
      <species id="M_icit_p" name="Isocitrate" compartment="_p" hasOnlySubstanceUnits="false" boundaryCondition="false" constant="false" fbc:chemicalFormula="C6H5O7"/>
      <species id="M_prlp_c" name="5-[(5-phospho-1-deoxyribulos-1-ylamino)methylideneamino]-1-(5-phosphoribosyl)imidazole-4-carboxamide" compartment="_c" hasOnlySubstanceUnits="false" boundaryCondition="false" constant="false" fbc:chemicalFormula="C15H21N5O15P2"/>
      <species id="M_eig3p_c" name="D-erythro-1-(Imidazol-4-yl)glycerol 3-phosphate" compartment="_c" hasOnlySubstanceUnits="false" boundaryCondition="false" constant="false" fbc:chemicalFormula="C6H9N2O6P"/>
      <species id="M_3ig3p_c" name="C&apos;-(3-Indolyl)-glycerol 3-phosphate" compartment="_c" hasOnlySubstanceUnits="false" boundaryCondition="false" constant="false" fbc:chemicalFormula="C11H12NO6P"/>
      <species id="M_2cpr5p_c" name="1-(2-Carboxyphenylamino)-1-deoxy-D-ribulose 5-phosphate" compartment="_c" hasOnlySubstanceUnits="false" boundaryCondition="false" constant="false" fbc:chemicalFormula="C12H13NO9P"/>
      <species id="M_trnaile_c" name="TRNA(Ile)" compartment="_c" hasOnlySubstanceUnits="false" boundaryCondition="false" constant="false" fbc:chemicalFormula="R"/>
      <species id="M_iletrna_c" name="L-Isoleucyl-tRNA(Ile)" compartment="_c" hasOnlySubstanceUnits="false" boundaryCondition="false" constant="false" fbc:chemicalFormula="C6H12NOR"/>
      <species id="M_ile__L_p" name="L-Isoleucine" compartment="_p" hasOnlySubstanceUnits="false" boundaryCondition="false" constant="false" fbc:chemicalFormula="C6H13NO2"/>
      <species id="M_h2mb4p_c" name="1-hydroxy-2-methyl-2-(E)-butenyl 4-diphosphate" compartment="_c" hasOnlySubstanceUnits="false" boundaryCondition="false" constant="false" fbc:chemicalFormula="C5H9O8P2"/>
      <species id="M_3c2hmp_c" name="3-Carboxy-2-hydroxy-4-methylpentanoate" compartment="_c" hasOnlySubstanceUnits="false" boundaryCondition="false" constant="false" fbc:chemicalFormula="C7H10O5"/>
      <species id="M_3c4mop_c" name="3-Carboxy-4-methyl-2-oxopentanoate" compartment="_c" hasOnlySubstanceUnits="false" boundaryCondition="false" constant="false" fbc:chemicalFormula="C7H8O5"/>
      <species id="M_2ippm_c" name="2-Isopropylmaleate" compartment="_c" hasOnlySubstanceUnits="false" boundaryCondition="false" constant="false" fbc:chemicalFormula="C7H8O4"/>
      <species id="M_3c3hmp_c" name="3-Carboxy-3-hydroxy-4-methylpentanoate" compartment="_c" hasOnlySubstanceUnits="false" boundaryCondition="false" constant="false" fbc:chemicalFormula="C7H10O5"/>
      <species id="M_isetac_p" name="Isethionic acid" compartment="_p" hasOnlySubstanceUnits="false" boundaryCondition="false" constant="false" fbc:chemicalFormula="C2H5O4S"/>
      <species id="M_4mop_c" name="4-Methyl-2-oxopentanoate" compartment="_c" hasOnlySubstanceUnits="false" boundaryCondition="false" constant="false" fbc:chemicalFormula="C6H9O3"/>
      <species id="M_leutrna_c" name="L-Leucyl-tRNA(Leu)" compartment="_c" hasOnlySubstanceUnits="false" boundaryCondition="false" constant="false" fbc:chemicalFormula="C6H12NOR"/>
      <species id="M_trnaleu_c" name="TRNA(Leu)" compartment="_c" hasOnlySubstanceUnits="false" boundaryCondition="false" constant="false" fbc:chemicalFormula="R"/>
      <species id="M_leu__L_p" name="L-Leucine" compartment="_p" hasOnlySubstanceUnits="false" boundaryCondition="false" constant="false" fbc:chemicalFormula="C6H13NO2"/>
      <species id="M_trnalys_c" name="TRNA(Lys)" compartment="_c" hasOnlySubstanceUnits="false" boundaryCondition="false" constant="false" fbc:chemicalFormula="R"/>
      <species id="M_lystrna_c" name="L-Lysine-tRNA (Lys)" compartment="_c" hasOnlySubstanceUnits="false" boundaryCondition="false" constant="false" fbc:chemicalFormula="C6H14N2OR"/>
      <species id="M_lys__L_p" name="L-Lysine" compartment="_p" hasOnlySubstanceUnits="false" boundaryCondition="false" constant="false" fbc:chemicalFormula="C6H15N2O2"/>
      <species id="M_lac__L_c" name="L-Lactate" compartment="_c" hasOnlySubstanceUnits="false" boundaryCondition="false" constant="false" fbc:chemicalFormula="C3H5O3"/>
      <species id="M_lac__L_p" name="L-Lactate" compartment="_p" hasOnlySubstanceUnits="false" boundaryCondition="false" constant="false" fbc:chemicalFormula="C3H5O3"/>
      <species id="M_mal__L_p" name="L-Malate" compartment="_p" hasOnlySubstanceUnits="false" boundaryCondition="false" constant="false" fbc:chemicalFormula="C4H4O5"/>
      <species id="M_ivcoa_c" name="Isovaleryl-CoA" compartment="_c" hasOnlySubstanceUnits="false" boundaryCondition="false" constant="false" fbc:chemicalFormula="C26H40N7O17P3S"/>
      <species id="M_2mcit_c" name="2-Methylcitrate" compartment="_c" hasOnlySubstanceUnits="false" boundaryCondition="false" constant="false" fbc:chemicalFormula="C7H7O7"/>
      <species id="M_2mcacn_c" name="Cis-2-Methylaconitate" compartment="_c" hasOnlySubstanceUnits="false" boundaryCondition="false" constant="false" fbc:chemicalFormula="C7H5O6"/>
      <species id="M_micit_c" name="Methylisocitrate" compartment="_c" hasOnlySubstanceUnits="false" boundaryCondition="false" constant="false" fbc:chemicalFormula="C7H7O7"/>
      <species id="M_2mecdp_c" name="2-C-methyl-D-erythritol 2,4-cyclodiphosphate" compartment="_c" hasOnlySubstanceUnits="false" boundaryCondition="false" constant="false" fbc:chemicalFormula="C5H10O9P2"/>
      <species id="M_trnamet_c" name="TRNA(Met)" compartment="_c" hasOnlySubstanceUnits="false" boundaryCondition="false" constant="false" fbc:chemicalFormula="R"/>
      <species id="M_met__L_p" name="L-Methionine" compartment="_p" hasOnlySubstanceUnits="false" boundaryCondition="false" constant="false" fbc:chemicalFormula="C5H11NO2S"/>
      <species id="M_mso3_p" name="Methanesulfonate" compartment="_p" hasOnlySubstanceUnits="false" boundaryCondition="false" constant="false" fbc:chemicalFormula="CH3O3S"/>
      <species id="M_methf_c" name="5,10-Methenyltetrahydrofolate" compartment="_c" hasOnlySubstanceUnits="false" boundaryCondition="false" constant="false" fbc:chemicalFormula="C20H20N7O6"/>
      <species id="M_mhpglu_c" name="5 Methyltetrahydropteroyltri L glutamate C25H36N8O12" compartment="_c" hasOnlySubstanceUnits="false" boundaryCondition="false" constant="false" fbc:chemicalFormula="C25H34N8O12"/>
      <species id="M_hpglu_c" name="Tetrahydropteroyltri L glutamate C24H34N8O12" compartment="_c" hasOnlySubstanceUnits="false" boundaryCondition="false" constant="false" fbc:chemicalFormula="C24H32N8O12"/>
      <species id="M_CCbuttc_c" name="Cis,cis-Butadiene-1,2,4-tricarboxylate" compartment="_c" hasOnlySubstanceUnits="false" boundaryCondition="false" constant="false" fbc:chemicalFormula="C7H3O6"/>
      <species id="M_m_xyl_c" name="M-Xylene" compartment="_c" hasOnlySubstanceUnits="false" boundaryCondition="false" constant="false" fbc:chemicalFormula="C8H10"/>
      <species id="M_m_xyl_p" name="M-Xylene" compartment="_p" hasOnlySubstanceUnits="false" boundaryCondition="false" constant="false" fbc:chemicalFormula="C8H10"/>
      <species id="M_nac_c" name="Nicotinate" compartment="_c" hasOnlySubstanceUnits="false" boundaryCondition="false" constant="false" fbc:chemicalFormula="C6H4NO2"/>
      <species id="M_nac_p" name="Nicotinate" compartment="_p" hasOnlySubstanceUnits="false" boundaryCondition="false" constant="false" fbc:chemicalFormula="C6H4NO2"/>
      <species id="M_dnad_c" name="Deamino-NAD+" compartment="_c" hasOnlySubstanceUnits="false" boundaryCondition="false" constant="false" fbc:chemicalFormula="C21H24N6O15P2"/>
      <species id="M_nicrnt_c" name="Nicotinate D-ribonucleotide" compartment="_c" hasOnlySubstanceUnits="false" boundaryCondition="false" constant="false" fbc:chemicalFormula="C11H12NO9P"/>
      <species id="M_udp_c" name="UDP C9H11N2O12P2" compartment="_c" hasOnlySubstanceUnits="false" boundaryCondition="false" constant="false" fbc:chemicalFormula="C9H11N2O12P2"/>
      <species id="M_dudp_c" name="DUDP C9H11N2O11P2" compartment="_c" hasOnlySubstanceUnits="false" boundaryCondition="false" constant="false" fbc:chemicalFormula="C9H11N2O11P2"/>
      <species id="M_nh4_p" name="Ammonium" compartment="_p" hasOnlySubstanceUnits="false" boundaryCondition="false" constant="false" fbc:chemicalFormula="H4N"/>
      <species id="M_ni2_p" name="Nickel" compartment="_p" hasOnlySubstanceUnits="false" boundaryCondition="false" constant="false" fbc:chemicalFormula="Ni"/>
      <species id="M_ni2_c" name="Nickel" compartment="_c" hasOnlySubstanceUnits="false" boundaryCondition="false" constant="false" fbc:chemicalFormula="Ni"/>
      <species id="M_quln_c" name="Quinolinate" compartment="_c" hasOnlySubstanceUnits="false" boundaryCondition="false" constant="false" fbc:chemicalFormula="C7H3NO4"/>
      <species id="M_no2_p" name="Nitrite" compartment="_p" hasOnlySubstanceUnits="false" boundaryCondition="false" constant="false" fbc:chemicalFormula="NO2"/>
      <species id="M_no2_c" name="Nitrite" compartment="_c" hasOnlySubstanceUnits="false" boundaryCondition="false" constant="false" fbc:chemicalFormula="NO2"/>
      <species id="M_xtsn_c" name="Xanthosine" compartment="_c" hasOnlySubstanceUnits="false" boundaryCondition="false" constant="false" fbc:chemicalFormula="C10H12N4O6"/>
      <species id="M_pi_p" name="Phosphate" compartment="_p" hasOnlySubstanceUnits="false" boundaryCondition="false" constant="false" fbc:chemicalFormula="HO4P"/>
      <species id="M_ump_c" name="UMP C9H11N2O9P" compartment="_c" hasOnlySubstanceUnits="false" boundaryCondition="false" constant="false" fbc:chemicalFormula="C9H11N2O9P"/>
      <species id="M_uri_c" name="Uridine" compartment="_c" hasOnlySubstanceUnits="false" boundaryCondition="false" constant="false" fbc:chemicalFormula="C9H12N2O6"/>
      <species id="M_dcyt_c" name="Deoxycytidine" compartment="_c" hasOnlySubstanceUnits="false" boundaryCondition="false" constant="false" fbc:chemicalFormula="C9H13N3O4"/>
      <species id="M_cytd_c" name="Cytidine" compartment="_c" hasOnlySubstanceUnits="false" boundaryCondition="false" constant="false" fbc:chemicalFormula="C9H13N3O5"/>
      <species id="M_thymd_c" name="Thymidine C10H14N2O5" compartment="_c" hasOnlySubstanceUnits="false" boundaryCondition="false" constant="false" fbc:chemicalFormula="C10H14N2O5"/>
      <species id="M_dgsn_c" name="Deoxyguanosine" compartment="_c" hasOnlySubstanceUnits="false" boundaryCondition="false" constant="false" fbc:chemicalFormula="C10H13N5O4"/>
      <species id="M_o2_p" name="O2 O2" compartment="_p" hasOnlySubstanceUnits="false" boundaryCondition="false" constant="false" fbc:chemicalFormula="O2"/>
      <species id="M_orot5p_c" name="Orotidine 5&apos;-phosphate" compartment="_c" hasOnlySubstanceUnits="false" boundaryCondition="false" constant="false" fbc:chemicalFormula="C10H10N2O11P"/>
      <species id="M_pnto__R_c" name="(R)-Pantothenate" compartment="_c" hasOnlySubstanceUnits="false" boundaryCondition="false" constant="false" fbc:chemicalFormula="C9H16NO5"/>
      <species id="M_ala_B_c" name="Beta-Alanine" compartment="_c" hasOnlySubstanceUnits="false" boundaryCondition="false" constant="false" fbc:chemicalFormula="C3H7NO2"/>
      <species id="M_uagmda_c" name="Undecaprenyl-diphospho-N-acetylmuramoyl-L-alanyl-D-glutamyl-meso-2,6-diaminopimeloyl-D-alanyl-D-alanine" compartment="_c" hasOnlySubstanceUnits="false" boundaryCondition="false" constant="false" fbc:chemicalFormula="C87H139N7O23P2"/>
      <species id="M_ugmda_c" name="UDP-N-acetylmuramoyl-L-alanyl-D-glutamyl-meso-2,6-diaminopimeloyl-D-alanyl-D-alanine" compartment="_c" hasOnlySubstanceUnits="false" boundaryCondition="false" constant="false" fbc:chemicalFormula="C41H61N9O28P2"/>
      <species id="M_udcpp_c" name="Undecaprenyl phosphate" compartment="_c" hasOnlySubstanceUnits="false" boundaryCondition="false" constant="false" fbc:chemicalFormula="C55H89O4P"/>
      <species id="M_dscl_c" name="Dihydrosirohydrochlorin" compartment="_c" hasOnlySubstanceUnits="false" boundaryCondition="false" constant="false" fbc:chemicalFormula="C42H41N4O16"/>
      <species id="M_adhlam_c" name="S-Acetyldihydrolipoamide" compartment="_c" hasOnlySubstanceUnits="false" boundaryCondition="false" constant="false" fbc:chemicalFormula="C10H19NO2S2"/>
      <species id="M_pdx5p_c" name="Pyridoxine 5&apos;-phosphate" compartment="_c" hasOnlySubstanceUnits="false" boundaryCondition="false" constant="false" fbc:chemicalFormula="C8H10NO6P"/>
      <species id="M_pydx5p_c" name="Pyridoxal 5&apos;-phosphate" compartment="_c" hasOnlySubstanceUnits="false" boundaryCondition="false" constant="false" fbc:chemicalFormula="C8H8NO6P"/>
      <species id="M_pe120_p" name="Phosphatidylethanolamine (didodecanoyl, n-C12:0)" compartment="_p" hasOnlySubstanceUnits="false" boundaryCondition="false" constant="false" fbc:chemicalFormula="C29H58N1O8P1"/>
      <species id="M_pe160_p" name="Phosphatidylethanolamine (dihexadecanoyl, n-C16:0)" compartment="_p" hasOnlySubstanceUnits="false" boundaryCondition="false" constant="false" fbc:chemicalFormula="C37H74N1O8P1"/>
      <species id="M_pe161_p" name="Phosphatidylethanolamine (dihexadec-9enoyl, n-C16:1)" compartment="_p" hasOnlySubstanceUnits="false" boundaryCondition="false" constant="false" fbc:chemicalFormula="C37H70N1O8P1"/>
      <species id="M_pe180_p" name="Phosphatidylethanolamine (dioctadecanoyl, n-C18:0)" compartment="_p" hasOnlySubstanceUnits="false" boundaryCondition="false" constant="false" fbc:chemicalFormula="C41H82N1O8P1"/>
      <species id="M_pe181_p" name="Phosphatidylethanolamine (dioctadec-11-enoyl, n-C18:1)" compartment="_p" hasOnlySubstanceUnits="false" boundaryCondition="false" constant="false" fbc:chemicalFormula="C41H78N1O8P1"/>
      <species id="M_pentso3_p" name="Pentanesulfonate" compartment="_p" hasOnlySubstanceUnits="false" boundaryCondition="false" constant="false" fbc:chemicalFormula="C5H11O3S"/>
      <species id="M_pgp120_c" name="Phosphatidylglycerophosphate (didodecanoyl, n-C12:0)" compartment="_c" hasOnlySubstanceUnits="false" boundaryCondition="false" constant="false" fbc:chemicalFormula="C30H57O13P2"/>
      <species id="M_pgp120_p" name="Phosphatidylglycerophosphate (didodecanoyl, n-C12:0)" compartment="_p" hasOnlySubstanceUnits="false" boundaryCondition="false" constant="false" fbc:chemicalFormula="C30H57O13P2"/>
      <species id="M_pgp160_c" name="Phosphatidylglycerophosphate (dihexadecanoyl, n-C16:0)" compartment="_c" hasOnlySubstanceUnits="false" boundaryCondition="false" constant="false" fbc:chemicalFormula="C38H73O13P2"/>
      <species id="M_pgp160_p" name="Phosphatidylglycerophosphate (dihexadecanoyl, n-C16:0)" compartment="_p" hasOnlySubstanceUnits="false" boundaryCondition="false" constant="false" fbc:chemicalFormula="C38H73O13P2"/>
      <species id="M_pgp161_p" name="Phosphatidylglycerophosphate (dihexadec-9-enoyl, n-C16:1)" compartment="_p" hasOnlySubstanceUnits="false" boundaryCondition="false" constant="false" fbc:chemicalFormula="C38H69O13P2"/>
      <species id="M_pgp161_c" name="Phosphatidylglycerophosphate (dihexadec-9-enoyl, n-C16:1)" compartment="_c" hasOnlySubstanceUnits="false" boundaryCondition="false" constant="false" fbc:chemicalFormula="C38H69O13P2"/>
      <species id="M_pgp180_c" name="Phosphatidylglycerophosphate (dioctadecanoyl, n-C18:0)" compartment="_c" hasOnlySubstanceUnits="false" boundaryCondition="false" constant="false" fbc:chemicalFormula="C42H81O13P2"/>
      <species id="M_pgp180_p" name="Phosphatidylglycerophosphate (dioctadecanoyl, n-C18:0)" compartment="_p" hasOnlySubstanceUnits="false" boundaryCondition="false" constant="false" fbc:chemicalFormula="C42H81O13P2"/>
      <species id="M_pgp181_p" name="Phosphatidylglycerophosphate (dioctadec-11-enoyl, n-C18:1)" compartment="_p" hasOnlySubstanceUnits="false" boundaryCondition="false" constant="false" fbc:chemicalFormula="C42H77O13P2"/>
      <species id="M_pgp181_c" name="Phosphatidylglycerophosphate (dioctadec-11-enoyl, n-C18:1)" compartment="_c" hasOnlySubstanceUnits="false" boundaryCondition="false" constant="false" fbc:chemicalFormula="C42H77O13P2"/>
      <species id="M_phpyr_c" name="Phenylpyruvate" compartment="_c" hasOnlySubstanceUnits="false" boundaryCondition="false" constant="false" fbc:chemicalFormula="C9H7O3"/>
      <species id="M_phetrna_c" name="L-Phenylalanyl-tRNA(Phe)" compartment="_c" hasOnlySubstanceUnits="false" boundaryCondition="false" constant="false" fbc:chemicalFormula="C9H10NOR"/>
      <species id="M_trnaphe_c" name="TRNA(Phe)" compartment="_c" hasOnlySubstanceUnits="false" boundaryCondition="false" constant="false" fbc:chemicalFormula="R"/>
      <species id="M_phe__L_p" name="L-Phenylalanine" compartment="_p" hasOnlySubstanceUnits="false" boundaryCondition="false" constant="false" fbc:chemicalFormula="C9H11NO2"/>
      <species id="M_4r5au_c" name="4-(1-D-Ribitylamino)-5-aminouracil" compartment="_c" hasOnlySubstanceUnits="false" boundaryCondition="false" constant="false" fbc:chemicalFormula="C9H16N4O6"/>
      <species id="M_4ppan_c" name="D-4&apos;-Phosphopantothenate" compartment="_c" hasOnlySubstanceUnits="false" boundaryCondition="false" constant="false" fbc:chemicalFormula="C9H15NO8P"/>
      <species id="M_pan4p_c" name="Pantetheine 4&apos;-phosphate" compartment="_c" hasOnlySubstanceUnits="false" boundaryCondition="false" constant="false" fbc:chemicalFormula="C11H21N2O7PS"/>
      <species id="M_4ppcys_c" name="N-((R)-4-Phosphopantothenoyl)-L-cysteine" compartment="_c" hasOnlySubstanceUnits="false" boundaryCondition="false" constant="false" fbc:chemicalFormula="C12H20N2O9PS"/>
      <species id="M_r1p_c" name="Alpha-D-Ribose 1-phosphate" compartment="_c" hasOnlySubstanceUnits="false" boundaryCondition="false" constant="false" fbc:chemicalFormula="C5H9O8P"/>
      <species id="M_udcpdp_c" name="Undecaprenyl diphosphate" compartment="_c" hasOnlySubstanceUnits="false" boundaryCondition="false" constant="false" fbc:chemicalFormula="C55H89O7P2"/>
      <species id="M_uaagmda_c" name="Undecaprenyl-diphospho-N-acetylmuramoyl-(N-acetylglucosamine)-L-ala-D-glu-meso-2,6-diaminopimeloyl-D-ala-D-ala" compartment="_c" hasOnlySubstanceUnits="false" boundaryCondition="false" constant="false" fbc:chemicalFormula="C95H152N8O28P2"/>
      <species id="M_fpram_c" name="2-(Formamido)-N1-(5-phospho-D-ribosyl)acetamidine" compartment="_c" hasOnlySubstanceUnits="false" boundaryCondition="false" constant="false" fbc:chemicalFormula="C8H15N3O8P"/>
      <species id="M_prbamp_c" name="1-(5-Phosphoribosyl)-AMP" compartment="_c" hasOnlySubstanceUnits="false" boundaryCondition="false" constant="false" fbc:chemicalFormula="C15H19N5O14P2"/>
      <species id="M_prfp_c" name="1-(5-Phosphoribosyl)-5-[(5-phosphoribosylamino)methylideneamino]imidazole-4-carboxamide" compartment="_c" hasOnlySubstanceUnits="false" boundaryCondition="false" constant="false" fbc:chemicalFormula="C15H21N5O15P2"/>
      <species id="M_protrna_c" name="L-Prolyl-tRNA(Pro)" compartment="_c" hasOnlySubstanceUnits="false" boundaryCondition="false" constant="false" fbc:chemicalFormula="C5H8NOR"/>
      <species id="M_trnapro_c" name="TRNA(Pro)" compartment="_c" hasOnlySubstanceUnits="false" boundaryCondition="false" constant="false" fbc:chemicalFormula="R"/>
      <species id="M_pro__L_p" name="L-Proline" compartment="_p" hasOnlySubstanceUnits="false" boundaryCondition="false" constant="false" fbc:chemicalFormula="C5H9NO2"/>
      <species id="M_skm5p_c" name="Shikimate 5-phosphate" compartment="_c" hasOnlySubstanceUnits="false" boundaryCondition="false" constant="false" fbc:chemicalFormula="C7H8O8P"/>
      <species id="M_ps120_c" name="Phosphatidylserine (didodecanoyl, n-C12:0)" compartment="_c" hasOnlySubstanceUnits="false" boundaryCondition="false" constant="false" fbc:chemicalFormula="C30H57N1O10P1"/>
      <species id="M_ps160_c" name="Phosphatidylserine (dihexadecanoyl, n-C16:0)" compartment="_c" hasOnlySubstanceUnits="false" boundaryCondition="false" constant="false" fbc:chemicalFormula="C38H73N1O10P1"/>
      <species id="M_ps161_c" name="Phosphatidylserine (dihexadec-9-enoyl, n-C16:1)" compartment="_c" hasOnlySubstanceUnits="false" boundaryCondition="false" constant="false" fbc:chemicalFormula="C38H69N1O10P1"/>
      <species id="M_ps180_c" name="Phosphatidylserine (dioctadecanoyl, n-C18:0)" compartment="_c" hasOnlySubstanceUnits="false" boundaryCondition="false" constant="false" fbc:chemicalFormula="C42H81N1O10P1"/>
      <species id="M_ps181_c" name="Phosphatidylserine (dioctadec-11-enoyl, n-C18:1)" compartment="_c" hasOnlySubstanceUnits="false" boundaryCondition="false" constant="false" fbc:chemicalFormula="C42H77N1O10P1"/>
      <species id="M_pser__L_c" name="O-Phospho-L-serine" compartment="_c" hasOnlySubstanceUnits="false" boundaryCondition="false" constant="false" fbc:chemicalFormula="C3H6NO6P"/>
      <species id="M_ptrc_p" name="Putrescine" compartment="_p" hasOnlySubstanceUnits="false" boundaryCondition="false" constant="false" fbc:chemicalFormula="C4H14N2"/>
      <species id="M_p_xyl_c" name="P-methyltoluene" compartment="_c" hasOnlySubstanceUnits="false" boundaryCondition="false" constant="false" fbc:chemicalFormula="C8H10"/>
      <species id="M_p_xyl_p" name="P-methyltoluene" compartment="_p" hasOnlySubstanceUnits="false" boundaryCondition="false" constant="false" fbc:chemicalFormula="C8H10"/>
      <species id="M_quin_c" name="Quinate" compartment="_c" hasOnlySubstanceUnits="false" boundaryCondition="false" constant="false" fbc:chemicalFormula="C7H11O6"/>
      <species id="M_quin_p" name="Quinate" compartment="_p" hasOnlySubstanceUnits="false" boundaryCondition="false" constant="false" fbc:chemicalFormula="C7H11O6"/>
      <species id="M_r15bp_c" name="D-Ribose 1,5-bisphosphate" compartment="_c" hasOnlySubstanceUnits="false" boundaryCondition="false" constant="false" fbc:chemicalFormula="C5H8O11P2"/>
      <species id="M_ribflv_c" name="Riboflavin C17H20N4O6" compartment="_c" hasOnlySubstanceUnits="false" boundaryCondition="false" constant="false" fbc:chemicalFormula="C17H20N4O6"/>
      <species id="M_dmlz_c" name="6,7-Dimethyl-8-(1-D-ribityl)lumazine" compartment="_c" hasOnlySubstanceUnits="false" boundaryCondition="false" constant="false" fbc:chemicalFormula="C13H18N4O6"/>
      <species id="M_rib__D_p" name="D-Ribose" compartment="_p" hasOnlySubstanceUnits="false" boundaryCondition="false" constant="false" fbc:chemicalFormula="C5H10O5"/>
      <species id="M_xu5p__D_c" name="D-Xylulose 5-phosphate" compartment="_c" hasOnlySubstanceUnits="false" boundaryCondition="false" constant="false" fbc:chemicalFormula="C5H9O8P"/>
      <species id="M_sucorn_c" name="N2-Succinyl-L-ornithine" compartment="_c" hasOnlySubstanceUnits="false" boundaryCondition="false" constant="false" fbc:chemicalFormula="C9H15N2O5"/>
      <species id="M_sl26da_c" name="N-Succinyl-LL-2,6-diaminoheptanedioate" compartment="_c" hasOnlySubstanceUnits="false" boundaryCondition="false" constant="false" fbc:chemicalFormula="C11H16N2O7"/>
      <species id="M_sl2a6o_c" name="N-Succinyl-2-L-amino-6-oxoheptanedioate" compartment="_c" hasOnlySubstanceUnits="false" boundaryCondition="false" constant="false" fbc:chemicalFormula="C11H12NO8"/>
      <species id="M_seasmet_c" name="Se-Adenosylselenomethionine" compartment="_c" hasOnlySubstanceUnits="false" boundaryCondition="false" constant="false" fbc:chemicalFormula="C15H23N6O5Se"/>
      <species id="M_selmeth_c" name="Selenomethionine" compartment="_c" hasOnlySubstanceUnits="false" boundaryCondition="false" constant="false" fbc:chemicalFormula="C5H11NO2Se"/>
      <species id="M_sertrna_c" name="L-Seryl-tRNA(Ser)" compartment="_c" hasOnlySubstanceUnits="false" boundaryCondition="false" constant="false" fbc:chemicalFormula="C3H6NO2R"/>
      <species id="M_trnaser_c" name="TRNA(Ser)" compartment="_c" hasOnlySubstanceUnits="false" boundaryCondition="false" constant="false" fbc:chemicalFormula="R"/>
      <species id="M_ser__L_p" name="L-Serine" compartment="_p" hasOnlySubstanceUnits="false" boundaryCondition="false" constant="false" fbc:chemicalFormula="C3H7NO3"/>
      <species id="M_sucgsa_c" name="N2-Succinyl-L-glutamate 5-semialdehyde" compartment="_c" hasOnlySubstanceUnits="false" boundaryCondition="false" constant="false" fbc:chemicalFormula="C9H11NO6"/>
      <species id="M_scl_c" name="Sirohydrochlorin" compartment="_c" hasOnlySubstanceUnits="false" boundaryCondition="false" constant="false" fbc:chemicalFormula="C42H39N4O16"/>
      <species id="M_skm_c" name="Shikimate" compartment="_c" hasOnlySubstanceUnits="false" boundaryCondition="false" constant="false" fbc:chemicalFormula="C7H9O5"/>
      <species id="M_suchms_c" name="O-Succinyl-L-homoserine" compartment="_c" hasOnlySubstanceUnits="false" boundaryCondition="false" constant="false" fbc:chemicalFormula="C8H12NO6"/>
      <species id="M_so4_p" name="Sulfate" compartment="_p" hasOnlySubstanceUnits="false" boundaryCondition="false" constant="false" fbc:chemicalFormula="O4S"/>
      <species id="M_spmd_c" name="Spermidine" compartment="_c" hasOnlySubstanceUnits="false" boundaryCondition="false" constant="false" fbc:chemicalFormula="C7H22N3"/>
      <species id="M_spmd_p" name="Spermidine" compartment="_p" hasOnlySubstanceUnits="false" boundaryCondition="false" constant="false" fbc:chemicalFormula="C7H22N3"/>
      <species id="M_succ_p" name="Succinate" compartment="_p" hasOnlySubstanceUnits="false" boundaryCondition="false" constant="false" fbc:chemicalFormula="C4H4O4"/>
      <species id="M_T4hcinnm_p" name="Trans 4 Hydroxycinnamate C9H7O3" compartment="_p" hasOnlySubstanceUnits="false" boundaryCondition="false" constant="false" fbc:chemicalFormula="C9H7O3"/>
      <species id="M_s7p_c" name="Sedoheptulose 7-phosphate" compartment="_c" hasOnlySubstanceUnits="false" boundaryCondition="false" constant="false" fbc:chemicalFormula="C7H13O10P"/>
      <species id="M_taur_p" name="Taurine C2H7NO3S" compartment="_p" hasOnlySubstanceUnits="false" boundaryCondition="false" constant="false" fbc:chemicalFormula="C2H7NO3S"/>
      <species id="M_trnathr_c" name="TRNA(Thr)" compartment="_c" hasOnlySubstanceUnits="false" boundaryCondition="false" constant="false" fbc:chemicalFormula="R"/>
      <species id="M_thrtrna_c" name="L-Threonyl-tRNA(Thr)" compartment="_c" hasOnlySubstanceUnits="false" boundaryCondition="false" constant="false" fbc:chemicalFormula="C4H8NO2R"/>
      <species id="M_thr__L_p" name="L-Threonine" compartment="_p" hasOnlySubstanceUnits="false" boundaryCondition="false" constant="false" fbc:chemicalFormula="C4H9NO3"/>
      <species id="M_tol_p" name="Toluene" compartment="_p" hasOnlySubstanceUnits="false" boundaryCondition="false" constant="false" fbc:chemicalFormula="C7H8"/>
      <species id="M_tol_c" name="Toluene" compartment="_c" hasOnlySubstanceUnits="false" boundaryCondition="false" constant="false" fbc:chemicalFormula="C7H8"/>
      <species id="M_indole_c" name="Indole" compartment="_c" hasOnlySubstanceUnits="false" boundaryCondition="false" constant="false" fbc:chemicalFormula="C8H7N"/>
      <species id="M_tsul_p" name="Thiosulfate" compartment="_p" hasOnlySubstanceUnits="false" boundaryCondition="false" constant="false" fbc:chemicalFormula="O3S2"/>
      <species id="M_tyr__L_p" name="L-Tyrosine" compartment="_p" hasOnlySubstanceUnits="false" boundaryCondition="false" constant="false" fbc:chemicalFormula="C9H11NO3"/>
      <species id="M_uamag_c" name="UDP-N-acetylmuramoyl-L-alanyl-D-glutamate" compartment="_c" hasOnlySubstanceUnits="false" boundaryCondition="false" constant="false" fbc:chemicalFormula="C28H39N5O23P2"/>
      <species id="M_ugmd_c" name="UDP-N-acetylmuramoyl-L-alanyl-D-gamma-glutamyl-meso-2,6-diaminopimelate" compartment="_c" hasOnlySubstanceUnits="false" boundaryCondition="false" constant="false" fbc:chemicalFormula="C35H51N7O26P2"/>
      <species id="M_uacgam_c" name="UDP-N-acetyl-D-glucosamine" compartment="_c" hasOnlySubstanceUnits="false" boundaryCondition="false" constant="false" fbc:chemicalFormula="C17H25N3O17P2"/>
      <species id="M_uaccg_c" name="UDP-N-acetyl-3-O-(1-carboxyvinyl)-D-glucosamine" compartment="_c" hasOnlySubstanceUnits="false" boundaryCondition="false" constant="false" fbc:chemicalFormula="C20H26N3O19P2"/>
      <species id="M_uama_c" name="UDP-N-acetylmuramoyl-L-alanine" compartment="_c" hasOnlySubstanceUnits="false" boundaryCondition="false" constant="false" fbc:chemicalFormula="C23H33N4O20P2"/>
      <species id="M_uamr_c" name="UDP-N-acetylmuramate" compartment="_c" hasOnlySubstanceUnits="false" boundaryCondition="false" constant="false" fbc:chemicalFormula="C20H28N3O19P2"/>
      <species id="M_uppg3_c" name="Uroporphyrinogen III" compartment="_c" hasOnlySubstanceUnits="false" boundaryCondition="false" constant="false" fbc:chemicalFormula="C40H36N4O16"/>
      <species id="M_uppg1_c" name="Uroporphyrinogen I" compartment="_c" hasOnlySubstanceUnits="false" boundaryCondition="false" constant="false" fbc:chemicalFormula="C40H36N4O16"/>
      <species id="M_cpppg1_c" name="Coproporphyrinogen I" compartment="_c" hasOnlySubstanceUnits="false" boundaryCondition="false" constant="false" fbc:chemicalFormula="C36H40N4O8"/>
      <species id="M_valtrna_c" name="L-Valyl-tRNA(Val)" compartment="_c" hasOnlySubstanceUnits="false" boundaryCondition="false" constant="false" fbc:chemicalFormula="C5H10NOR"/>
      <species id="M_trnaval_c" name="TRNA(Val)" compartment="_c" hasOnlySubstanceUnits="false" boundaryCondition="false" constant="false" fbc:chemicalFormula="R"/>
      <species id="M_val__L_p" name="L-Valine" compartment="_p" hasOnlySubstanceUnits="false" boundaryCondition="false" constant="false" fbc:chemicalFormula="C5H11NO2"/>
      <species id="M_vanlt_c" name="Vanillate" compartment="_c" hasOnlySubstanceUnits="false" boundaryCondition="false" constant="false" fbc:chemicalFormula="C8H7O4"/>
      <species id="M_vanlt_p" name="Vanillate" compartment="_p" hasOnlySubstanceUnits="false" boundaryCondition="false" constant="false" fbc:chemicalFormula="C8H7O4"/>
      <species id="M_vanln_p" name="Vanillin" compartment="_p" hasOnlySubstanceUnits="false" boundaryCondition="false" constant="false" fbc:chemicalFormula="C8H8O3"/>
      <species id="M_ara5p_c" name="D-Arabinose 5-phosphate" compartment="_c" hasOnlySubstanceUnits="false" boundaryCondition="false" constant="false" fbc:chemicalFormula="C5H9O8P"/>
      <species id="M_acolipa_p" name="4-Amino-4-deoxy-L-arabinose modified core oligosaccharide lipid A" compartment="_p" hasOnlySubstanceUnits="false" boundaryCondition="false" constant="false" fbc:chemicalFormula="C181H314N3O103P4"/>
      <species id="M_acolipa_e" name="4-Amino-4-deoxy-L-arabinose modified core oligosaccharide lipid A" compartment="_e" hasOnlySubstanceUnits="false" boundaryCondition="false" constant="false" fbc:chemicalFormula="C181H314N3O103P4"/>
      <species id="M_5caiz_c" name="5-phosphoribosyl-5-carboxyaminoimidazole" compartment="_c" hasOnlySubstanceUnits="false" boundaryCondition="false" constant="false" fbc:chemicalFormula="C9H11N3O9P"/>
      <species id="M_pyam5p_c" name="Pyridoxamine 5&apos;-phosphate" compartment="_c" hasOnlySubstanceUnits="false" boundaryCondition="false" constant="false" fbc:chemicalFormula="C8H12N2O5P"/>
      <species id="M_2dmmql8_c" name="2-Demethylmenaquinol 8" compartment="_c" hasOnlySubstanceUnits="false" boundaryCondition="false" constant="false" fbc:chemicalFormula="C50H72O2"/>
      <species id="M_mql8_c" name="Menaquinol 8" compartment="_c" hasOnlySubstanceUnits="false" boundaryCondition="false" constant="false" fbc:chemicalFormula="C51H74O2"/>
      <species id="M_cgly_c" name="Cys Gly C5H10N2O3S" compartment="_c" hasOnlySubstanceUnits="false" boundaryCondition="false" constant="false" fbc:chemicalFormula="C5H10N2O3S"/>
      <species id="M_progly_c" name="L-Prolinylglycine" compartment="_c" hasOnlySubstanceUnits="false" boundaryCondition="false" constant="false" fbc:chemicalFormula="C7H12N2O3"/>
      <species id="M_ap4a_c" name="P1,P4-Bis(5&apos;-adenosyl) tetraphosphate" compartment="_c" hasOnlySubstanceUnits="false" boundaryCondition="false" constant="false" fbc:chemicalFormula="C20H24N10O19P4"/>
      <species id="M_ascb6p_c" name="L-ascorbate-6-phosphate" compartment="_c" hasOnlySubstanceUnits="false" boundaryCondition="false" constant="false" fbc:chemicalFormula="C6H7O9P"/>
      <species id="M_ascb__L_p" name="L-Ascorbate" compartment="_p" hasOnlySubstanceUnits="false" boundaryCondition="false" constant="false" fbc:chemicalFormula="C6H8O6"/>
      <species id="M_2fe1s_c" name="[2Fe-1S] desulfurated iron-sulfur cluster" compartment="_c" hasOnlySubstanceUnits="false" boundaryCondition="false" constant="false" fbc:chemicalFormula="SFe2"/>
      <species id="M_2fe2s_c" name="[2Fe-2S] iron-sulfur cluster" compartment="_c" hasOnlySubstanceUnits="false" boundaryCondition="false" constant="false" fbc:chemicalFormula="S2Fe2"/>
      <species id="M_btn_c" name="Biotin" compartment="_c" hasOnlySubstanceUnits="false" boundaryCondition="false" constant="false" fbc:chemicalFormula="C10H15N2O3S"/>
      <species id="M_dtbt_c" name="Dethiobiotin" compartment="_c" hasOnlySubstanceUnits="false" boundaryCondition="false" constant="false" fbc:chemicalFormula="C10H17N2O3"/>
      <species id="M_butso3_c" name="Butanesulfonate" compartment="_c" hasOnlySubstanceUnits="false" boundaryCondition="false" constant="false" fbc:chemicalFormula="C4H9O3S"/>
      <species id="M_butso3_p" name="Butanesulfonate" compartment="_p" hasOnlySubstanceUnits="false" boundaryCondition="false" constant="false" fbc:chemicalFormula="C4H9O3S"/>
      <species id="M_preq0_c" name="7-cyano-7-carbaguanine" compartment="_c" hasOnlySubstanceUnits="false" boundaryCondition="false" constant="false" fbc:chemicalFormula="C7H5N5O"/>
      <species id="M_cdg_c" name="7-deaza-7-carboxyguanine" compartment="_c" hasOnlySubstanceUnits="false" boundaryCondition="false" constant="false" fbc:chemicalFormula="C7H5N4O3"/>
      <species id="M_lipa_cold_p" name="Cold adapted KDO(2)-lipid (A)" compartment="_p" hasOnlySubstanceUnits="false" boundaryCondition="false" constant="false" fbc:chemicalFormula="C114H202N2O39P2"/>
      <species id="M_lipa_cold_e" name="Cold adapted KDO(2)-lipid (A)" compartment="_e" hasOnlySubstanceUnits="false" boundaryCondition="false" constant="false" fbc:chemicalFormula="C114H202N2O39P2"/>
      <species id="M_colipap_p" name="Core oligosaccharide lipid A diphosphate" compartment="_p" hasOnlySubstanceUnits="false" boundaryCondition="false" constant="false" fbc:chemicalFormula="C176H303N2O103P5"/>
      <species id="M_colipap_e" name="Core oligosaccharide lipid A diphosphate" compartment="_e" hasOnlySubstanceUnits="false" boundaryCondition="false" constant="false" fbc:chemicalFormula="C176H303N2O103P5"/>
      <species id="M_colipa_p" name="Core oligosaccharide lipid A" compartment="_p" hasOnlySubstanceUnits="false" boundaryCondition="false" constant="false" fbc:chemicalFormula="C176H303N2O100P4"/>
      <species id="M_colipa_c" name="Core oligosaccharide lipid A" compartment="_c" hasOnlySubstanceUnits="false" boundaryCondition="false" constant="false" fbc:chemicalFormula="C176H303N2O100P4"/>
      <species id="M_colipa_e" name="Core oligosaccharide lipid A" compartment="_e" hasOnlySubstanceUnits="false" boundaryCondition="false" constant="false" fbc:chemicalFormula="C176H303N2O100P4"/>
      <species id="M_pppi_c" name="Inorganic triphosphate" compartment="_c" hasOnlySubstanceUnits="false" boundaryCondition="false" constant="false" fbc:chemicalFormula="HO10P3"/>
      <species id="M_cph4_c" name="6-carboxy-5,6,7,8-tetrahydropterin" compartment="_c" hasOnlySubstanceUnits="false" boundaryCondition="false" constant="false" fbc:chemicalFormula="C7H8N5O3"/>
      <species id="M_crn__D_p" name="D-Carnitine" compartment="_p" hasOnlySubstanceUnits="false" boundaryCondition="false" constant="false" fbc:chemicalFormula="C7H15NO3"/>
      <species id="M_crn__D_c" name="D-Carnitine" compartment="_c" hasOnlySubstanceUnits="false" boundaryCondition="false" constant="false" fbc:chemicalFormula="C7H15NO3"/>
      <species id="M_ctbt_p" name="Crotonobetaine" compartment="_p" hasOnlySubstanceUnits="false" boundaryCondition="false" constant="false" fbc:chemicalFormula="C7H13NO2"/>
      <species id="M_ctbt_c" name="Crotonobetaine" compartment="_c" hasOnlySubstanceUnits="false" boundaryCondition="false" constant="false" fbc:chemicalFormula="C7H13NO2"/>
      <species id="M_3sala_c" name="3-Sulfino-L-alanine" compartment="_c" hasOnlySubstanceUnits="false" boundaryCondition="false" constant="false" fbc:chemicalFormula="C3H5NO4S"/>
      <species id="M_so2_c" name="Sulfur dioxide" compartment="_c" hasOnlySubstanceUnits="false" boundaryCondition="false" constant="false" fbc:chemicalFormula="O2S"/>
      <species id="M_mqn8_c" name="Menaquinone 8" compartment="_c" hasOnlySubstanceUnits="false" boundaryCondition="false" constant="false" fbc:chemicalFormula="C51H72O2"/>
      <species id="M_eca4colipa_p" name="(enterobacterial common antigen)x4 core oligosaccharide lipid A" compartment="_p" hasOnlySubstanceUnits="false" boundaryCondition="false" constant="false" fbc:chemicalFormula="C272H447N14O160P4"/>
      <species id="M_eca4colipa_e" name="(enterobacterial common antigen)x4 core oligosaccharide lipid A" compartment="_e" hasOnlySubstanceUnits="false" boundaryCondition="false" constant="false" fbc:chemicalFormula="C272H447N14O160P4"/>
      <species id="M_gmeACP_c" name="Glutaryl-[acyl-carrier protein] methyl ester" compartment="_c" hasOnlySubstanceUnits="false" boundaryCondition="false" constant="false" fbc:chemicalFormula="C17H29N2O10PRS"/>
      <species id="M_egmeACP_c" name="Enoylglutaryl-[acyl-carrier protein] methyl ester" compartment="_c" hasOnlySubstanceUnits="false" boundaryCondition="false" constant="false" fbc:chemicalFormula="C17H27N2O10PRS"/>
      <species id="M_enlipa_e" name="Phosphoethanolamine KDO(2)-lipid (A)" compartment="_e" hasOnlySubstanceUnits="false" boundaryCondition="false" constant="false" fbc:chemicalFormula="C112H202N3O42P3"/>
      <species id="M_enlipa_p" name="Phosphoethanolamine KDO(2)-lipid (A)" compartment="_p" hasOnlySubstanceUnits="false" boundaryCondition="false" constant="false" fbc:chemicalFormula="C112H202N3O42P3"/>
      <species id="M_pmeACP_c" name="Pimeloyl-[acyl-carrier protein] methyl ester" compartment="_c" hasOnlySubstanceUnits="false" boundaryCondition="false" constant="false" fbc:chemicalFormula="C19H33N2O10PRS"/>
      <species id="M_epmeACP_c" name="Enoylpimeloyl-[acyl-carrier protein] methyl ester" compartment="_c" hasOnlySubstanceUnits="false" boundaryCondition="false" constant="false" fbc:chemicalFormula="C19H31N2O10PRS"/>
      <species id="M_dtdpglu_c" name="DTDPglucose" compartment="_c" hasOnlySubstanceUnits="false" boundaryCondition="false" constant="false" fbc:chemicalFormula="C16H24N2O16P2"/>
      <species id="M_gln__L_p" name="L-Glutamine" compartment="_p" hasOnlySubstanceUnits="false" boundaryCondition="false" constant="false" fbc:chemicalFormula="C5H10N2O3"/>
      <species id="M_grxrd_c" name="Glutaredoxin (reduced)" compartment="_c" hasOnlySubstanceUnits="false" boundaryCondition="false" constant="false" fbc:chemicalFormula="XH2"/>
      <species id="M_grxox_c" name="Glutaredoxin (oxidized)" compartment="_c" hasOnlySubstanceUnits="false" boundaryCondition="false" constant="false" fbc:chemicalFormula="X"/>
      <species id="M_kdo2lipid4_p" name="KDO(2)-lipid IV(A)" compartment="_p" hasOnlySubstanceUnits="false" boundaryCondition="false" constant="false" fbc:chemicalFormula="C84H148N2O37P2"/>
      <species id="M_kdo2lipid4_c" name="KDO(2)-lipid IV(A)" compartment="_c" hasOnlySubstanceUnits="false" boundaryCondition="false" constant="false" fbc:chemicalFormula="C84H148N2O37P2"/>
      <species id="M_kdo2lipid4_e" name="KDO(2)-lipid IV(A)" compartment="_e" hasOnlySubstanceUnits="false" boundaryCondition="false" constant="false" fbc:chemicalFormula="C84H148N2O37P2"/>
      <species id="M_kdo8p_c" name="3-Deoxy-D-manno-octulosonate 8-phosphate" compartment="_c" hasOnlySubstanceUnits="false" boundaryCondition="false" constant="false" fbc:chemicalFormula="C8H12O11P"/>
      <species id="M_k_c" name="Potassium" compartment="_c" hasOnlySubstanceUnits="false" boundaryCondition="false" constant="false" fbc:chemicalFormula="K"/>
      <species id="M_k_p" name="Potassium" compartment="_p" hasOnlySubstanceUnits="false" boundaryCondition="false" constant="false" fbc:chemicalFormula="K"/>
      <species id="M_lipa_cold_c" name="Cold adapted KDO(2)-lipid (A)" compartment="_c" hasOnlySubstanceUnits="false" boundaryCondition="false" constant="false" fbc:chemicalFormula="C114H202N2O39P2"/>
      <species id="M_lipa_c" name="KDO(2)-lipid (A)" compartment="_c" hasOnlySubstanceUnits="false" boundaryCondition="false" constant="false" fbc:chemicalFormula="C110H196N2O39P2"/>
      <species id="M_lipa_p" name="KDO(2)-lipid (A)" compartment="_p" hasOnlySubstanceUnits="false" boundaryCondition="false" constant="false" fbc:chemicalFormula="C110H196N2O39P2"/>
      <species id="M_lipa_e" name="KDO(2)-lipid (A)" compartment="_e" hasOnlySubstanceUnits="false" boundaryCondition="false" constant="false" fbc:chemicalFormula="C110H196N2O39P2"/>
      <species id="M_octapb_c" name="Octanoate (protein bound)" compartment="_c" hasOnlySubstanceUnits="false" boundaryCondition="false" constant="false" fbc:chemicalFormula="C8H15O"/>
      <species id="M_lipopb_c" name="Lipoate (protein bound)" compartment="_c" hasOnlySubstanceUnits="false" boundaryCondition="false" constant="false" fbc:chemicalFormula="C8H13OS2"/>
      <species id="M_4fe4s_c" name="[4Fe-4S] iron-sulfur cluster" compartment="_c" hasOnlySubstanceUnits="false" boundaryCondition="false" constant="false" fbc:chemicalFormula="S4Fe4"/>
      <species id="M_mal__D_p" name="D-Malate" compartment="_p" hasOnlySubstanceUnits="false" boundaryCondition="false" constant="false" fbc:chemicalFormula="C4H4O5"/>
      <species id="M_mal__D_c" name="D-Malate" compartment="_c" hasOnlySubstanceUnits="false" boundaryCondition="false" constant="false" fbc:chemicalFormula="C4H4O5"/>
      <species id="M_2dmmq8_c" name="2-Demethylmenaquinone 8" compartment="_c" hasOnlySubstanceUnits="false" boundaryCondition="false" constant="false" fbc:chemicalFormula="C50H70O2"/>
      <species id="M_nadhx__R_c" name="(R)-NADHX" compartment="_c" hasOnlySubstanceUnits="false" boundaryCondition="false" constant="false" fbc:chemicalFormula="C21H29N7O15P2"/>
      <species id="M_nadhx__S_c" name="Adenosine 5&apos;-(3-{5-[(2S)-5-carbamoyl-2-hydroxy-3,4-dihydropyridin-1-yl]-5-deoxy-?-D-ribofuranosyl} dihydrogen diphosphate)" compartment="_c" hasOnlySubstanceUnits="false" boundaryCondition="false" constant="false" fbc:chemicalFormula="C21H29N7O15P2"/>
      <species id="M_nadphx__R_c" name="(R)-NADPHX" compartment="_c" hasOnlySubstanceUnits="false" boundaryCondition="false" constant="false" fbc:chemicalFormula="C21H28N7O18P3"/>
      <species id="M_nadphx__S_c" name="(S)-NADPHX" compartment="_c" hasOnlySubstanceUnits="false" boundaryCondition="false" constant="false" fbc:chemicalFormula="C21H28N7O18P3"/>
      <species id="M_o16a4colipa_e" name="(O16 antigen)x4 core oligosaccharide lipid A" compartment="_e" hasOnlySubstanceUnits="false" boundaryCondition="false" constant="false" fbc:chemicalFormula="C312H523N6O200P4"/>
      <species id="M_o16a4colipa_p" name="(O16 antigen)x4 core oligosaccharide lipid A" compartment="_p" hasOnlySubstanceUnits="false" boundaryCondition="false" constant="false" fbc:chemicalFormula="C312H523N6O200P4"/>
      <species id="M_octdp_c" name="All-trans-Octaprenyl diphosphate" compartment="_c" hasOnlySubstanceUnits="false" boundaryCondition="false" constant="false" fbc:chemicalFormula="C40H65O7P2"/>
      <species id="M_hgmeACP_c" name="3-Hydroxyglutaryl-[acyl-carrier protein] methyl ester" compartment="_c" hasOnlySubstanceUnits="false" boundaryCondition="false" constant="false" fbc:chemicalFormula="C17H29N2O11PRS"/>
      <species id="M_ogmeACP_c" name="3-Oxo-glutaryl-[acyl-carrier protein] methyl ester" compartment="_c" hasOnlySubstanceUnits="false" boundaryCondition="false" constant="false" fbc:chemicalFormula="C17H27N2O11PRS"/>
      <species id="M_malcoame_c" name="Malonyl-CoA methyl ester" compartment="_c" hasOnlySubstanceUnits="false" boundaryCondition="false" constant="false" fbc:chemicalFormula="C25H36N7O19P3S"/>
      <species id="M_2ombzl_c" name="2-Octaprenyl-6-methoxy-1,4-benzoquinol" compartment="_c" hasOnlySubstanceUnits="false" boundaryCondition="false" constant="false" fbc:chemicalFormula="C47H72O3"/>
      <species id="M_2ommbl_c" name="2-Octaprenyl-3-methyl-6-methoxy- 1,4-benzoquinol" compartment="_c" hasOnlySubstanceUnits="false" boundaryCondition="false" constant="false" fbc:chemicalFormula="C48H74O3"/>
      <species id="M_hpmeACP_c" name="3-Hydroxypimeloyl-[acyl-carrier protein] methyl ester" compartment="_c" hasOnlySubstanceUnits="false" boundaryCondition="false" constant="false" fbc:chemicalFormula="C19H33N2O11PRS"/>
      <species id="M_opmeACP_c" name="3-Oxo-pimeloyl-[acyl-carrier protein] methyl ester" compartment="_c" hasOnlySubstanceUnits="false" boundaryCondition="false" constant="false" fbc:chemicalFormula="C19H31N2O11PRS"/>
      <species id="M_orot_p" name="Orotate C5H3N2O4" compartment="_p" hasOnlySubstanceUnits="false" boundaryCondition="false" constant="false" fbc:chemicalFormula="C5H3N2O4"/>
      <species id="M_pa120_p" name="1,2-didodecanoyl-sn-glycerol 3-phosphate" compartment="_p" hasOnlySubstanceUnits="false" boundaryCondition="false" constant="false" fbc:chemicalFormula="C27H51O8P1"/>
      <species id="M_pa140_c" name="1,2-ditetradecanoyl-sn-glycerol 3-phosphate" compartment="_c" hasOnlySubstanceUnits="false" boundaryCondition="false" constant="false" fbc:chemicalFormula="C31H59O8P1"/>
      <species id="M_pa140_p" name="1,2-ditetradecanoyl-sn-glycerol 3-phosphate" compartment="_p" hasOnlySubstanceUnits="false" boundaryCondition="false" constant="false" fbc:chemicalFormula="C31H59O8P1"/>
      <species id="M_pa141_c" name="1,2-ditetradec-7-enoyl-sn-glycerol 3-phosphate" compartment="_c" hasOnlySubstanceUnits="false" boundaryCondition="false" constant="false" fbc:chemicalFormula="C31H55O8P1"/>
      <species id="M_pa141_p" name="1,2-ditetradec-7-enoyl-sn-glycerol 3-phosphate" compartment="_p" hasOnlySubstanceUnits="false" boundaryCondition="false" constant="false" fbc:chemicalFormula="C31H55O8P1"/>
      <species id="M_pa160_p" name="1,2-dihexadecanoyl-sn-glycerol 3-phosphate" compartment="_p" hasOnlySubstanceUnits="false" boundaryCondition="false" constant="false" fbc:chemicalFormula="C35H67O8P1"/>
      <species id="M_pa161_p" name="1,2-dihexadec-9-enoyl-sn-glycerol 3-phosphate" compartment="_p" hasOnlySubstanceUnits="false" boundaryCondition="false" constant="false" fbc:chemicalFormula="C35H63O8P1"/>
      <species id="M_pa180_p" name="1,2-dioctadecanoyl-sn-glycerol 3-phosphate" compartment="_p" hasOnlySubstanceUnits="false" boundaryCondition="false" constant="false" fbc:chemicalFormula="C39H75O8P1"/>
      <species id="M_pa181_p" name="1,2-dioctadec-11-enoyl-sn-glycerol 3-phosphate" compartment="_p" hasOnlySubstanceUnits="false" boundaryCondition="false" constant="false" fbc:chemicalFormula="C39H71O8P1"/>
      <species id="M_paps_c" name="3&apos;-Phosphoadenylyl sulfate" compartment="_c" hasOnlySubstanceUnits="false" boundaryCondition="false" constant="false" fbc:chemicalFormula="C10H11N5O13P2S"/>
      <species id="M_pap_c" name="Adenosine 3&apos;,5&apos;-bisphosphate" compartment="_c" hasOnlySubstanceUnits="false" boundaryCondition="false" constant="false" fbc:chemicalFormula="C10H11N5O10P2"/>
      <species id="M_pe140_p" name="Phosphatidylethanolamine (ditetradecanoyl, n-C14:0)" compartment="_p" hasOnlySubstanceUnits="false" boundaryCondition="false" constant="false" fbc:chemicalFormula="C33H66N1O8P1"/>
      <species id="M_pe140_c" name="Phosphatidylethanolamine (ditetradecanoyl, n-C14:0)" compartment="_c" hasOnlySubstanceUnits="false" boundaryCondition="false" constant="false" fbc:chemicalFormula="C33H66N1O8P1"/>
      <species id="M_pe141_p" name="Phosphatidylethanolamine (ditetradec-7-enoyl, n-C14:1)" compartment="_p" hasOnlySubstanceUnits="false" boundaryCondition="false" constant="false" fbc:chemicalFormula="C33H62N1O8P1"/>
      <species id="M_pe141_c" name="Phosphatidylethanolamine (ditetradec-7-enoyl, n-C14:1)" compartment="_c" hasOnlySubstanceUnits="false" boundaryCondition="false" constant="false" fbc:chemicalFormula="C33H62N1O8P1"/>
      <species id="M_pg120_p" name="Phosphatidylglycerol (didodecanoyl, n-C12:0)" compartment="_p" hasOnlySubstanceUnits="false" boundaryCondition="false" constant="false" fbc:chemicalFormula="C30H58O10P1"/>
      <species id="M_pg140_p" name="Phosphatidylglycerol (ditetradecanoyl, n-C14:0)" compartment="_p" hasOnlySubstanceUnits="false" boundaryCondition="false" constant="false" fbc:chemicalFormula="C34H66O10P1"/>
      <species id="M_pg140_c" name="Phosphatidylglycerol (ditetradecanoyl, n-C14:0)" compartment="_c" hasOnlySubstanceUnits="false" boundaryCondition="false" constant="false" fbc:chemicalFormula="C34H66O10P1"/>
      <species id="M_pg141_p" name="Phosphatidylglycerol (ditetradec-7-enoyl, n-C14:1)" compartment="_p" hasOnlySubstanceUnits="false" boundaryCondition="false" constant="false" fbc:chemicalFormula="C34H62O10P1"/>
      <species id="M_pg141_c" name="Phosphatidylglycerol (ditetradec-7-enoyl, n-C14:1)" compartment="_c" hasOnlySubstanceUnits="false" boundaryCondition="false" constant="false" fbc:chemicalFormula="C34H62O10P1"/>
      <species id="M_pg160_p" name="Phosphatidylglycerol (dihexadecanoyl, n-C16:0)" compartment="_p" hasOnlySubstanceUnits="false" boundaryCondition="false" constant="false" fbc:chemicalFormula="C38H74O10P1"/>
      <species id="M_pg161_p" name="Phosphatidylglycerol (dihexadec-9-enoyl, n-C16:1)" compartment="_p" hasOnlySubstanceUnits="false" boundaryCondition="false" constant="false" fbc:chemicalFormula="C38H70O10P1"/>
      <species id="M_pg180_p" name="Phosphatidylglycerol (dioctadecanoyl, n-C18:0)" compartment="_p" hasOnlySubstanceUnits="false" boundaryCondition="false" constant="false" fbc:chemicalFormula="C42H82O10P1"/>
      <species id="M_pg181_p" name="Phosphatidylglycerol (dioctadec-11-enoyl, n-C18:1)" compartment="_p" hasOnlySubstanceUnits="false" boundaryCondition="false" constant="false" fbc:chemicalFormula="C42H78O10P1"/>
      <species id="M_pgp140_c" name="Phosphatidylglycerophosphate (ditetradecanoyl, n-C14:0)" compartment="_c" hasOnlySubstanceUnits="false" boundaryCondition="false" constant="false" fbc:chemicalFormula="C34H65O13P2"/>
      <species id="M_pgp140_p" name="Phosphatidylglycerophosphate (ditetradecanoyl, n-C14:0)" compartment="_p" hasOnlySubstanceUnits="false" boundaryCondition="false" constant="false" fbc:chemicalFormula="C34H65O13P2"/>
      <species id="M_pgp141_c" name="Phosphatidylglycerophosphate (ditetradec-7-enoyl, n-C14:1)" compartment="_c" hasOnlySubstanceUnits="false" boundaryCondition="false" constant="false" fbc:chemicalFormula="C34H61O13P2"/>
      <species id="M_pgp141_p" name="Phosphatidylglycerophosphate (ditetradec-7-enoyl, n-C14:1)" compartment="_p" hasOnlySubstanceUnits="false" boundaryCondition="false" constant="false" fbc:chemicalFormula="C34H61O13P2"/>
      <species id="M_sufbcd_2fe2s_c" name="SufBCD with bound [2Fe-2S] cluster" compartment="_c" hasOnlySubstanceUnits="false" boundaryCondition="false" constant="false" fbc:chemicalFormula="H4O2S8Fe2R"/>
      <species id="M_sufsesh_c" name="SufSE with bound sulfur" compartment="_c" hasOnlySubstanceUnits="false" boundaryCondition="false" constant="false" fbc:chemicalFormula="HS2R"/>
      <species id="M_sufse_c" name="SufSE sulfur acceptor complex" compartment="_c" hasOnlySubstanceUnits="false" boundaryCondition="false" constant="false" fbc:chemicalFormula="HSR"/>
      <species id="M_sufbcd_c" name="SufBCD scaffold complex" compartment="_c" hasOnlySubstanceUnits="false" boundaryCondition="false" constant="false" fbc:chemicalFormula="H8O2S6R"/>
      <species id="M_sufbcd_2fe2s2_c" name="SufBCD with two bound [2Fe-2S] clusters" compartment="_c" hasOnlySubstanceUnits="false" boundaryCondition="false" constant="false" fbc:chemicalFormula="O2S10Fe4R"/>
      <species id="M_sufbcd_4fe4s_c" name="SufBCD with bound [4Fe-4S] cluster" compartment="_c" hasOnlySubstanceUnits="false" boundaryCondition="false" constant="false" fbc:chemicalFormula="H4O2S10Fe4R"/>
      <species id="M_o2s_c" name="Superoxide anion" compartment="_c" hasOnlySubstanceUnits="false" boundaryCondition="false" constant="false" fbc:chemicalFormula="O2"/>
      <species id="M_dtdp4d6dg_c" name="DTDP-4-dehydro-6-deoxy-D-glucose" compartment="_c" hasOnlySubstanceUnits="false" boundaryCondition="false" constant="false" fbc:chemicalFormula="C16H22N2O15P2"/>
      <species id="M_dtdp4d6dm_c" name="DTDP-4-dehydro-6-deoxy-L-mannose" compartment="_c" hasOnlySubstanceUnits="false" boundaryCondition="false" constant="false" fbc:chemicalFormula="C16H22N2O15P2"/>
      <species id="M_5fthf_c" name="5-Formyltetrahydrofolate" compartment="_c" hasOnlySubstanceUnits="false" boundaryCondition="false" constant="false" fbc:chemicalFormula="C20H21N7O7"/>
      <species id="M_thm_c" name="Thiamin" compartment="_c" hasOnlySubstanceUnits="false" boundaryCondition="false" constant="false" fbc:chemicalFormula="C12H17N4OS"/>
      <species id="M_thm_p" name="Thiamin" compartment="_p" hasOnlySubstanceUnits="false" boundaryCondition="false" constant="false" fbc:chemicalFormula="C12H17N4OS"/>
      <species id="M_athr__L_c" name="L-Allo-threonine" compartment="_c" hasOnlySubstanceUnits="false" boundaryCondition="false" constant="false" fbc:chemicalFormula="C4H9NO3"/>
      <species id="M_u3aga_c" name="UDP-3-O-(3-hydroxytetradecanoyl)-N-acetylglucosamine" compartment="_c" hasOnlySubstanceUnits="false" boundaryCondition="false" constant="false" fbc:chemicalFormula="C31H51N3O19P2"/>
      <species id="M_zn2_c" name="Zinc" compartment="_c" hasOnlySubstanceUnits="false" boundaryCondition="false" constant="false" fbc:chemicalFormula="Zn"/>
      <species id="M_zn2_p" name="Zinc" compartment="_p" hasOnlySubstanceUnits="false" boundaryCondition="false" constant="false" fbc:chemicalFormula="Zn"/>
      <species id="M_s_c" name="Sulfur" compartment="_c" hasOnlySubstanceUnits="false" boundaryCondition="false" constant="false" fbc:chemicalFormula="S"/>
      <species id="M_fe_e" name="Iron" compartment="_e" hasOnlySubstanceUnits="false" boundaryCondition="false" constant="false" fbc:chemicalFormula="Fe"/>
      <species id="M_fe_p" name="Iron" compartment="_p" hasOnlySubstanceUnits="false" boundaryCondition="false" constant="false" fbc:chemicalFormula="Fe"/>
      <species id="M_fe_c" name="Iron" compartment="_c" hasOnlySubstanceUnits="false" boundaryCondition="false" constant="false" fbc:chemicalFormula="Fe"/>
      <species id="M_man6p_c" name="D-Mannose 6-phosphate" compartment="_c" hasOnlySubstanceUnits="false" boundaryCondition="false" constant="false" fbc:chemicalFormula="C6H11O9P"/>
      <species id="M_trnasecys_c" name="TRNA(SeCys)" compartment="_c" hasOnlySubstanceUnits="false" boundaryCondition="false" constant="false" fbc:chemicalFormula="R"/>
      <species id="M_sertrna_sec_c" name="L-Seryl-tRNA(Sec)" compartment="_c" hasOnlySubstanceUnits="false" boundaryCondition="false" constant="false" fbc:chemicalFormula="C3H6NO2R"/>
      <species id="M_tyrtrna_c" name="L-Tyrosyl-tRNA(Tyr)" compartment="_c" hasOnlySubstanceUnits="false" boundaryCondition="false" constant="false" fbc:chemicalFormula="C9H10NO2R"/>
      <species id="M_trnatyr_c" name="TRNA(Tyr)" compartment="_c" hasOnlySubstanceUnits="false" boundaryCondition="false" constant="false" fbc:chemicalFormula="R"/>
      <species id="M_gln__L_e" name="gln__L_e" compartment="_e" hasOnlySubstanceUnits="false" boundaryCondition="false" constant="false" fbc:chemicalFormula="C5H10N2O3"/>
      <species id="M_asn__L_e" name="asn__L_e" compartment="_e" hasOnlySubstanceUnits="false" boundaryCondition="false" constant="false" fbc:chemicalFormula="C4H8N2O3"/>
      <species id="M_trp__L_e" name="trp__L_e" compartment="_e" hasOnlySubstanceUnits="false" boundaryCondition="false" constant="false" fbc:chemicalFormula="C11H12N2O2"/>
      <species id="M_btn_e" name="btn_e" compartment="_e" hasOnlySubstanceUnits="false" boundaryCondition="false" constant="false" fbc:chemicalFormula="C10H15N2O3S"/>
      <species id="M_ins_e" name="ins_e" compartment="_e" hasOnlySubstanceUnits="false" boundaryCondition="false" constant="false" fbc:chemicalFormula="C10H12N4O5"/>
      <species id="M_pnto__R_e" name="pnto__R_e" compartment="_e" hasOnlySubstanceUnits="false" boundaryCondition="false" constant="false" fbc:chemicalFormula="C9H16NO5"/>
      <species id="M_4abz_e" name="4abz_e" compartment="_e" hasOnlySubstanceUnits="false" boundaryCondition="false" constant="false" fbc:chemicalFormula="C7H6NO2"/>
      <species id="M_ribflv_e" name="ribflv_e" compartment="_e" hasOnlySubstanceUnits="false" boundaryCondition="false" constant="false" fbc:chemicalFormula="C17H20N4O6"/>
      <species id="M_thm_e" name="thm_e" compartment="_e" hasOnlySubstanceUnits="false" boundaryCondition="false" constant="false" fbc:chemicalFormula="C12H17N4OS"/>
      <species id="M_urea_e" name="urea_e" compartment="_e" hasOnlySubstanceUnits="false" boundaryCondition="false" constant="false" fbc:chemicalFormula="CH4N2O"/>
      <species id="M_cspmd_c" name="Carboxyspermidine" compartment="_c" hasOnlySubstanceUnits="false" boundaryCondition="false" constant="false" fbc:chemicalFormula="C8H21N3O2"/>
      <species id="M_lipidA_c" name="2,3,2&apos;3&apos;-Tetrakis(beta-hydroxymyristoyl)-D-glucosaminyl-1,6-beta-D-glucosamine 1,4&apos;-bisphosphate" compartment="_c" hasOnlySubstanceUnits="false" boundaryCondition="false" constant="false" fbc:chemicalFormula="C68H126N2O23P2"/>
      <species id="M_lipidAds_c" name="Lipid A Disaccharide" compartment="_c" hasOnlySubstanceUnits="false" boundaryCondition="false" constant="false" fbc:chemicalFormula="C68H127N2O20P"/>
      <species id="M_2aobut_c" name="L-2-Amino-3-oxobutanoate" compartment="_c" hasOnlySubstanceUnits="false" boundaryCondition="false" constant="false" fbc:chemicalFormula="C4H7NO3"/>
      <species id="M_2omhmbl_c" name="2-Octaprenyl-3-methyl-5-hydroxy-6-methoxy-1,4-benzoquinol" compartment="_c" hasOnlySubstanceUnits="false" boundaryCondition="false" constant="false" fbc:chemicalFormula="C48H74O4"/>
      <species id="M_2ohph_c" name="2-Octaprenyl-6-hydroxyphenol" compartment="_c" hasOnlySubstanceUnits="false" boundaryCondition="false" constant="false" fbc:chemicalFormula="C46H70O2"/>
      <species id="M_2omph_c" name="2-Octaprenyl-6-methoxyphenol" compartment="_c" hasOnlySubstanceUnits="false" boundaryCondition="false" constant="false" fbc:chemicalFormula="C47H72O2"/>
      <species id="M_ttdceap_c" name="Tetradecanoyl-phosphate (n-C14:1)" compartment="_c" hasOnlySubstanceUnits="false" boundaryCondition="false" constant="false" fbc:chemicalFormula="C14H26O5P"/>
      <species id="M_hdceap_c" name="Hexadecanoyl-phosphate (n-C16:1)" compartment="_c" hasOnlySubstanceUnits="false" boundaryCondition="false" constant="false" fbc:chemicalFormula="C16H30O5P"/>
      <species id="M_ocdcap_c" name="Octadecanoyl-phosphate (n-C18:0)" compartment="_c" hasOnlySubstanceUnits="false" boundaryCondition="false" constant="false" fbc:chemicalFormula="C18H36O5P"/>
      <species id="M_ddcap_c" name="Dodecanoly-phosphate (n-C12:0)" compartment="_c" hasOnlySubstanceUnits="false" boundaryCondition="false" constant="false" fbc:chemicalFormula="C12H24O5P1"/>
      <species id="M_hdcap_c" name="Hexadecanoyl-phosphate (n-C16:0)" compartment="_c" hasOnlySubstanceUnits="false" boundaryCondition="false" constant="false" fbc:chemicalFormula="C16H32O5P"/>
      <species id="M_ocdceap_c" name="Octadecanoyl-phosphate (n-C18:1)" compartment="_c" hasOnlySubstanceUnits="false" boundaryCondition="false" constant="false" fbc:chemicalFormula="C18H34O5P"/>
      <species id="M_ttdcap_c" name="Tetradecanoyl-phosphate (n-C14:0)" compartment="_c" hasOnlySubstanceUnits="false" boundaryCondition="false" constant="false" fbc:chemicalFormula="C14H28O5P"/>
      <species id="M_duri_c" name="Deoxyuridine" compartment="_c" hasOnlySubstanceUnits="false" boundaryCondition="false" constant="false" fbc:chemicalFormula="C9H12N2O5"/>
    </listOfSpecies>
    <listOfParameters>
      <parameter sboTerm="SBO:0000626" id="cobra_default_lb" value="-1000" constant="true"/>
      <parameter sboTerm="SBO:0000626" id="cobra_default_ub" value="999999" constant="true"/>
      <parameter sboTerm="SBO:0000626" id="cobra_0_bound" value="0" constant="true"/>
      <parameter sboTerm="SBO:0000625" id="minus_inf" value="-INF" constant="true"/>
      <parameter sboTerm="SBO:0000625" id="plus_inf" value="INF" constant="true"/>
      <parameter sboTerm="SBO:0000625" id="R_EX_akg_e_lower_bound" value="-0.35" units="mmol_per_gDW_per_hr" constant="true"/>
      <parameter sboTerm="SBO:0000625" id="R_EX_ala__L_e_lower_bound" value="-0.13" units="mmol_per_gDW_per_hr" constant="true"/>
      <parameter sboTerm="SBO:0000625" id="R_EX_arg__L_e_lower_bound" value="-0.516" units="mmol_per_gDW_per_hr" constant="true"/>
      <parameter sboTerm="SBO:0000625" id="R_EX_asp__L_e_lower_bound" value="-0.212" units="mmol_per_gDW_per_hr" constant="true"/>
      <parameter sboTerm="SBO:0000625" id="R_EX_cobalt2_e_lower_bound" value="-100" units="mmol_per_gDW_per_hr" constant="true"/>
      <parameter sboTerm="SBO:0000625" id="R_EX_cys__L_e_lower_bound" value="-0.016" units="mmol_per_gDW_per_hr" constant="true"/>
      <parameter sboTerm="SBO:0000625" id="R_EX_fe2_e_lower_bound" value="-100" units="mmol_per_gDW_per_hr" constant="true"/>
      <parameter sboTerm="SBO:0000625" id="R_EX_glc__D_e_lower_bound" value="-20" units="mmol_per_gDW_per_hr" constant="true"/>
      <parameter sboTerm="SBO:0000625" id="R_EX_glu__L_e_lower_bound" value="-0.436" units="mmol_per_gDW_per_hr" constant="true"/>
      <parameter sboTerm="SBO:0000625" id="R_EX_gly_e_lower_bound" value="-0.249" units="mmol_per_gDW_per_hr" constant="true"/>
      <parameter sboTerm="SBO:0000625" id="R_EX_glyb_e_lower_bound" value="-0.05" units="mmol_per_gDW_per_hr" constant="true"/>
      <parameter sboTerm="SBO:0000625" id="R_EX_h2_e_lower_bound" value="-100" units="mmol_per_gDW_per_hr" constant="true"/>
      <parameter sboTerm="SBO:0000625" id="R_EX_h2o_e_lower_bound" value="-100" units="mmol_per_gDW_per_hr" constant="true"/>
      <parameter sboTerm="SBO:0000625" id="R_EX_h_e_lower_bound" value="-100" units="mmol_per_gDW_per_hr" constant="true"/>
      <parameter sboTerm="SBO:0000625" id="R_EX_his__L_e_lower_bound" value="-0.687" units="mmol_per_gDW_per_hr" constant="true"/>
      <parameter sboTerm="SBO:0000625" id="R_EX_ile__L_e_lower_bound" value="-0.199" units="mmol_per_gDW_per_hr" constant="true"/>
      <parameter sboTerm="SBO:0000625" id="R_EX_leu__L_e_lower_bound" value="-0.172" units="mmol_per_gDW_per_hr" constant="true"/>
      <parameter sboTerm="SBO:0000625" id="R_EX_lys__L_e_lower_bound" value="-0.425" units="mmol_per_gDW_per_hr" constant="true"/>
      <parameter sboTerm="SBO:0000625" id="R_EX_met__L_e_lower_bound" value="-0.197" units="mmol_per_gDW_per_hr" constant="true"/>
      <parameter sboTerm="SBO:0000625" id="R_EX_na1_e_lower_bound" value="-100" units="mmol_per_gDW_per_hr" constant="true"/>
      <parameter sboTerm="SBO:0000625" id="R_EX_nh4_e_lower_bound" value="-100" units="mmol_per_gDW_per_hr" constant="true"/>
      <parameter sboTerm="SBO:0000625" id="R_EX_o2_e_lower_bound" value="-0.015" units="mmol_per_gDW_per_hr" constant="true"/>
      <parameter sboTerm="SBO:0000625" id="R_EX_orn_e_lower_bound" value="-0.25" units="mmol_per_gDW_per_hr" constant="true"/>
      <parameter sboTerm="SBO:0000625" id="R_EX_phe__L_e_lower_bound" value="-0.229" units="mmol_per_gDW_per_hr" constant="true"/>
      <parameter sboTerm="SBO:0000625" id="R_EX_pi_e_lower_bound" value="-100" units="mmol_per_gDW_per_hr" constant="true"/>
      <parameter sboTerm="SBO:0000625" id="R_EX_pro__L_e_lower_bound" value="-0.273" units="mmol_per_gDW_per_hr" constant="true"/>
      <parameter sboTerm="SBO:0000625" id="R_EX_ser__L_e_lower_bound" value="-0.274" units="mmol_per_gDW_per_hr" constant="true"/>
      <parameter sboTerm="SBO:0000625" id="R_EX_so4_e_lower_bound" value="-100" units="mmol_per_gDW_per_hr" constant="true"/>
      <parameter sboTerm="SBO:0000625" id="R_EX_thr__L_e_lower_bound" value="-0.133" units="mmol_per_gDW_per_hr" constant="true"/>
      <parameter sboTerm="SBO:0000625" id="R_EX_tyr__L_e_lower_bound" value="-0.114" units="mmol_per_gDW_per_hr" constant="true"/>
      <parameter sboTerm="SBO:0000625" id="R_EX_val__L_e_lower_bound" value="-0.187" units="mmol_per_gDW_per_hr" constant="true"/>
      <parameter sboTerm="SBO:0000625" id="R_EX_gln__L_e_lower_bound" value="-0.104" units="mmol_per_gDW_per_hr" constant="true"/>
      <parameter sboTerm="SBO:0000625" id="R_EX_asn__L_e_lower_bound" value="-0.238" units="mmol_per_gDW_per_hr" constant="true"/>
      <parameter sboTerm="SBO:0000625" id="R_EX_trp__L_e_lower_bound" value="-0.108" units="mmol_per_gDW_per_hr" constant="true"/>
      <parameter sboTerm="SBO:0000625" id="R_EX_urea_e_lower_bound" value="-0.2" units="mmol_per_gDW_per_hr" constant="true"/>
      <parameter sboTerm="SBO:0000625" id="R_CSPMDDC_upper_bound" value="999999" units="mmol_per_gDW_per_hr" constant="true"/>
    </listOfParameters>
    <listOfReactions>
      <reaction id="R_EX_cit_e" name="Citrate exchange" reversible="false" fast="false" fbc:lowerFluxBound="cobra_0_bound" fbc:upperFluxBound="cobra_default_ub">
        <listOfReactants>
          <speciesReference species="M_cit_e" stoichiometry="1" constant="true"/>
        </listOfReactants>
      </reaction>
      <reaction id="R_EX_co2_e" name="CO2 exchange" reversible="false" fast="false" fbc:lowerFluxBound="cobra_0_bound" fbc:upperFluxBound="cobra_default_ub">
        <listOfReactants>
          <speciesReference species="M_co2_e" stoichiometry="1" constant="true"/>
        </listOfReactants>
      </reaction>
      <reaction id="R_2DHGLCNkt_tpp" name="2DHGLCNkt tpp" reversible="false" fast="false" fbc:lowerFluxBound="cobra_0_bound" fbc:upperFluxBound="cobra_default_ub">
        <listOfReactants>
          <speciesReference species="M_2dhglcn_p" stoichiometry="1" constant="true"/>
          <speciesReference species="M_h_p" stoichiometry="1" constant="true"/>
        </listOfReactants>
        <listOfProducts>
          <speciesReference species="M_h_c" stoichiometry="1" constant="true"/>
          <speciesReference species="M_2dhglcn_c" stoichiometry="1" constant="true"/>
        </listOfProducts>
        <fbc:geneProductAssociation>
          <fbc:geneProductRef fbc:geneProduct="G_VBICanLib130745_0773"/>
        </fbc:geneProductAssociation>
      </reaction>
      <reaction id="R_2DHGLCNtex" name="2DHGLCNtex" reversible="true" fast="false" fbc:lowerFluxBound="cobra_default_lb" fbc:upperFluxBound="cobra_default_ub">
        <listOfReactants>
          <speciesReference species="M_2dhglcn_e" stoichiometry="1" constant="true"/>
        </listOfReactants>
        <listOfProducts>
          <speciesReference species="M_2dhglcn_p" stoichiometry="1" constant="true"/>
        </listOfProducts>
      </reaction>
      <reaction id="R_34DHCINMtex" name="34DHCINMtex" reversible="true" fast="false" fbc:lowerFluxBound="cobra_default_lb" fbc:upperFluxBound="cobra_default_ub">
        <listOfReactants>
          <speciesReference species="M_34dhcinm_e" stoichiometry="1" constant="true"/>
        </listOfReactants>
        <listOfProducts>
          <speciesReference species="M_34dhcinm_p" stoichiometry="1" constant="true"/>
        </listOfProducts>
      </reaction>
      <reaction id="R_34DHCINMtpp" name="34DHCINMtpp" reversible="true" fast="false" fbc:lowerFluxBound="cobra_default_lb" fbc:upperFluxBound="cobra_default_ub">
        <listOfReactants>
          <speciesReference species="M_34dhcinm_p" stoichiometry="1" constant="true"/>
        </listOfReactants>
        <listOfProducts>
          <speciesReference species="M_34dhcinm_c" stoichiometry="1" constant="true"/>
        </listOfProducts>
      </reaction>
      <reaction id="R_3HAD100" name="3-hydroxyacyl-[acyl-carrier-protein] dehydratase (n-C10:0)" reversible="false" fast="false" fbc:lowerFluxBound="cobra_0_bound" fbc:upperFluxBound="cobra_default_ub">
        <listOfReactants>
          <speciesReference species="M_3hdecACP_c" stoichiometry="1" constant="true"/>
        </listOfReactants>
        <listOfProducts>
          <speciesReference species="M_tdec2eACP_c" stoichiometry="1" constant="true"/>
          <speciesReference species="M_h2o_c" stoichiometry="1" constant="true"/>
        </listOfProducts>
        <fbc:geneProductAssociation>
          <fbc:or>
            <fbc:geneProductRef fbc:geneProduct="G_VBICanLib130745_0377"/>
            <fbc:geneProductRef fbc:geneProduct="G_VBICanLib130745_0471"/>
          </fbc:or>
        </fbc:geneProductAssociation>
      </reaction>
      <reaction id="R_3HAD120" name="3-hydroxyacyl-[acyl-carrier-protein] dehydratase (n-C12:0)" reversible="false" fast="false" fbc:lowerFluxBound="cobra_0_bound" fbc:upperFluxBound="cobra_default_ub">
        <listOfReactants>
          <speciesReference species="M_3hddecACP_c" stoichiometry="1" constant="true"/>
        </listOfReactants>
        <listOfProducts>
          <speciesReference species="M_h2o_c" stoichiometry="1" constant="true"/>
          <speciesReference species="M_tddec2eACP_c" stoichiometry="1" constant="true"/>
        </listOfProducts>
        <fbc:geneProductAssociation>
          <fbc:or>
            <fbc:geneProductRef fbc:geneProduct="G_VBICanLib130745_0377"/>
            <fbc:geneProductRef fbc:geneProduct="G_VBICanLib130745_0471"/>
          </fbc:or>
        </fbc:geneProductAssociation>
      </reaction>
      <reaction id="R_3HAD121" name="3-hydroxyacyl-[acyl-carrier-protein] dehydratase (n-C12:1)" reversible="false" fast="false" fbc:lowerFluxBound="cobra_0_bound" fbc:upperFluxBound="cobra_default_ub">
        <listOfReactants>
          <speciesReference species="M_3hcddec5eACP_c" stoichiometry="1" constant="true"/>
        </listOfReactants>
        <listOfProducts>
          <speciesReference species="M_h2o_c" stoichiometry="1" constant="true"/>
          <speciesReference species="M_t3c5ddeceACP_c" stoichiometry="1" constant="true"/>
        </listOfProducts>
        <fbc:geneProductAssociation>
          <fbc:or>
            <fbc:geneProductRef fbc:geneProduct="G_VBICanLib130745_0377"/>
            <fbc:geneProductRef fbc:geneProduct="G_VBICanLib130745_0471"/>
          </fbc:or>
        </fbc:geneProductAssociation>
      </reaction>
      <reaction id="R_3HAD140" name="3-hydroxyacyl-[acyl-carrier-protein] dehydratase (n-C14:0)" reversible="false" fast="false" fbc:lowerFluxBound="cobra_0_bound" fbc:upperFluxBound="cobra_default_ub">
        <listOfReactants>
          <speciesReference species="M_3hmrsACP_c" stoichiometry="1" constant="true"/>
        </listOfReactants>
        <listOfProducts>
          <speciesReference species="M_h2o_c" stoichiometry="1" constant="true"/>
          <speciesReference species="M_tmrs2eACP_c" stoichiometry="1" constant="true"/>
        </listOfProducts>
        <fbc:geneProductAssociation>
          <fbc:or>
            <fbc:geneProductRef fbc:geneProduct="G_VBICanLib130745_0377"/>
            <fbc:geneProductRef fbc:geneProduct="G_VBICanLib130745_0471"/>
          </fbc:or>
        </fbc:geneProductAssociation>
      </reaction>
      <reaction id="R_3HAD141" name="3-hydroxyacyl-[acyl-carrier-protein] dehydratase (n-C14:1)" reversible="false" fast="false" fbc:lowerFluxBound="cobra_0_bound" fbc:upperFluxBound="cobra_default_ub">
        <listOfReactants>
          <speciesReference species="M_3hcmrs7eACP_c" stoichiometry="1" constant="true"/>
        </listOfReactants>
        <listOfProducts>
          <speciesReference species="M_h2o_c" stoichiometry="1" constant="true"/>
          <speciesReference species="M_t3c7mrseACP_c" stoichiometry="1" constant="true"/>
        </listOfProducts>
        <fbc:geneProductAssociation>
          <fbc:or>
            <fbc:geneProductRef fbc:geneProduct="G_VBICanLib130745_0377"/>
            <fbc:geneProductRef fbc:geneProduct="G_VBICanLib130745_0471"/>
          </fbc:or>
        </fbc:geneProductAssociation>
      </reaction>
      <reaction id="R_3HAD160" name="3-hydroxyacyl-[acyl-carrier-protein] dehydratase (n-C16:0)" reversible="false" fast="false" fbc:lowerFluxBound="cobra_0_bound" fbc:upperFluxBound="cobra_default_ub">
        <listOfReactants>
          <speciesReference species="M_3hpalmACP_c" stoichiometry="1" constant="true"/>
        </listOfReactants>
        <listOfProducts>
          <speciesReference species="M_h2o_c" stoichiometry="1" constant="true"/>
          <speciesReference species="M_tpalm2eACP_c" stoichiometry="1" constant="true"/>
        </listOfProducts>
        <fbc:geneProductAssociation>
          <fbc:or>
            <fbc:geneProductRef fbc:geneProduct="G_VBICanLib130745_0377"/>
            <fbc:geneProductRef fbc:geneProduct="G_VBICanLib130745_0471"/>
          </fbc:or>
        </fbc:geneProductAssociation>
      </reaction>
      <reaction id="R_3HAD161" name="3-hydroxyacyl-[acyl-carrier-protein] dehydratase (n-C16:1)" reversible="false" fast="false" fbc:lowerFluxBound="cobra_0_bound" fbc:upperFluxBound="cobra_default_ub">
        <listOfReactants>
          <speciesReference species="M_3hcpalm9eACP_c" stoichiometry="1" constant="true"/>
        </listOfReactants>
        <listOfProducts>
          <speciesReference species="M_h2o_c" stoichiometry="1" constant="true"/>
          <speciesReference species="M_t3c9palmeACP_c" stoichiometry="1" constant="true"/>
        </listOfProducts>
        <fbc:geneProductAssociation>
          <fbc:or>
            <fbc:geneProductRef fbc:geneProduct="G_VBICanLib130745_0377"/>
            <fbc:geneProductRef fbc:geneProduct="G_VBICanLib130745_0471"/>
          </fbc:or>
        </fbc:geneProductAssociation>
      </reaction>
      <reaction id="R_3HAD180" name="3-hydroxyacyl-[acyl-carrier-protein] dehydratase (n-C18:0)" reversible="false" fast="false" fbc:lowerFluxBound="cobra_0_bound" fbc:upperFluxBound="cobra_default_ub">
        <listOfReactants>
          <speciesReference species="M_3hoctaACP_c" stoichiometry="1" constant="true"/>
        </listOfReactants>
        <listOfProducts>
          <speciesReference species="M_h2o_c" stoichiometry="1" constant="true"/>
          <speciesReference species="M_toctd2eACP_c" stoichiometry="1" constant="true"/>
        </listOfProducts>
        <fbc:geneProductAssociation>
          <fbc:or>
            <fbc:geneProductRef fbc:geneProduct="G_VBICanLib130745_0377"/>
            <fbc:geneProductRef fbc:geneProduct="G_VBICanLib130745_0471"/>
          </fbc:or>
        </fbc:geneProductAssociation>
      </reaction>
      <reaction id="R_3HAD181" name="3-hydroxyacyl-[acyl-carrier-protein] dehydratase (n-C18:1)" reversible="false" fast="false" fbc:lowerFluxBound="cobra_0_bound" fbc:upperFluxBound="cobra_default_ub">
        <listOfReactants>
          <speciesReference species="M_3hcvac11eACP_c" stoichiometry="1" constant="true"/>
        </listOfReactants>
        <listOfProducts>
          <speciesReference species="M_h2o_c" stoichiometry="1" constant="true"/>
          <speciesReference species="M_t3c11vaceACP_c" stoichiometry="1" constant="true"/>
        </listOfProducts>
        <fbc:geneProductAssociation>
          <fbc:or>
            <fbc:geneProductRef fbc:geneProduct="G_VBICanLib130745_0377"/>
            <fbc:geneProductRef fbc:geneProduct="G_VBICanLib130745_0471"/>
          </fbc:or>
        </fbc:geneProductAssociation>
      </reaction>
      <reaction id="R_3HAD40" name="3-hydroxyacyl-[acyl-carrier-protein] dehydratase (n-C4:0)" reversible="false" fast="false" fbc:lowerFluxBound="cobra_0_bound" fbc:upperFluxBound="cobra_default_ub">
        <listOfReactants>
          <speciesReference species="M_3haACP_c" stoichiometry="1" constant="true"/>
        </listOfReactants>
        <listOfProducts>
          <speciesReference species="M_h2o_c" stoichiometry="1" constant="true"/>
          <speciesReference species="M_but2eACP_c" stoichiometry="1" constant="true"/>
        </listOfProducts>
        <fbc:geneProductAssociation>
          <fbc:or>
            <fbc:geneProductRef fbc:geneProduct="G_VBICanLib130745_0377"/>
            <fbc:geneProductRef fbc:geneProduct="G_VBICanLib130745_0471"/>
          </fbc:or>
        </fbc:geneProductAssociation>
      </reaction>
      <reaction id="R_3HAD60" name="3-hydroxyacyl-[acyl-carrier-protein] dehydratase (n-C6:0)" reversible="false" fast="false" fbc:lowerFluxBound="cobra_0_bound" fbc:upperFluxBound="cobra_default_ub">
        <listOfReactants>
          <speciesReference species="M_3hhexACP_c" stoichiometry="1" constant="true"/>
        </listOfReactants>
        <listOfProducts>
          <speciesReference species="M_h2o_c" stoichiometry="1" constant="true"/>
          <speciesReference species="M_thex2eACP_c" stoichiometry="1" constant="true"/>
        </listOfProducts>
        <fbc:geneProductAssociation>
          <fbc:or>
            <fbc:geneProductRef fbc:geneProduct="G_VBICanLib130745_0377"/>
            <fbc:geneProductRef fbc:geneProduct="G_VBICanLib130745_0471"/>
          </fbc:or>
        </fbc:geneProductAssociation>
      </reaction>
      <reaction id="R_3HAD80" name="3-hydroxyacyl-[acyl-carrier-protein] dehydratase (n-C8:0)" reversible="false" fast="false" fbc:lowerFluxBound="cobra_0_bound" fbc:upperFluxBound="cobra_default_ub">
        <listOfReactants>
          <speciesReference species="M_3hoctACP_c" stoichiometry="1" constant="true"/>
        </listOfReactants>
        <listOfProducts>
          <speciesReference species="M_h2o_c" stoichiometry="1" constant="true"/>
          <speciesReference species="M_toct2eACP_c" stoichiometry="1" constant="true"/>
        </listOfProducts>
        <fbc:geneProductAssociation>
          <fbc:or>
            <fbc:geneProductRef fbc:geneProduct="G_VBICanLib130745_0377"/>
            <fbc:geneProductRef fbc:geneProduct="G_VBICanLib130745_0471"/>
          </fbc:or>
        </fbc:geneProductAssociation>
      </reaction>
      <reaction id="R_3OAR100" name="3-oxoacyl-[acyl-carrier-protein] reductase (n-C10:0)" reversible="true" fast="false" fbc:lowerFluxBound="cobra_default_lb" fbc:upperFluxBound="cobra_default_ub">
        <listOfReactants>
          <speciesReference species="M_nadph_c" stoichiometry="1" constant="true"/>
          <speciesReference species="M_h_c" stoichiometry="1" constant="true"/>
          <speciesReference species="M_3odecACP_c" stoichiometry="1" constant="true"/>
        </listOfReactants>
        <listOfProducts>
          <speciesReference species="M_nadp_c" stoichiometry="1" constant="true"/>
          <speciesReference species="M_3hdecACP_c" stoichiometry="1" constant="true"/>
        </listOfProducts>
        <fbc:geneProductAssociation>
          <fbc:geneProductRef fbc:geneProduct="G_VBICanLib130745_0718"/>
        </fbc:geneProductAssociation>
      </reaction>
      <reaction id="R_3OAR120" name="3-oxoacyl-[acyl-carrier-protein] reductase (n-C12:0)" reversible="true" fast="false" fbc:lowerFluxBound="cobra_default_lb" fbc:upperFluxBound="cobra_default_ub">
        <listOfReactants>
          <speciesReference species="M_nadph_c" stoichiometry="1" constant="true"/>
          <speciesReference species="M_h_c" stoichiometry="1" constant="true"/>
          <speciesReference species="M_3oddecACP_c" stoichiometry="1" constant="true"/>
        </listOfReactants>
        <listOfProducts>
          <speciesReference species="M_nadp_c" stoichiometry="1" constant="true"/>
          <speciesReference species="M_3hddecACP_c" stoichiometry="1" constant="true"/>
        </listOfProducts>
        <fbc:geneProductAssociation>
          <fbc:geneProductRef fbc:geneProduct="G_VBICanLib130745_0718"/>
        </fbc:geneProductAssociation>
      </reaction>
      <reaction id="R_3OAR121" name="3-oxoacyl-[acyl-carrier-protein] reductase (n-C12:1)" reversible="false" fast="false" fbc:lowerFluxBound="cobra_0_bound" fbc:upperFluxBound="cobra_default_ub">
        <listOfReactants>
          <speciesReference species="M_nadph_c" stoichiometry="1" constant="true"/>
          <speciesReference species="M_h_c" stoichiometry="1" constant="true"/>
          <speciesReference species="M_3ocddec5eACP_c" stoichiometry="1" constant="true"/>
        </listOfReactants>
        <listOfProducts>
          <speciesReference species="M_nadp_c" stoichiometry="1" constant="true"/>
          <speciesReference species="M_3hcddec5eACP_c" stoichiometry="1" constant="true"/>
        </listOfProducts>
        <fbc:geneProductAssociation>
          <fbc:geneProductRef fbc:geneProduct="G_VBICanLib130745_0718"/>
        </fbc:geneProductAssociation>
      </reaction>
      <reaction id="R_3OAR140" name="3-oxoacyl-[acyl-carrier-protein] reductase (n-C14:0)" reversible="true" fast="false" fbc:lowerFluxBound="cobra_default_lb" fbc:upperFluxBound="cobra_default_ub">
        <listOfReactants>
          <speciesReference species="M_nadph_c" stoichiometry="1" constant="true"/>
          <speciesReference species="M_h_c" stoichiometry="1" constant="true"/>
          <speciesReference species="M_3omrsACP_c" stoichiometry="1" constant="true"/>
        </listOfReactants>
        <listOfProducts>
          <speciesReference species="M_nadp_c" stoichiometry="1" constant="true"/>
          <speciesReference species="M_3hmrsACP_c" stoichiometry="1" constant="true"/>
        </listOfProducts>
        <fbc:geneProductAssociation>
          <fbc:geneProductRef fbc:geneProduct="G_VBICanLib130745_0718"/>
        </fbc:geneProductAssociation>
      </reaction>
      <reaction id="R_3OAR141" name="3-oxoacyl-[acyl-carrier-protein] reductase (n-C14:1)" reversible="false" fast="false" fbc:lowerFluxBound="cobra_0_bound" fbc:upperFluxBound="cobra_default_ub">
        <listOfReactants>
          <speciesReference species="M_nadph_c" stoichiometry="1" constant="true"/>
          <speciesReference species="M_h_c" stoichiometry="1" constant="true"/>
          <speciesReference species="M_3ocmrs7eACP_c" stoichiometry="1" constant="true"/>
        </listOfReactants>
        <listOfProducts>
          <speciesReference species="M_nadp_c" stoichiometry="1" constant="true"/>
          <speciesReference species="M_3hcmrs7eACP_c" stoichiometry="1" constant="true"/>
        </listOfProducts>
        <fbc:geneProductAssociation>
          <fbc:geneProductRef fbc:geneProduct="G_VBICanLib130745_0718"/>
        </fbc:geneProductAssociation>
      </reaction>
      <reaction id="R_3OAR160" name="3-oxoacyl-[acyl-carrier-protein] reductase (n-C16:0)" reversible="true" fast="false" fbc:lowerFluxBound="cobra_default_lb" fbc:upperFluxBound="cobra_default_ub">
        <listOfReactants>
          <speciesReference species="M_nadph_c" stoichiometry="1" constant="true"/>
          <speciesReference species="M_h_c" stoichiometry="1" constant="true"/>
          <speciesReference species="M_3opalmACP_c" stoichiometry="1" constant="true"/>
        </listOfReactants>
        <listOfProducts>
          <speciesReference species="M_nadp_c" stoichiometry="1" constant="true"/>
          <speciesReference species="M_3hpalmACP_c" stoichiometry="1" constant="true"/>
        </listOfProducts>
        <fbc:geneProductAssociation>
          <fbc:geneProductRef fbc:geneProduct="G_VBICanLib130745_0718"/>
        </fbc:geneProductAssociation>
      </reaction>
      <reaction id="R_3OAR161" name="3-oxoacyl-[acyl-carrier-protein] reductase (n-C16:1)" reversible="false" fast="false" fbc:lowerFluxBound="cobra_0_bound" fbc:upperFluxBound="cobra_default_ub">
        <listOfReactants>
          <speciesReference species="M_nadph_c" stoichiometry="1" constant="true"/>
          <speciesReference species="M_h_c" stoichiometry="1" constant="true"/>
          <speciesReference species="M_3ocpalm9eACP_c" stoichiometry="1" constant="true"/>
        </listOfReactants>
        <listOfProducts>
          <speciesReference species="M_nadp_c" stoichiometry="1" constant="true"/>
          <speciesReference species="M_3hcpalm9eACP_c" stoichiometry="1" constant="true"/>
        </listOfProducts>
        <fbc:geneProductAssociation>
          <fbc:geneProductRef fbc:geneProduct="G_VBICanLib130745_0718"/>
        </fbc:geneProductAssociation>
      </reaction>
      <reaction id="R_3OAR180" name="3-oxoacyl-[acyl-carrier-protein] reductase (n-C18:0)" reversible="true" fast="false" fbc:lowerFluxBound="cobra_default_lb" fbc:upperFluxBound="cobra_default_ub">
        <listOfReactants>
          <speciesReference species="M_nadph_c" stoichiometry="1" constant="true"/>
          <speciesReference species="M_h_c" stoichiometry="1" constant="true"/>
          <speciesReference species="M_3ooctdACP_c" stoichiometry="1" constant="true"/>
        </listOfReactants>
        <listOfProducts>
          <speciesReference species="M_nadp_c" stoichiometry="1" constant="true"/>
          <speciesReference species="M_3hoctaACP_c" stoichiometry="1" constant="true"/>
        </listOfProducts>
        <fbc:geneProductAssociation>
          <fbc:geneProductRef fbc:geneProduct="G_VBICanLib130745_0718"/>
        </fbc:geneProductAssociation>
      </reaction>
      <reaction id="R_3OAR181" name="3-oxoacyl-[acyl-carrier-protein] reductase (n-C18:1)" reversible="false" fast="false" fbc:lowerFluxBound="cobra_0_bound" fbc:upperFluxBound="cobra_default_ub">
        <listOfReactants>
          <speciesReference species="M_nadph_c" stoichiometry="1" constant="true"/>
          <speciesReference species="M_h_c" stoichiometry="1" constant="true"/>
          <speciesReference species="M_3ocvac11eACP_c" stoichiometry="1" constant="true"/>
        </listOfReactants>
        <listOfProducts>
          <speciesReference species="M_nadp_c" stoichiometry="1" constant="true"/>
          <speciesReference species="M_3hcvac11eACP_c" stoichiometry="1" constant="true"/>
        </listOfProducts>
        <fbc:geneProductAssociation>
          <fbc:geneProductRef fbc:geneProduct="G_VBICanLib130745_0718"/>
        </fbc:geneProductAssociation>
      </reaction>
      <reaction id="R_3OAR40" name="3-oxoacyl-[acyl-carrier-protein] reductase (n-C4:0)" reversible="true" fast="false" fbc:lowerFluxBound="cobra_default_lb" fbc:upperFluxBound="cobra_default_ub">
        <listOfReactants>
          <speciesReference species="M_nadph_c" stoichiometry="1" constant="true"/>
          <speciesReference species="M_h_c" stoichiometry="1" constant="true"/>
          <speciesReference species="M_actACP_c" stoichiometry="1" constant="true"/>
        </listOfReactants>
        <listOfProducts>
          <speciesReference species="M_nadp_c" stoichiometry="1" constant="true"/>
          <speciesReference species="M_3haACP_c" stoichiometry="1" constant="true"/>
        </listOfProducts>
        <fbc:geneProductAssociation>
          <fbc:geneProductRef fbc:geneProduct="G_VBICanLib130745_0718"/>
        </fbc:geneProductAssociation>
      </reaction>
      <reaction id="R_3OAR60" name="3-oxoacyl-[acyl-carrier-protein] reductase (n-C6:0)" reversible="true" fast="false" fbc:lowerFluxBound="cobra_default_lb" fbc:upperFluxBound="cobra_default_ub">
        <listOfReactants>
          <speciesReference species="M_nadph_c" stoichiometry="1" constant="true"/>
          <speciesReference species="M_h_c" stoichiometry="1" constant="true"/>
          <speciesReference species="M_3ohexACP_c" stoichiometry="1" constant="true"/>
        </listOfReactants>
        <listOfProducts>
          <speciesReference species="M_nadp_c" stoichiometry="1" constant="true"/>
          <speciesReference species="M_3hhexACP_c" stoichiometry="1" constant="true"/>
        </listOfProducts>
        <fbc:geneProductAssociation>
          <fbc:geneProductRef fbc:geneProduct="G_VBICanLib130745_0718"/>
        </fbc:geneProductAssociation>
      </reaction>
      <reaction id="R_3OAR80" name="3-oxoacyl-[acyl-carrier-protein] reductase (n-C8:0)" reversible="true" fast="false" fbc:lowerFluxBound="cobra_default_lb" fbc:upperFluxBound="cobra_default_ub">
        <listOfReactants>
          <speciesReference species="M_nadph_c" stoichiometry="1" constant="true"/>
          <speciesReference species="M_h_c" stoichiometry="1" constant="true"/>
          <speciesReference species="M_3ooctACP_c" stoichiometry="1" constant="true"/>
        </listOfReactants>
        <listOfProducts>
          <speciesReference species="M_nadp_c" stoichiometry="1" constant="true"/>
          <speciesReference species="M_3hoctACP_c" stoichiometry="1" constant="true"/>
        </listOfProducts>
        <fbc:geneProductAssociation>
          <fbc:geneProductRef fbc:geneProduct="G_VBICanLib130745_0718"/>
        </fbc:geneProductAssociation>
      </reaction>
      <reaction id="R_3OAS100" name="3-oxoacyl-[acyl-carrier-protein] synthase (n-C10:0)" reversible="false" fast="false" fbc:lowerFluxBound="cobra_0_bound" fbc:upperFluxBound="cobra_default_ub">
        <listOfReactants>
          <speciesReference species="M_h_c" stoichiometry="1" constant="true"/>
          <speciesReference species="M_ocACP_c" stoichiometry="1" constant="true"/>
          <speciesReference species="M_malACP_c" stoichiometry="1" constant="true"/>
        </listOfReactants>
        <listOfProducts>
          <speciesReference species="M_co2_c" stoichiometry="1" constant="true"/>
          <speciesReference species="M_ACP_c" stoichiometry="1" constant="true"/>
          <speciesReference species="M_3odecACP_c" stoichiometry="1" constant="true"/>
        </listOfProducts>
        <fbc:geneProductAssociation>
          <fbc:or>
            <fbc:geneProductRef fbc:geneProduct="G_VBICanLib130745_0378"/>
            <fbc:geneProductRef fbc:geneProduct="G_VBICanLib130745_0720"/>
          </fbc:or>
        </fbc:geneProductAssociation>
      </reaction>
      <reaction id="R_3OAS120" name="3-oxoacyl-[acyl-carrier-protein] synthase (n-C12:0)" reversible="false" fast="false" fbc:lowerFluxBound="cobra_0_bound" fbc:upperFluxBound="cobra_default_ub">
        <listOfReactants>
          <speciesReference species="M_h_c" stoichiometry="1" constant="true"/>
          <speciesReference species="M_malACP_c" stoichiometry="1" constant="true"/>
          <speciesReference species="M_dcaACP_c" stoichiometry="1" constant="true"/>
        </listOfReactants>
        <listOfProducts>
          <speciesReference species="M_co2_c" stoichiometry="1" constant="true"/>
          <speciesReference species="M_ACP_c" stoichiometry="1" constant="true"/>
          <speciesReference species="M_3oddecACP_c" stoichiometry="1" constant="true"/>
        </listOfProducts>
        <fbc:geneProductAssociation>
          <fbc:or>
            <fbc:geneProductRef fbc:geneProduct="G_VBICanLib130745_0378"/>
            <fbc:geneProductRef fbc:geneProduct="G_VBICanLib130745_0720"/>
          </fbc:or>
        </fbc:geneProductAssociation>
      </reaction>
      <reaction id="R_3OAS121" name="3-oxoacyl-[acyl-carrier-protein] synthase (n-C12:1)" reversible="false" fast="false" fbc:lowerFluxBound="cobra_0_bound" fbc:upperFluxBound="cobra_default_ub">
        <listOfReactants>
          <speciesReference species="M_h_c" stoichiometry="1" constant="true"/>
          <speciesReference species="M_malACP_c" stoichiometry="1" constant="true"/>
          <speciesReference species="M_cdec3eACP_c" stoichiometry="1" constant="true"/>
        </listOfReactants>
        <listOfProducts>
          <speciesReference species="M_co2_c" stoichiometry="1" constant="true"/>
          <speciesReference species="M_ACP_c" stoichiometry="1" constant="true"/>
          <speciesReference species="M_3ocddec5eACP_c" stoichiometry="1" constant="true"/>
        </listOfProducts>
        <fbc:geneProductAssociation>
          <fbc:geneProductRef fbc:geneProduct="G_VBICanLib130745_0378"/>
        </fbc:geneProductAssociation>
      </reaction>
      <reaction id="R_3OAS140" name="3-oxoacyl-[acyl-carrier-protein] synthase (n-C14:0)" reversible="false" fast="false" fbc:lowerFluxBound="cobra_0_bound" fbc:upperFluxBound="cobra_default_ub">
        <listOfReactants>
          <speciesReference species="M_h_c" stoichiometry="1" constant="true"/>
          <speciesReference species="M_malACP_c" stoichiometry="1" constant="true"/>
          <speciesReference species="M_ddcaACP_c" stoichiometry="1" constant="true"/>
        </listOfReactants>
        <listOfProducts>
          <speciesReference species="M_co2_c" stoichiometry="1" constant="true"/>
          <speciesReference species="M_ACP_c" stoichiometry="1" constant="true"/>
          <speciesReference species="M_3omrsACP_c" stoichiometry="1" constant="true"/>
        </listOfProducts>
        <fbc:geneProductAssociation>
          <fbc:or>
            <fbc:geneProductRef fbc:geneProduct="G_VBICanLib130745_0378"/>
            <fbc:geneProductRef fbc:geneProduct="G_VBICanLib130745_0720"/>
          </fbc:or>
        </fbc:geneProductAssociation>
      </reaction>
      <reaction id="R_3OAS141" name="3-oxoacyl-[acyl-carrier-protein] synthase (n-C14:1)" reversible="false" fast="false" fbc:lowerFluxBound="cobra_0_bound" fbc:upperFluxBound="cobra_default_ub">
        <listOfReactants>
          <speciesReference species="M_h_c" stoichiometry="1" constant="true"/>
          <speciesReference species="M_malACP_c" stoichiometry="1" constant="true"/>
          <speciesReference species="M_cddec5eACP_c" stoichiometry="1" constant="true"/>
        </listOfReactants>
        <listOfProducts>
          <speciesReference species="M_co2_c" stoichiometry="1" constant="true"/>
          <speciesReference species="M_ACP_c" stoichiometry="1" constant="true"/>
          <speciesReference species="M_3ocmrs7eACP_c" stoichiometry="1" constant="true"/>
        </listOfProducts>
        <fbc:geneProductAssociation>
          <fbc:geneProductRef fbc:geneProduct="G_VBICanLib130745_0378"/>
        </fbc:geneProductAssociation>
      </reaction>
      <reaction id="R_3OAS160" name="3-oxoacyl-[acyl-carrier-protein] synthase (n-C16:0)" reversible="false" fast="false" fbc:lowerFluxBound="cobra_0_bound" fbc:upperFluxBound="cobra_default_ub">
        <listOfReactants>
          <speciesReference species="M_h_c" stoichiometry="1" constant="true"/>
          <speciesReference species="M_malACP_c" stoichiometry="1" constant="true"/>
          <speciesReference species="M_myrsACP_c" stoichiometry="1" constant="true"/>
        </listOfReactants>
        <listOfProducts>
          <speciesReference species="M_co2_c" stoichiometry="1" constant="true"/>
          <speciesReference species="M_ACP_c" stoichiometry="1" constant="true"/>
          <speciesReference species="M_3opalmACP_c" stoichiometry="1" constant="true"/>
        </listOfProducts>
        <fbc:geneProductAssociation>
          <fbc:or>
            <fbc:geneProductRef fbc:geneProduct="G_VBICanLib130745_0378"/>
            <fbc:geneProductRef fbc:geneProduct="G_VBICanLib130745_0720"/>
          </fbc:or>
        </fbc:geneProductAssociation>
      </reaction>
      <reaction id="R_3OAS161" name="3-oxoacyl-[acyl-carrier-protein] synthase (n-C16:1)" reversible="false" fast="false" fbc:lowerFluxBound="cobra_0_bound" fbc:upperFluxBound="cobra_default_ub">
        <listOfReactants>
          <speciesReference species="M_h_c" stoichiometry="1" constant="true"/>
          <speciesReference species="M_malACP_c" stoichiometry="1" constant="true"/>
          <speciesReference species="M_tdeACP_c" stoichiometry="1" constant="true"/>
        </listOfReactants>
        <listOfProducts>
          <speciesReference species="M_co2_c" stoichiometry="1" constant="true"/>
          <speciesReference species="M_ACP_c" stoichiometry="1" constant="true"/>
          <speciesReference species="M_3ocpalm9eACP_c" stoichiometry="1" constant="true"/>
        </listOfProducts>
        <fbc:geneProductAssociation>
          <fbc:geneProductRef fbc:geneProduct="G_VBICanLib130745_0378"/>
        </fbc:geneProductAssociation>
      </reaction>
      <reaction id="R_3OAS180" name="3-oxoacyl-[acyl-carrier-protein] synthase (n-C18:0)" reversible="false" fast="false" fbc:lowerFluxBound="cobra_0_bound" fbc:upperFluxBound="cobra_default_ub">
        <listOfReactants>
          <speciesReference species="M_h_c" stoichiometry="1" constant="true"/>
          <speciesReference species="M_malACP_c" stoichiometry="1" constant="true"/>
          <speciesReference species="M_palmACP_c" stoichiometry="1" constant="true"/>
        </listOfReactants>
        <listOfProducts>
          <speciesReference species="M_co2_c" stoichiometry="1" constant="true"/>
          <speciesReference species="M_ACP_c" stoichiometry="1" constant="true"/>
          <speciesReference species="M_3ooctdACP_c" stoichiometry="1" constant="true"/>
        </listOfProducts>
        <fbc:geneProductAssociation>
          <fbc:or>
            <fbc:geneProductRef fbc:geneProduct="G_VBICanLib130745_0720"/>
            <fbc:geneProductRef fbc:geneProduct="G_VBICanLib130745_0378"/>
          </fbc:or>
        </fbc:geneProductAssociation>
      </reaction>
      <reaction id="R_3OAS181" name="3-oxoacyl-[acyl-carrier-protein] synthase (n-C18:1)" reversible="false" fast="false" fbc:lowerFluxBound="cobra_0_bound" fbc:upperFluxBound="cobra_default_ub">
        <listOfReactants>
          <speciesReference species="M_h_c" stoichiometry="1" constant="true"/>
          <speciesReference species="M_malACP_c" stoichiometry="1" constant="true"/>
          <speciesReference species="M_hdeACP_c" stoichiometry="1" constant="true"/>
        </listOfReactants>
        <listOfProducts>
          <speciesReference species="M_co2_c" stoichiometry="1" constant="true"/>
          <speciesReference species="M_ACP_c" stoichiometry="1" constant="true"/>
          <speciesReference species="M_3ocvac11eACP_c" stoichiometry="1" constant="true"/>
        </listOfProducts>
        <fbc:geneProductAssociation>
          <fbc:geneProductRef fbc:geneProduct="G_VBICanLib130745_0720"/>
        </fbc:geneProductAssociation>
      </reaction>
      <reaction id="R_3OAS60" name="3-oxoacyl-[acyl-carrier-protein] synthase (n-C6:0)" reversible="false" fast="false" fbc:lowerFluxBound="cobra_0_bound" fbc:upperFluxBound="cobra_default_ub">
        <listOfReactants>
          <speciesReference species="M_h_c" stoichiometry="1" constant="true"/>
          <speciesReference species="M_malACP_c" stoichiometry="1" constant="true"/>
          <speciesReference species="M_butACP_c" stoichiometry="1" constant="true"/>
        </listOfReactants>
        <listOfProducts>
          <speciesReference species="M_co2_c" stoichiometry="1" constant="true"/>
          <speciesReference species="M_ACP_c" stoichiometry="1" constant="true"/>
          <speciesReference species="M_3ohexACP_c" stoichiometry="1" constant="true"/>
        </listOfProducts>
        <fbc:geneProductAssociation>
          <fbc:or>
            <fbc:geneProductRef fbc:geneProduct="G_VBICanLib130745_0378"/>
            <fbc:geneProductRef fbc:geneProduct="G_VBICanLib130745_0720"/>
          </fbc:or>
        </fbc:geneProductAssociation>
      </reaction>
      <reaction id="R_3OAS80" name="3-oxoacyl-[acyl-carrier-protein] synthase (n-C8:0)" reversible="false" fast="false" fbc:lowerFluxBound="cobra_0_bound" fbc:upperFluxBound="cobra_default_ub">
        <listOfReactants>
          <speciesReference species="M_h_c" stoichiometry="1" constant="true"/>
          <speciesReference species="M_malACP_c" stoichiometry="1" constant="true"/>
          <speciesReference species="M_hexACP_c" stoichiometry="1" constant="true"/>
        </listOfReactants>
        <listOfProducts>
          <speciesReference species="M_co2_c" stoichiometry="1" constant="true"/>
          <speciesReference species="M_ACP_c" stoichiometry="1" constant="true"/>
          <speciesReference species="M_3ooctACP_c" stoichiometry="1" constant="true"/>
        </listOfProducts>
        <fbc:geneProductAssociation>
          <fbc:or>
            <fbc:geneProductRef fbc:geneProduct="G_VBICanLib130745_0378"/>
            <fbc:geneProductRef fbc:geneProduct="G_VBICanLib130745_0720"/>
          </fbc:or>
        </fbc:geneProductAssociation>
      </reaction>
      <reaction id="R_3OXOADPt_ex" name="3OXOADPt LPAREN ex RPAREN " reversible="true" fast="false" fbc:lowerFluxBound="cobra_default_lb" fbc:upperFluxBound="cobra_default_ub">
        <listOfReactants>
          <speciesReference species="M_3oxoadp_e" stoichiometry="1" constant="true"/>
        </listOfReactants>
        <listOfProducts>
          <speciesReference species="M_3oxoadp_p" stoichiometry="1" constant="true"/>
        </listOfProducts>
      </reaction>
      <reaction id="R_4HBZtex" name="4-Hydroxybenzoate transport (extracellular)" reversible="true" fast="false" fbc:lowerFluxBound="cobra_default_lb" fbc:upperFluxBound="cobra_default_ub">
        <listOfReactants>
          <speciesReference species="M_4hbz_e" stoichiometry="1" constant="true"/>
        </listOfReactants>
        <listOfProducts>
          <speciesReference species="M_4hbz_p" stoichiometry="1" constant="true"/>
        </listOfProducts>
      </reaction>
      <reaction id="R_4HTHRS" name="4-Hydroxy-L-threonine synthase" reversible="false" fast="false" fbc:lowerFluxBound="cobra_0_bound" fbc:upperFluxBound="cobra_default_ub">
        <listOfReactants>
          <speciesReference species="M_h2o_c" stoichiometry="1" constant="true"/>
          <speciesReference species="M_phthr_c" stoichiometry="1" constant="true"/>
        </listOfReactants>
        <listOfProducts>
          <speciesReference species="M_pi_c" stoichiometry="1" constant="true"/>
          <speciesReference species="M_4hthr_c" stoichiometry="1" constant="true"/>
        </listOfProducts>
        <fbc:geneProductAssociation>
          <fbc:geneProductRef fbc:geneProduct="G_VBICanLib130745_0382"/>
        </fbc:geneProductAssociation>
      </reaction>
      <reaction id="R_EX_chols_e" name="EX chols LPAREN e RPAREN " reversible="false" fast="false" fbc:lowerFluxBound="cobra_0_bound" fbc:upperFluxBound="cobra_default_ub">
        <listOfReactants>
          <speciesReference species="M_chols_e" stoichiometry="1" constant="true"/>
        </listOfReactants>
      </reaction>
      <reaction id="R_ABTA" name="4-aminobutyrate transaminase" reversible="true" fast="false" fbc:lowerFluxBound="cobra_default_lb" fbc:upperFluxBound="cobra_default_ub">
        <listOfReactants>
          <speciesReference species="M_akg_c" stoichiometry="1" constant="true"/>
          <speciesReference species="M_4abut_c" stoichiometry="1" constant="true"/>
        </listOfReactants>
        <listOfProducts>
          <speciesReference species="M_glu__L_c" stoichiometry="1" constant="true"/>
          <speciesReference species="M_sucsal_c" stoichiometry="1" constant="true"/>
        </listOfProducts>
        <fbc:geneProductAssociation>
          <fbc:geneProductRef fbc:geneProduct="G_VBICanLib130745_0345"/>
        </fbc:geneProductAssociation>
      </reaction>
      <reaction id="R_ABUTt2pp" name="4-aminobutyrate transport in via proton symport (periplasm)" reversible="false" fast="false" fbc:lowerFluxBound="cobra_0_bound" fbc:upperFluxBound="cobra_default_ub">
        <listOfReactants>
          <speciesReference species="M_h_p" stoichiometry="1" constant="true"/>
          <speciesReference species="M_4abut_p" stoichiometry="1" constant="true"/>
        </listOfReactants>
        <listOfProducts>
          <speciesReference species="M_h_c" stoichiometry="1" constant="true"/>
          <speciesReference species="M_4abut_c" stoichiometry="1" constant="true"/>
        </listOfProducts>
      </reaction>
      <reaction id="R_ABUTtex" name="4-aminobutyrate transport via diffusion (extracellular to periplasm)" reversible="true" fast="false" fbc:lowerFluxBound="cobra_default_lb" fbc:upperFluxBound="cobra_default_ub">
        <listOfReactants>
          <speciesReference species="M_4abut_e" stoichiometry="1" constant="true"/>
        </listOfReactants>
        <listOfProducts>
          <speciesReference species="M_4abut_p" stoichiometry="1" constant="true"/>
        </listOfProducts>
      </reaction>
      <reaction id="R_ACCOAC" name="Acetyl-CoA carboxylase" reversible="true" fast="false" fbc:lowerFluxBound="cobra_default_lb" fbc:upperFluxBound="cobra_default_ub">
        <listOfReactants>
          <speciesReference species="M_atp_c" stoichiometry="1" constant="true"/>
          <speciesReference species="M_accoa_c" stoichiometry="1" constant="true"/>
          <speciesReference species="M_hco3_c" stoichiometry="1" constant="true"/>
        </listOfReactants>
        <listOfProducts>
          <speciesReference species="M_h_c" stoichiometry="1" constant="true"/>
          <speciesReference species="M_adp_c" stoichiometry="1" constant="true"/>
          <speciesReference species="M_pi_c" stoichiometry="1" constant="true"/>
          <speciesReference species="M_malcoa_c" stoichiometry="1" constant="true"/>
        </listOfProducts>
        <fbc:geneProductAssociation>
          <fbc:and>
            <fbc:geneProductRef fbc:geneProduct="G_VBICanLib130745_0420"/>
            <fbc:geneProductRef fbc:geneProduct="G_VBICanLib130745_0160"/>
            <fbc:geneProductRef fbc:geneProduct="G_VBICanLib130745_0661"/>
            <fbc:geneProductRef fbc:geneProduct="G_VBICanLib130745_0161"/>
          </fbc:and>
        </fbc:geneProductAssociation>
      </reaction>
      <reaction id="R_ACGK" name="Acetylglutamate kinase" reversible="false" fast="false" fbc:lowerFluxBound="cobra_0_bound" fbc:upperFluxBound="cobra_default_ub">
        <listOfReactants>
          <speciesReference species="M_atp_c" stoichiometry="1" constant="true"/>
          <speciesReference species="M_acglu_c" stoichiometry="1" constant="true"/>
        </listOfReactants>
        <listOfProducts>
          <speciesReference species="M_adp_c" stoichiometry="1" constant="true"/>
          <speciesReference species="M_acg5p_c" stoichiometry="1" constant="true"/>
        </listOfProducts>
        <fbc:geneProductAssociation>
          <fbc:geneProductRef fbc:geneProduct="G_VBICanLib130745_0402"/>
        </fbc:geneProductAssociation>
      </reaction>
      <reaction id="R_ACGS" name="N-acetylglutamate synthase" reversible="false" fast="false" fbc:lowerFluxBound="cobra_0_bound" fbc:upperFluxBound="cobra_default_ub">
        <listOfReactants>
          <speciesReference species="M_accoa_c" stoichiometry="1" constant="true"/>
          <speciesReference species="M_glu__L_c" stoichiometry="1" constant="true"/>
        </listOfReactants>
        <listOfProducts>
          <speciesReference species="M_h_c" stoichiometry="1" constant="true"/>
          <speciesReference species="M_coa_c" stoichiometry="1" constant="true"/>
          <speciesReference species="M_acglu_c" stoichiometry="1" constant="true"/>
        </listOfProducts>
        <fbc:geneProductAssociation>
          <fbc:or>
            <fbc:geneProductRef fbc:geneProduct="G_VBICanLib130745_0402"/>
            <fbc:geneProductRef fbc:geneProduct="G_VBICanLib130745_0225"/>
          </fbc:or>
        </fbc:geneProductAssociation>
      </reaction>
      <reaction id="R_ACHBS" name="2-aceto-2-hydroxybutanoate synthase" reversible="false" fast="false" fbc:lowerFluxBound="cobra_0_bound" fbc:upperFluxBound="cobra_default_ub">
        <listOfReactants>
          <speciesReference species="M_h_c" stoichiometry="1" constant="true"/>
          <speciesReference species="M_pyr_c" stoichiometry="1" constant="true"/>
          <speciesReference species="M_2obut_c" stoichiometry="1" constant="true"/>
        </listOfReactants>
        <listOfProducts>
          <speciesReference species="M_co2_c" stoichiometry="1" constant="true"/>
          <speciesReference species="M_2ahbut_c" stoichiometry="1" constant="true"/>
        </listOfProducts>
        <fbc:geneProductAssociation>
          <fbc:geneProductRef fbc:geneProduct="G_VBICanLib130745_0020"/>
        </fbc:geneProductAssociation>
      </reaction>
      <reaction id="R_ACLS" name="Acetolactate synthase" reversible="false" fast="false" fbc:lowerFluxBound="cobra_0_bound" fbc:upperFluxBound="cobra_default_ub">
        <listOfReactants>
          <speciesReference species="M_h_c" stoichiometry="1" constant="true"/>
          <speciesReference species="M_pyr_c" stoichiometry="2" constant="true"/>
        </listOfReactants>
        <listOfProducts>
          <speciesReference species="M_co2_c" stoichiometry="1" constant="true"/>
          <speciesReference species="M_alac__S_c" stoichiometry="1" constant="true"/>
        </listOfProducts>
      </reaction>
      <reaction id="R_ACOATA" name="Acetyl-CoA ACP transacylase" reversible="true" fast="false" fbc:lowerFluxBound="cobra_default_lb" fbc:upperFluxBound="cobra_default_ub">
        <listOfReactants>
          <speciesReference species="M_ACP_c" stoichiometry="1" constant="true"/>
          <speciesReference species="M_accoa_c" stoichiometry="1" constant="true"/>
        </listOfReactants>
        <listOfProducts>
          <speciesReference species="M_coa_c" stoichiometry="1" constant="true"/>
          <speciesReference species="M_acACP_c" stoichiometry="1" constant="true"/>
        </listOfProducts>
        <fbc:geneProductAssociation>
          <fbc:and>
            <fbc:geneProductRef fbc:geneProduct="G_VBICanLib130745_0719"/>
            <fbc:geneProductRef fbc:geneProduct="G_VBICanLib130745_0753"/>
          </fbc:and>
        </fbc:geneProductAssociation>
      </reaction>
      <reaction id="R_ACONCtex" name="Cisaconitat transport via diffusion extracellular to periplasm " reversible="true" fast="false" fbc:lowerFluxBound="cobra_default_lb" fbc:upperFluxBound="cobra_default_ub">
        <listOfReactants>
          <speciesReference species="M_acon_C_e" stoichiometry="1" constant="true"/>
        </listOfReactants>
        <listOfProducts>
          <speciesReference species="M_acon_C_p" stoichiometry="1" constant="true"/>
        </listOfProducts>
      </reaction>
      <reaction id="R_ACONT" name="Aconitate hydratase" reversible="true" fast="false" fbc:lowerFluxBound="cobra_default_lb" fbc:upperFluxBound="cobra_default_ub">
        <listOfReactants>
          <speciesReference species="M_cit_c" stoichiometry="1" constant="true"/>
        </listOfReactants>
        <listOfProducts>
          <speciesReference species="M_icit_c" stoichiometry="1" constant="true"/>
        </listOfProducts>
        <fbc:geneProductAssociation>
          <fbc:geneProductRef fbc:geneProduct="G_VBICanLib130745_0366"/>
        </fbc:geneProductAssociation>
      </reaction>
      <reaction id="R_ACONTa" name="Aconitase (half-reaction A, Citrate hydro-lyase)" reversible="true" fast="false" fbc:lowerFluxBound="cobra_default_lb" fbc:upperFluxBound="cobra_default_ub">
        <listOfReactants>
          <speciesReference species="M_cit_c" stoichiometry="1" constant="true"/>
        </listOfReactants>
        <listOfProducts>
          <speciesReference species="M_h2o_c" stoichiometry="1" constant="true"/>
          <speciesReference species="M_acon_C_c" stoichiometry="1" constant="true"/>
        </listOfProducts>
        <fbc:geneProductAssociation>
          <fbc:geneProductRef fbc:geneProduct="G_VBICanLib130745_0366"/>
        </fbc:geneProductAssociation>
      </reaction>
      <reaction id="R_ACONTb" name="Aconitase (half-reaction B, Isocitrate hydro-lyase)" reversible="true" fast="false" fbc:lowerFluxBound="cobra_default_lb" fbc:upperFluxBound="cobra_default_ub">
        <listOfReactants>
          <speciesReference species="M_h2o_c" stoichiometry="1" constant="true"/>
          <speciesReference species="M_acon_C_c" stoichiometry="1" constant="true"/>
        </listOfReactants>
        <listOfProducts>
          <speciesReference species="M_icit_c" stoichiometry="1" constant="true"/>
        </listOfProducts>
        <fbc:geneProductAssociation>
          <fbc:geneProductRef fbc:geneProduct="G_VBICanLib130745_0366"/>
        </fbc:geneProductAssociation>
      </reaction>
      <reaction id="R_ACOTA" name="Acetylornithine transaminase" reversible="true" fast="false" fbc:lowerFluxBound="cobra_default_lb" fbc:upperFluxBound="cobra_default_ub">
        <listOfReactants>
          <speciesReference species="M_akg_c" stoichiometry="1" constant="true"/>
          <speciesReference species="M_acorn_c" stoichiometry="1" constant="true"/>
        </listOfReactants>
        <listOfProducts>
          <speciesReference species="M_glu__L_c" stoichiometry="1" constant="true"/>
          <speciesReference species="M_acg5sa_c" stoichiometry="1" constant="true"/>
        </listOfProducts>
        <fbc:geneProductAssociation>
          <fbc:geneProductRef fbc:geneProduct="G_VBICanLib130745_0345"/>
        </fbc:geneProductAssociation>
      </reaction>
      <reaction id="R_ACt2rpp" name="Acetate reversible transport via proton symport (periplasm)" reversible="false" fast="false" fbc:lowerFluxBound="cobra_0_bound" fbc:upperFluxBound="cobra_default_ub">
        <listOfReactants>
          <speciesReference species="M_h_p" stoichiometry="1" constant="true"/>
          <speciesReference species="M_ac_p" stoichiometry="1" constant="true"/>
        </listOfReactants>
        <listOfProducts>
          <speciesReference species="M_h_c" stoichiometry="1" constant="true"/>
          <speciesReference species="M_ac_c" stoichiometry="1" constant="true"/>
        </listOfProducts>
        <fbc:geneProductAssociation>
          <fbc:geneProductRef fbc:geneProduct="G_VBICanLib130745_0297"/>
        </fbc:geneProductAssociation>
      </reaction>
      <reaction id="R_ACtex" name="Acetate transport via diffusion (extracellular to periplasm)" reversible="true" fast="false" fbc:lowerFluxBound="cobra_default_lb" fbc:upperFluxBound="cobra_default_ub">
        <listOfReactants>
          <speciesReference species="M_ac_e" stoichiometry="1" constant="true"/>
        </listOfReactants>
        <listOfProducts>
          <speciesReference species="M_ac_p" stoichiometry="1" constant="true"/>
        </listOfProducts>
      </reaction>
      <reaction id="R_ADCL" name="4-aminobenzoate synthase" reversible="false" fast="false" fbc:lowerFluxBound="cobra_0_bound" fbc:upperFluxBound="cobra_default_ub">
        <listOfReactants>
          <speciesReference species="M_4adcho_c" stoichiometry="1" constant="true"/>
        </listOfReactants>
        <listOfProducts>
          <speciesReference species="M_h_c" stoichiometry="1" constant="true"/>
          <speciesReference species="M_pyr_c" stoichiometry="1" constant="true"/>
          <speciesReference species="M_4abz_c" stoichiometry="1" constant="true"/>
        </listOfProducts>
      </reaction>
      <reaction id="R_ADK1" name="Adenylate kinase" reversible="true" fast="false" fbc:lowerFluxBound="cobra_default_lb" fbc:upperFluxBound="cobra_default_ub">
        <listOfReactants>
          <speciesReference species="M_atp_c" stoichiometry="1" constant="true"/>
          <speciesReference species="M_amp_c" stoichiometry="1" constant="true"/>
        </listOfReactants>
        <listOfProducts>
          <speciesReference species="M_adp_c" stoichiometry="2" constant="true"/>
        </listOfProducts>
        <fbc:geneProductAssociation>
          <fbc:geneProductRef fbc:geneProduct="G_VBICanLib130745_0132"/>
        </fbc:geneProductAssociation>
      </reaction>
      <reaction id="R_ADSL1r" name="Adenylsuccinate lyase" reversible="true" fast="false" fbc:lowerFluxBound="cobra_default_lb" fbc:upperFluxBound="cobra_default_ub">
        <listOfReactants>
          <speciesReference species="M_dcamp_c" stoichiometry="1" constant="true"/>
        </listOfReactants>
        <listOfProducts>
          <speciesReference species="M_amp_c" stoichiometry="1" constant="true"/>
          <speciesReference species="M_fum_c" stoichiometry="1" constant="true"/>
        </listOfProducts>
        <fbc:geneProductAssociation>
          <fbc:geneProductRef fbc:geneProduct="G_VBICanLib130745_0916"/>
        </fbc:geneProductAssociation>
      </reaction>
      <reaction id="R_ADSL2r" name="Adenylosuccinate lyase" reversible="true" fast="false" fbc:lowerFluxBound="cobra_default_lb" fbc:upperFluxBound="cobra_default_ub">
        <listOfReactants>
          <speciesReference species="M_25aics_c" stoichiometry="1" constant="true"/>
        </listOfReactants>
        <listOfProducts>
          <speciesReference species="M_aicar_c" stoichiometry="1" constant="true"/>
          <speciesReference species="M_fum_c" stoichiometry="1" constant="true"/>
        </listOfProducts>
        <fbc:geneProductAssociation>
          <fbc:or>
            <fbc:geneProductRef fbc:geneProduct="G_VBICanLib130745_0916"/>
            <fbc:geneProductRef fbc:geneProduct="G_VBICanLib130745_0077"/>
            <fbc:geneProductRef fbc:geneProduct="G_VBICanLib130745_0280"/>
          </fbc:or>
        </fbc:geneProductAssociation>
      </reaction>
      <reaction id="R_ASPK" name="Aspartate kinase" reversible="false" fast="false" fbc:lowerFluxBound="cobra_0_bound" fbc:upperFluxBound="cobra_default_ub">
        <listOfReactants>
          <speciesReference species="M_atp_c" stoichiometry="1" constant="true"/>
          <speciesReference species="M_asp__L_c" stoichiometry="1" constant="true"/>
        </listOfReactants>
        <listOfProducts>
          <speciesReference species="M_adp_c" stoichiometry="1" constant="true"/>
          <speciesReference species="M_4pasp_c" stoichiometry="1" constant="true"/>
        </listOfProducts>
        <fbc:geneProductAssociation>
          <fbc:geneProductRef fbc:geneProduct="G_VBICanLib130745_0803"/>
        </fbc:geneProductAssociation>
      </reaction>
      <reaction id="R_ADSS" name="Adenylosuccinate synthase" reversible="false" fast="false" fbc:lowerFluxBound="cobra_0_bound" fbc:upperFluxBound="cobra_default_ub">
        <listOfReactants>
          <speciesReference species="M_gtp_c" stoichiometry="1" constant="true"/>
          <speciesReference species="M_asp__L_c" stoichiometry="1" constant="true"/>
          <speciesReference species="M_imp_c" stoichiometry="1" constant="true"/>
        </listOfReactants>
        <listOfProducts>
          <speciesReference species="M_h_c" stoichiometry="2" constant="true"/>
          <speciesReference species="M_pi_c" stoichiometry="1" constant="true"/>
          <speciesReference species="M_dcamp_c" stoichiometry="1" constant="true"/>
          <speciesReference species="M_gdp_c" stoichiometry="1" constant="true"/>
        </listOfProducts>
        <fbc:geneProductAssociation>
          <fbc:geneProductRef fbc:geneProduct="G_VBICanLib130745_0635"/>
        </fbc:geneProductAssociation>
      </reaction>
      <reaction id="R_AGPAT120" name="1-tetradecanoyl-sn-glycerol 3-phosphate O-acyltransferase (n-C12:0)" reversible="false" fast="false" fbc:lowerFluxBound="cobra_0_bound" fbc:upperFluxBound="cobra_default_ub">
        <listOfReactants>
          <speciesReference species="M_ddcaACP_c" stoichiometry="1" constant="true"/>
          <speciesReference species="M_1ddecg3p_c" stoichiometry="1" constant="true"/>
        </listOfReactants>
        <listOfProducts>
          <speciesReference species="M_ACP_c" stoichiometry="1" constant="true"/>
          <speciesReference species="M_pa120_c" stoichiometry="1" constant="true"/>
        </listOfProducts>
        <fbc:geneProductAssociation>
          <fbc:geneProductRef fbc:geneProduct="G_VBICanLib130745_0669"/>
        </fbc:geneProductAssociation>
      </reaction>
      <reaction id="R_AGPAT160" name="1-hexadecanoyl-sn-glycerol 3-phosphate O-acyltransferase (n-C16:0)" reversible="false" fast="false" fbc:lowerFluxBound="cobra_0_bound" fbc:upperFluxBound="cobra_default_ub">
        <listOfReactants>
          <speciesReference species="M_palmACP_c" stoichiometry="1" constant="true"/>
          <speciesReference species="M_1hdecg3p_c" stoichiometry="1" constant="true"/>
        </listOfReactants>
        <listOfProducts>
          <speciesReference species="M_ACP_c" stoichiometry="1" constant="true"/>
          <speciesReference species="M_pa160_c" stoichiometry="1" constant="true"/>
        </listOfProducts>
        <fbc:geneProductAssociation>
          <fbc:geneProductRef fbc:geneProduct="G_VBICanLib130745_0669"/>
        </fbc:geneProductAssociation>
      </reaction>
      <reaction id="R_AGPAT161" name="1-hexadec-7-enoyl-sn-glycerol 3-phosphate O-acyltransferase (n-C16:1)" reversible="false" fast="false" fbc:lowerFluxBound="cobra_0_bound" fbc:upperFluxBound="cobra_default_ub">
        <listOfReactants>
          <speciesReference species="M_hdeACP_c" stoichiometry="1" constant="true"/>
          <speciesReference species="M_1hdec9eg3p_c" stoichiometry="1" constant="true"/>
        </listOfReactants>
        <listOfProducts>
          <speciesReference species="M_ACP_c" stoichiometry="1" constant="true"/>
          <speciesReference species="M_pa161_c" stoichiometry="1" constant="true"/>
        </listOfProducts>
        <fbc:geneProductAssociation>
          <fbc:geneProductRef fbc:geneProduct="G_VBICanLib130745_0669"/>
        </fbc:geneProductAssociation>
      </reaction>
      <reaction id="R_AGPAT180" name="1-octadecanoyl-sn-glycerol 3-phosphate O-acyltransferase (n-C18:0)" reversible="false" fast="false" fbc:lowerFluxBound="cobra_0_bound" fbc:upperFluxBound="cobra_default_ub">
        <listOfReactants>
          <speciesReference species="M_1odecg3p_c" stoichiometry="1" constant="true"/>
          <speciesReference species="M_ocdcaACP_c" stoichiometry="1" constant="true"/>
        </listOfReactants>
        <listOfProducts>
          <speciesReference species="M_ACP_c" stoichiometry="1" constant="true"/>
          <speciesReference species="M_pa180_c" stoichiometry="1" constant="true"/>
        </listOfProducts>
        <fbc:geneProductAssociation>
          <fbc:geneProductRef fbc:geneProduct="G_VBICanLib130745_0669"/>
        </fbc:geneProductAssociation>
      </reaction>
      <reaction id="R_AGPAT181" name="1-octadec-7-enoyl-sn-glycerol 3-phosphate O-acyltransferase (n-C18:1)" reversible="false" fast="false" fbc:lowerFluxBound="cobra_0_bound" fbc:upperFluxBound="cobra_default_ub">
        <listOfReactants>
          <speciesReference species="M_1odec11eg3p_c" stoichiometry="1" constant="true"/>
          <speciesReference species="M_octeACP_c" stoichiometry="1" constant="true"/>
        </listOfReactants>
        <listOfProducts>
          <speciesReference species="M_ACP_c" stoichiometry="1" constant="true"/>
          <speciesReference species="M_pa181_c" stoichiometry="1" constant="true"/>
        </listOfProducts>
        <fbc:geneProductAssociation>
          <fbc:geneProductRef fbc:geneProduct="G_VBICanLib130745_0669"/>
        </fbc:geneProductAssociation>
      </reaction>
      <reaction id="R_AGPR" name="N-acetyl-g-glutamyl-phosphate reductase" reversible="true" fast="false" fbc:lowerFluxBound="cobra_default_lb" fbc:upperFluxBound="cobra_default_ub">
        <listOfReactants>
          <speciesReference species="M_nadp_c" stoichiometry="1" constant="true"/>
          <speciesReference species="M_pi_c" stoichiometry="1" constant="true"/>
          <speciesReference species="M_acg5sa_c" stoichiometry="1" constant="true"/>
        </listOfReactants>
        <listOfProducts>
          <speciesReference species="M_nadph_c" stoichiometry="1" constant="true"/>
          <speciesReference species="M_h_c" stoichiometry="1" constant="true"/>
          <speciesReference species="M_acg5p_c" stoichiometry="1" constant="true"/>
        </listOfProducts>
        <fbc:geneProductAssociation>
          <fbc:geneProductRef fbc:geneProduct="G_VBICanLib130745_0190"/>
        </fbc:geneProductAssociation>
      </reaction>
      <reaction id="R_AICART" name="Phosphoribosylaminoimidazolecarboxamide formyltransferase" reversible="true" fast="false" fbc:lowerFluxBound="cobra_default_lb" fbc:upperFluxBound="cobra_default_ub">
        <listOfReactants>
          <speciesReference species="M_aicar_c" stoichiometry="1" constant="true"/>
          <speciesReference species="M_10fthf_c" stoichiometry="1" constant="true"/>
        </listOfReactants>
        <listOfProducts>
          <speciesReference species="M_thf_c" stoichiometry="1" constant="true"/>
          <speciesReference species="M_fprica_c" stoichiometry="1" constant="true"/>
        </listOfProducts>
        <fbc:geneProductAssociation>
          <fbc:geneProductRef fbc:geneProduct="G_VBICanLib130745_0581"/>
        </fbc:geneProductAssociation>
      </reaction>
      <reaction id="R_AIRCr" name="Phosphoribosylaminoimidazole carboxylase" reversible="true" fast="false" fbc:lowerFluxBound="cobra_default_lb" fbc:upperFluxBound="cobra_default_ub">
        <listOfReactants>
          <speciesReference species="M_co2_c" stoichiometry="1" constant="true"/>
          <speciesReference species="M_air_c" stoichiometry="1" constant="true"/>
        </listOfReactants>
        <listOfProducts>
          <speciesReference species="M_h_c" stoichiometry="1" constant="true"/>
          <speciesReference species="M_5aizc_c" stoichiometry="1" constant="true"/>
        </listOfProducts>
        <fbc:geneProductAssociation>
          <fbc:and>
            <fbc:geneProductRef fbc:geneProduct="G_VBICanLib130745_0041"/>
            <fbc:geneProductRef fbc:geneProduct="G_VBICanLib130745_0040"/>
          </fbc:and>
        </fbc:geneProductAssociation>
      </reaction>
      <reaction id="R_AKGDH" name="2-Oxogluterate dehydrogenase" reversible="false" fast="false" fbc:lowerFluxBound="cobra_0_bound" fbc:upperFluxBound="cobra_default_ub">
        <listOfReactants>
          <speciesReference species="M_coa_c" stoichiometry="1" constant="true"/>
          <speciesReference species="M_nad_c" stoichiometry="1" constant="true"/>
          <speciesReference species="M_akg_c" stoichiometry="1" constant="true"/>
        </listOfReactants>
        <listOfProducts>
          <speciesReference species="M_co2_c" stoichiometry="1" constant="true"/>
          <speciesReference species="M_nadh_c" stoichiometry="1" constant="true"/>
          <speciesReference species="M_succoa_c" stoichiometry="1" constant="true"/>
        </listOfProducts>
        <fbc:geneProductAssociation>
          <fbc:and>
            <fbc:geneProductRef fbc:geneProduct="G_VBICanLib130745_1002"/>
            <fbc:geneProductRef fbc:geneProduct="G_VBICanLib130745_1000"/>
            <fbc:geneProductRef fbc:geneProduct="G_VBICanLib130745_1001"/>
          </fbc:and>
        </fbc:geneProductAssociation>
      </reaction>
      <reaction id="R_AKGDa" name="Oxoglutarate dehydrogenase (lipoamide)" reversible="true" fast="false" fbc:lowerFluxBound="cobra_default_lb" fbc:upperFluxBound="cobra_default_ub">
        <listOfReactants>
          <speciesReference species="M_h_c" stoichiometry="1" constant="true"/>
          <speciesReference species="M_akg_c" stoichiometry="1" constant="true"/>
          <speciesReference species="M_lpam_c" stoichiometry="1" constant="true"/>
        </listOfReactants>
        <listOfProducts>
          <speciesReference species="M_co2_c" stoichiometry="1" constant="true"/>
          <speciesReference species="M_sdhlam_c" stoichiometry="1" constant="true"/>
        </listOfProducts>
        <fbc:geneProductAssociation>
          <fbc:geneProductRef fbc:geneProduct="G_VBICanLib130745_1000"/>
        </fbc:geneProductAssociation>
      </reaction>
      <reaction id="R_AKGDb" name="Oxoglutarate dehydrogenase (dihydrolipoamide S-succinyltransferase)" reversible="true" fast="false" fbc:lowerFluxBound="cobra_default_lb" fbc:upperFluxBound="cobra_default_ub">
        <listOfReactants>
          <speciesReference species="M_coa_c" stoichiometry="1" constant="true"/>
          <speciesReference species="M_sdhlam_c" stoichiometry="1" constant="true"/>
        </listOfReactants>
        <listOfProducts>
          <speciesReference species="M_succoa_c" stoichiometry="1" constant="true"/>
          <speciesReference species="M_dhlam_c" stoichiometry="1" constant="true"/>
        </listOfProducts>
        <fbc:geneProductAssociation>
          <fbc:or>
            <fbc:geneProductRef fbc:geneProduct="G_VBICanLib130745_0570"/>
            <fbc:geneProductRef fbc:geneProduct="G_VBICanLib130745_1001"/>
          </fbc:or>
        </fbc:geneProductAssociation>
      </reaction>
      <reaction id="R_AKGt2rpp" name="2-oxoglutarate reversible transport via symport (periplasm)" reversible="true" fast="false" fbc:lowerFluxBound="cobra_default_lb" fbc:upperFluxBound="cobra_default_ub">
        <listOfReactants>
          <speciesReference species="M_h_p" stoichiometry="1" constant="true"/>
          <speciesReference species="M_akg_p" stoichiometry="1" constant="true"/>
        </listOfReactants>
        <listOfProducts>
          <speciesReference species="M_h_c" stoichiometry="1" constant="true"/>
          <speciesReference species="M_akg_c" stoichiometry="1" constant="true"/>
        </listOfProducts>
      </reaction>
      <reaction id="R_AKGtex" name="Alpha-ketoglutarate transport via diffusion (extracellular to periplasm)" reversible="true" fast="false" fbc:lowerFluxBound="cobra_default_lb" fbc:upperFluxBound="cobra_default_ub">
        <listOfReactants>
          <speciesReference species="M_akg_e" stoichiometry="1" constant="true"/>
        </listOfReactants>
        <listOfProducts>
          <speciesReference species="M_akg_p" stoichiometry="1" constant="true"/>
        </listOfProducts>
      </reaction>
      <reaction id="R_ALAALAr" name="D-alanine-D-alanine ligase (reversible)" reversible="true" fast="false" fbc:lowerFluxBound="cobra_default_lb" fbc:upperFluxBound="cobra_default_ub">
        <listOfReactants>
          <speciesReference species="M_atp_c" stoichiometry="1" constant="true"/>
          <speciesReference species="M_ala__D_c" stoichiometry="2" constant="true"/>
        </listOfReactants>
        <listOfProducts>
          <speciesReference species="M_h_c" stoichiometry="1" constant="true"/>
          <speciesReference species="M_adp_c" stoichiometry="1" constant="true"/>
          <speciesReference species="M_pi_c" stoichiometry="1" constant="true"/>
          <speciesReference species="M_alaala_c" stoichiometry="1" constant="true"/>
        </listOfProducts>
        <fbc:geneProductAssociation>
          <fbc:geneProductRef fbc:geneProduct="G_VBICanLib130745_1136"/>
        </fbc:geneProductAssociation>
      </reaction>
      <reaction id="R_ALAR" name="Alanine racemase" reversible="true" fast="false" fbc:lowerFluxBound="cobra_default_lb" fbc:upperFluxBound="cobra_default_ub">
        <listOfReactants>
          <speciesReference species="M_ala__L_c" stoichiometry="1" constant="true"/>
        </listOfReactants>
        <listOfProducts>
          <speciesReference species="M_ala__D_c" stoichiometry="1" constant="true"/>
        </listOfProducts>
        <fbc:geneProductAssociation>
          <fbc:geneProductRef fbc:geneProduct="G_VBICanLib130745_0234"/>
        </fbc:geneProductAssociation>
      </reaction>
      <reaction id="R_ALATRS" name="Alanyl-tRNA synthetase" reversible="false" fast="false" fbc:lowerFluxBound="cobra_0_bound" fbc:upperFluxBound="cobra_default_ub">
        <listOfReactants>
          <speciesReference species="M_atp_c" stoichiometry="1" constant="true"/>
          <speciesReference species="M_ala__L_c" stoichiometry="1" constant="true"/>
          <speciesReference species="M_trnaala_c" stoichiometry="1" constant="true"/>
        </listOfReactants>
        <listOfProducts>
          <speciesReference species="M_amp_c" stoichiometry="1" constant="true"/>
          <speciesReference species="M_ppi_c" stoichiometry="1" constant="true"/>
          <speciesReference species="M_alatrna_c" stoichiometry="1" constant="true"/>
        </listOfProducts>
        <fbc:geneProductAssociation>
          <fbc:geneProductRef fbc:geneProduct="G_VBICanLib130745_0078"/>
        </fbc:geneProductAssociation>
      </reaction>
      <reaction id="R_ALAtex" name="L-alanine transport via diffusion (extracellular to periplasm)" reversible="true" fast="false" fbc:lowerFluxBound="cobra_default_lb" fbc:upperFluxBound="cobra_default_ub">
        <listOfReactants>
          <speciesReference species="M_ala__L_e" stoichiometry="1" constant="true"/>
        </listOfReactants>
        <listOfProducts>
          <speciesReference species="M_ala__L_p" stoichiometry="1" constant="true"/>
        </listOfProducts>
      </reaction>
      <reaction id="R_ALDD2x_copy2" name="Aldehyde dehydrogenase (acetaldehyde, NAD)" reversible="true" fast="false" fbc:lowerFluxBound="cobra_default_lb" fbc:upperFluxBound="cobra_default_ub">
        <listOfReactants>
          <speciesReference species="M_h2o_c" stoichiometry="1" constant="true"/>
          <speciesReference species="M_nad_c" stoichiometry="1" constant="true"/>
          <speciesReference species="M_acald_c" stoichiometry="1" constant="true"/>
        </listOfReactants>
        <listOfProducts>
          <speciesReference species="M_h_c" stoichiometry="2" constant="true"/>
          <speciesReference species="M_nadh_c" stoichiometry="1" constant="true"/>
          <speciesReference species="M_ac_c" stoichiometry="1" constant="true"/>
        </listOfProducts>
      </reaction>
      <reaction id="R_ANPRT" name="Anthranilate phosphoribosyltransferase" reversible="false" fast="false" fbc:lowerFluxBound="cobra_0_bound" fbc:upperFluxBound="cobra_default_ub">
        <listOfReactants>
          <speciesReference species="M_prpp_c" stoichiometry="1" constant="true"/>
          <speciesReference species="M_anth_c" stoichiometry="1" constant="true"/>
        </listOfReactants>
        <listOfProducts>
          <speciesReference species="M_ppi_c" stoichiometry="1" constant="true"/>
          <speciesReference species="M_pran_c" stoichiometry="1" constant="true"/>
        </listOfProducts>
        <fbc:geneProductAssociation>
          <fbc:geneProductRef fbc:geneProduct="G_VBICanLib130745_0325"/>
        </fbc:geneProductAssociation>
      </reaction>
      <reaction id="R_ANS" name="Anthranilate synthase" reversible="false" fast="false" fbc:lowerFluxBound="cobra_0_bound" fbc:upperFluxBound="cobra_default_ub">
        <listOfReactants>
          <speciesReference species="M_gln__L_c" stoichiometry="1" constant="true"/>
          <speciesReference species="M_chor_c" stoichiometry="1" constant="true"/>
        </listOfReactants>
        <listOfProducts>
          <speciesReference species="M_h_c" stoichiometry="1" constant="true"/>
          <speciesReference species="M_glu__L_c" stoichiometry="1" constant="true"/>
          <speciesReference species="M_pyr_c" stoichiometry="1" constant="true"/>
          <speciesReference species="M_anth_c" stoichiometry="1" constant="true"/>
        </listOfProducts>
        <fbc:geneProductAssociation>
          <fbc:geneProductRef fbc:geneProduct="G_VBICanLib130745_0325"/>
        </fbc:geneProductAssociation>
      </reaction>
      <reaction id="R_APRAUR" name="5-amino-6-(5-phosphoribosylamino)uracil reductase" reversible="false" fast="false" fbc:lowerFluxBound="cobra_0_bound" fbc:upperFluxBound="cobra_default_ub">
        <listOfReactants>
          <speciesReference species="M_nadph_c" stoichiometry="1" constant="true"/>
          <speciesReference species="M_h_c" stoichiometry="1" constant="true"/>
          <speciesReference species="M_5apru_c" stoichiometry="1" constant="true"/>
        </listOfReactants>
        <listOfProducts>
          <speciesReference species="M_nadp_c" stoichiometry="1" constant="true"/>
          <speciesReference species="M_5aprbu_c" stoichiometry="1" constant="true"/>
        </listOfProducts>
        <fbc:geneProductAssociation>
          <fbc:geneProductRef fbc:geneProduct="G_VBICanLib130745_0251"/>
        </fbc:geneProductAssociation>
      </reaction>
      <reaction id="R_APSR" name="Adenosine 5&apos;-phosphosulfate reductase;" reversible="false" fast="false" fbc:lowerFluxBound="cobra_0_bound" fbc:upperFluxBound="cobra_default_ub">
        <listOfReactants>
          <speciesReference species="M_trdrd_c" stoichiometry="1" constant="true"/>
          <speciesReference species="M_aps_c" stoichiometry="1" constant="true"/>
        </listOfReactants>
        <listOfProducts>
          <speciesReference species="M_h_c" stoichiometry="2" constant="true"/>
          <speciesReference species="M_amp_c" stoichiometry="1" constant="true"/>
          <speciesReference species="M_so3_c" stoichiometry="1" constant="true"/>
          <speciesReference species="M_trdox_c" stoichiometry="1" constant="true"/>
        </listOfProducts>
      </reaction>
      <reaction id="R_APTNAT" name="5-aminopentanoate:2-oxoglutarate aminotransferase" reversible="true" fast="false" fbc:lowerFluxBound="cobra_default_lb" fbc:upperFluxBound="cobra_default_ub">
        <listOfReactants>
          <speciesReference species="M_akg_c" stoichiometry="1" constant="true"/>
          <speciesReference species="M_5aptn_c" stoichiometry="1" constant="true"/>
        </listOfReactants>
        <listOfProducts>
          <speciesReference species="M_glu__L_c" stoichiometry="1" constant="true"/>
          <speciesReference species="M_oxptn_c" stoichiometry="1" constant="true"/>
        </listOfProducts>
        <fbc:geneProductAssociation>
          <fbc:or>
            <fbc:geneProductRef fbc:geneProduct="G_VBICanLib130745_0345"/>
            <fbc:geneProductRef fbc:geneProduct="G_VBICanLib130745_0406"/>
          </fbc:or>
        </fbc:geneProductAssociation>
      </reaction>
      <reaction id="R_ARGORNt7pp" name="Arginine/ornithine antiporter (periplasm)" reversible="true" fast="false" fbc:lowerFluxBound="cobra_default_lb" fbc:upperFluxBound="cobra_default_ub">
        <listOfReactants>
          <speciesReference species="M_orn_c" stoichiometry="1" constant="true"/>
          <speciesReference species="M_arg__L_p" stoichiometry="1" constant="true"/>
        </listOfReactants>
        <listOfProducts>
          <speciesReference species="M_arg__L_c" stoichiometry="1" constant="true"/>
          <speciesReference species="M_orn_p" stoichiometry="1" constant="true"/>
        </listOfProducts>
      </reaction>
      <reaction id="R_ARGSL" name="Argininosuccinate lyase" reversible="true" fast="false" fbc:lowerFluxBound="cobra_default_lb" fbc:upperFluxBound="cobra_default_ub">
        <listOfReactants>
          <speciesReference species="M_argsuc_c" stoichiometry="1" constant="true"/>
        </listOfReactants>
        <listOfProducts>
          <speciesReference species="M_fum_c" stoichiometry="1" constant="true"/>
          <speciesReference species="M_arg__L_c" stoichiometry="1" constant="true"/>
        </listOfProducts>
        <fbc:geneProductAssociation>
          <fbc:geneProductRef fbc:geneProduct="G_VBICanLib130745_0280"/>
        </fbc:geneProductAssociation>
      </reaction>
      <reaction id="R_ARGSS" name="Argininosuccinate synthase" reversible="false" fast="false" fbc:lowerFluxBound="cobra_0_bound" fbc:upperFluxBound="cobra_default_ub">
        <listOfReactants>
          <speciesReference species="M_atp_c" stoichiometry="1" constant="true"/>
          <speciesReference species="M_asp__L_c" stoichiometry="1" constant="true"/>
          <speciesReference species="M_citr__L_c" stoichiometry="1" constant="true"/>
        </listOfReactants>
        <listOfProducts>
          <speciesReference species="M_h_c" stoichiometry="1" constant="true"/>
          <speciesReference species="M_amp_c" stoichiometry="1" constant="true"/>
          <speciesReference species="M_ppi_c" stoichiometry="1" constant="true"/>
          <speciesReference species="M_argsuc_c" stoichiometry="1" constant="true"/>
        </listOfProducts>
        <fbc:geneProductAssociation>
          <fbc:geneProductRef fbc:geneProduct="G_VBICanLib130745_0126"/>
        </fbc:geneProductAssociation>
      </reaction>
      <reaction id="R_ARGabcpp" name="L-arginine transport via ABC system (periplasm)" reversible="false" fast="false" fbc:lowerFluxBound="cobra_0_bound" fbc:upperFluxBound="cobra_default_ub">
        <listOfReactants>
          <speciesReference species="M_atp_c" stoichiometry="1" constant="true"/>
          <speciesReference species="M_h2o_c" stoichiometry="1" constant="true"/>
          <speciesReference species="M_arg__L_p" stoichiometry="1" constant="true"/>
        </listOfReactants>
        <listOfProducts>
          <speciesReference species="M_h_c" stoichiometry="1" constant="true"/>
          <speciesReference species="M_adp_c" stoichiometry="1" constant="true"/>
          <speciesReference species="M_pi_c" stoichiometry="1" constant="true"/>
          <speciesReference species="M_arg__L_c" stoichiometry="1" constant="true"/>
        </listOfProducts>
        <fbc:geneProductAssociation>
          <fbc:or>
            <fbc:and>
              <fbc:geneProductRef fbc:geneProduct="G_VBICanLib130745_1064"/>
              <fbc:geneProductRef fbc:geneProduct="G_VBICanLib130745_0058"/>
            </fbc:and>
            <fbc:and>
              <fbc:geneProductRef fbc:geneProduct="G_VBICanLib130745_1063"/>
              <fbc:geneProductRef fbc:geneProduct="G_VBICanLib130745_1064"/>
              <fbc:geneProductRef fbc:geneProduct="G_VBICanLib130745_0058"/>
              <fbc:geneProductRef fbc:geneProduct="G_VBICanLib130745_0057"/>
            </fbc:and>
          </fbc:or>
        </fbc:geneProductAssociation>
      </reaction>
      <reaction id="R_ARGtex" name="L-arginine transport via diffusion (extracellular to periplasm)" reversible="true" fast="false" fbc:lowerFluxBound="cobra_default_lb" fbc:upperFluxBound="cobra_default_ub">
        <listOfReactants>
          <speciesReference species="M_arg__L_e" stoichiometry="1" constant="true"/>
        </listOfReactants>
        <listOfProducts>
          <speciesReference species="M_arg__L_p" stoichiometry="1" constant="true"/>
        </listOfProducts>
      </reaction>
      <reaction id="R_ARUH" name="ARUH" reversible="true" fast="false" fbc:lowerFluxBound="cobra_default_lb" fbc:upperFluxBound="cobra_default_ub">
        <listOfReactants>
          <speciesReference species="M_pyr_c" stoichiometry="1" constant="true"/>
          <speciesReference species="M_arg__L_c" stoichiometry="1" constant="true"/>
        </listOfReactants>
        <listOfProducts>
          <speciesReference species="M_ala__L_c" stoichiometry="1" constant="true"/>
          <speciesReference species="M_5g2oxpt_c" stoichiometry="1" constant="true"/>
        </listOfProducts>
        <fbc:geneProductAssociation>
          <fbc:geneProductRef fbc:geneProduct="G_VBICanLib130745_0646"/>
        </fbc:geneProductAssociation>
      </reaction>
      <reaction id="R_ASAD" name="Aspartate-semialdehyde dehydrogenase" reversible="true" fast="false" fbc:lowerFluxBound="cobra_default_lb" fbc:upperFluxBound="cobra_0_bound">
        <listOfReactants>
          <speciesReference species="M_nadp_c" stoichiometry="1" constant="true"/>
          <speciesReference species="M_pi_c" stoichiometry="1" constant="true"/>
          <speciesReference species="M_aspsa_c" stoichiometry="1" constant="true"/>
        </listOfReactants>
        <listOfProducts>
          <speciesReference species="M_nadph_c" stoichiometry="1" constant="true"/>
          <speciesReference species="M_h_c" stoichiometry="1" constant="true"/>
          <speciesReference species="M_4pasp_c" stoichiometry="1" constant="true"/>
        </listOfProducts>
        <fbc:geneProductAssociation>
          <fbc:geneProductRef fbc:geneProduct="G_VBICanLib130745_0204"/>
        </fbc:geneProductAssociation>
      </reaction>
      <reaction id="R_ASNS1" name="Asparagine synthase (glutamine-hydrolysing)" reversible="false" fast="false" fbc:lowerFluxBound="cobra_0_bound" fbc:upperFluxBound="cobra_default_ub">
        <listOfReactants>
          <speciesReference species="M_atp_c" stoichiometry="1" constant="true"/>
          <speciesReference species="M_h2o_c" stoichiometry="1" constant="true"/>
          <speciesReference species="M_gln__L_c" stoichiometry="1" constant="true"/>
          <speciesReference species="M_asp__L_c" stoichiometry="1" constant="true"/>
        </listOfReactants>
        <listOfProducts>
          <speciesReference species="M_h_c" stoichiometry="1" constant="true"/>
          <speciesReference species="M_amp_c" stoichiometry="1" constant="true"/>
          <speciesReference species="M_ppi_c" stoichiometry="1" constant="true"/>
          <speciesReference species="M_glu__L_c" stoichiometry="1" constant="true"/>
          <speciesReference species="M_asn__L_c" stoichiometry="1" constant="true"/>
        </listOfProducts>
        <fbc:geneProductAssociation>
          <fbc:geneProductRef fbc:geneProduct="G_VBICanLib130745_0238"/>
        </fbc:geneProductAssociation>
      </reaction>
      <reaction id="R_ASPCT" name="Aspartate carbamoyltransferase" reversible="false" fast="false" fbc:lowerFluxBound="cobra_0_bound" fbc:upperFluxBound="cobra_default_ub">
        <listOfReactants>
          <speciesReference species="M_asp__L_c" stoichiometry="1" constant="true"/>
          <speciesReference species="M_cbp_c" stoichiometry="1" constant="true"/>
        </listOfReactants>
        <listOfProducts>
          <speciesReference species="M_h_c" stoichiometry="1" constant="true"/>
          <speciesReference species="M_pi_c" stoichiometry="1" constant="true"/>
          <speciesReference species="M_cbasp_c" stoichiometry="1" constant="true"/>
        </listOfProducts>
        <fbc:geneProductAssociation>
          <fbc:geneProductRef fbc:geneProduct="G_VBICanLib130745_0197"/>
        </fbc:geneProductAssociation>
      </reaction>
      <reaction id="R_ASPO1" name="L-aspartate oxidase" reversible="false" fast="false" fbc:lowerFluxBound="cobra_0_bound" fbc:upperFluxBound="cobra_default_ub">
        <listOfReactants>
          <speciesReference species="M_o2_c" stoichiometry="1" constant="true"/>
          <speciesReference species="M_h2o_c" stoichiometry="1" constant="true"/>
          <speciesReference species="M_asp__L_c" stoichiometry="1" constant="true"/>
        </listOfReactants>
        <listOfProducts>
          <speciesReference species="M_nh4_c" stoichiometry="1" constant="true"/>
          <speciesReference species="M_h2o2_c" stoichiometry="1" constant="true"/>
          <speciesReference species="M_oaa_c" stoichiometry="1" constant="true"/>
        </listOfProducts>
        <fbc:geneProductAssociation>
          <fbc:geneProductRef fbc:geneProduct="G_VBICanLib130745_0992"/>
        </fbc:geneProductAssociation>
      </reaction>
      <reaction id="R_ASPO6" name="L-aspartate oxidase" reversible="false" fast="false" fbc:lowerFluxBound="cobra_0_bound" fbc:upperFluxBound="cobra_default_ub">
        <listOfReactants>
          <speciesReference species="M_o2_c" stoichiometry="1" constant="true"/>
          <speciesReference species="M_asp__L_c" stoichiometry="1" constant="true"/>
        </listOfReactants>
        <listOfProducts>
          <speciesReference species="M_h_c" stoichiometry="1" constant="true"/>
          <speciesReference species="M_h2o2_c" stoichiometry="1" constant="true"/>
          <speciesReference species="M_iasp_c" stoichiometry="1" constant="true"/>
        </listOfProducts>
        <fbc:geneProductAssociation>
          <fbc:geneProductRef fbc:geneProduct="G_VBICanLib130745_0992"/>
        </fbc:geneProductAssociation>
      </reaction>
      <reaction id="R_ASPT" name="L-aspartase" reversible="false" fast="false" fbc:lowerFluxBound="cobra_0_bound" fbc:upperFluxBound="cobra_default_ub">
        <listOfReactants>
          <speciesReference species="M_asp__L_c" stoichiometry="1" constant="true"/>
        </listOfReactants>
        <listOfProducts>
          <speciesReference species="M_nh4_c" stoichiometry="1" constant="true"/>
          <speciesReference species="M_fum_c" stoichiometry="1" constant="true"/>
        </listOfProducts>
        <fbc:geneProductAssociation>
          <fbc:geneProductRef fbc:geneProduct="G_VBICanLib130745_0077"/>
        </fbc:geneProductAssociation>
      </reaction>
      <reaction id="R_ASPTA" name="Aspartate transaminase" reversible="true" fast="false" fbc:lowerFluxBound="cobra_default_lb" fbc:upperFluxBound="cobra_default_ub">
        <listOfReactants>
          <speciesReference species="M_akg_c" stoichiometry="1" constant="true"/>
          <speciesReference species="M_asp__L_c" stoichiometry="1" constant="true"/>
        </listOfReactants>
        <listOfProducts>
          <speciesReference species="M_glu__L_c" stoichiometry="1" constant="true"/>
          <speciesReference species="M_oaa_c" stoichiometry="1" constant="true"/>
        </listOfProducts>
        <fbc:geneProductAssociation>
          <fbc:geneProductRef fbc:geneProduct="G_VBICanLib130745_0646"/>
        </fbc:geneProductAssociation>
      </reaction>
      <reaction id="R_ASPTRS" name="Aspartyl-tRNA synthetase" reversible="false" fast="false" fbc:lowerFluxBound="cobra_0_bound" fbc:upperFluxBound="cobra_default_ub">
        <listOfReactants>
          <speciesReference species="M_atp_c" stoichiometry="1" constant="true"/>
          <speciesReference species="M_asp__L_c" stoichiometry="1" constant="true"/>
          <speciesReference species="M_trnaasp_c" stoichiometry="1" constant="true"/>
        </listOfReactants>
        <listOfProducts>
          <speciesReference species="M_amp_c" stoichiometry="1" constant="true"/>
          <speciesReference species="M_ppi_c" stoichiometry="1" constant="true"/>
          <speciesReference species="M_asptrna_c" stoichiometry="1" constant="true"/>
        </listOfProducts>
        <fbc:geneProductAssociation>
          <fbc:geneProductRef fbc:geneProduct="G_VBICanLib130745_0331"/>
        </fbc:geneProductAssociation>
      </reaction>
      <reaction id="R_ASPabcpp" name="L-aspartate transport via ABC system (periplasm)" reversible="false" fast="false" fbc:lowerFluxBound="cobra_0_bound" fbc:upperFluxBound="cobra_default_ub">
        <listOfReactants>
          <speciesReference species="M_atp_c" stoichiometry="1" constant="true"/>
          <speciesReference species="M_h2o_c" stoichiometry="1" constant="true"/>
          <speciesReference species="M_asp__L_p" stoichiometry="1" constant="true"/>
        </listOfReactants>
        <listOfProducts>
          <speciesReference species="M_h_c" stoichiometry="1" constant="true"/>
          <speciesReference species="M_adp_c" stoichiometry="1" constant="true"/>
          <speciesReference species="M_pi_c" stoichiometry="1" constant="true"/>
          <speciesReference species="M_asp__L_c" stoichiometry="1" constant="true"/>
        </listOfProducts>
        <fbc:geneProductAssociation>
          <fbc:or>
            <fbc:and>
              <fbc:geneProductRef fbc:geneProduct="G_VBICanLib130745_0057"/>
              <fbc:geneProductRef fbc:geneProduct="G_VBICanLib130745_0056"/>
              <fbc:geneProductRef fbc:geneProduct="G_VBICanLib130745_1063"/>
            </fbc:and>
            <fbc:geneProductRef fbc:geneProduct="G_VBICanLib130745_1064"/>
          </fbc:or>
        </fbc:geneProductAssociation>
      </reaction>
      <reaction id="R_ASPt2_2pp" name="Aspartate transport via proton symport (2 H) (periplasm)" reversible="false" fast="false" fbc:lowerFluxBound="cobra_0_bound" fbc:upperFluxBound="cobra_default_ub">
        <listOfReactants>
          <speciesReference species="M_h_p" stoichiometry="2" constant="true"/>
          <speciesReference species="M_asp__L_p" stoichiometry="1" constant="true"/>
        </listOfReactants>
        <listOfProducts>
          <speciesReference species="M_h_c" stoichiometry="2" constant="true"/>
          <speciesReference species="M_asp__L_c" stoichiometry="1" constant="true"/>
        </listOfProducts>
        <fbc:geneProductAssociation>
          <fbc:geneProductRef fbc:geneProduct="G_VBICanLib130745_0297"/>
        </fbc:geneProductAssociation>
      </reaction>
      <reaction id="R_ASPtex" name="L-aspartate transport via diffusion (extracellular to periplasm)" reversible="true" fast="false" fbc:lowerFluxBound="cobra_default_lb" fbc:upperFluxBound="cobra_default_ub">
        <listOfReactants>
          <speciesReference species="M_asp__L_e" stoichiometry="1" constant="true"/>
        </listOfReactants>
        <listOfProducts>
          <speciesReference species="M_asp__L_p" stoichiometry="1" constant="true"/>
        </listOfProducts>
      </reaction>
      <reaction id="R_ATPPRT" name="ATP phosphoribosyltransferase" reversible="true" fast="false" fbc:lowerFluxBound="cobra_default_lb" fbc:upperFluxBound="cobra_default_ub">
        <listOfReactants>
          <speciesReference species="M_atp_c" stoichiometry="1" constant="true"/>
          <speciesReference species="M_prpp_c" stoichiometry="1" constant="true"/>
        </listOfReactants>
        <listOfProducts>
          <speciesReference species="M_ppi_c" stoichiometry="1" constant="true"/>
          <speciesReference species="M_prbatp_c" stoichiometry="1" constant="true"/>
        </listOfProducts>
        <fbc:geneProductAssociation>
          <fbc:geneProductRef fbc:geneProduct="G_VBICanLib130745_0382"/>
        </fbc:geneProductAssociation>
      </reaction>
      <reaction id="R_ATPS4rpp" name="ATP synthase (four protons for one ATP) (periplasm)" reversible="true" fast="false" fbc:lowerFluxBound="cobra_default_lb" fbc:upperFluxBound="cobra_default_ub">
        <listOfReactants>
          <speciesReference species="M_adp_c" stoichiometry="1" constant="true"/>
          <speciesReference species="M_h_p" stoichiometry="4" constant="true"/>
          <speciesReference species="M_pi_c" stoichiometry="1" constant="true"/>
        </listOfReactants>
        <listOfProducts>
          <speciesReference species="M_h_c" stoichiometry="3" constant="true"/>
          <speciesReference species="M_atp_c" stoichiometry="1" constant="true"/>
          <speciesReference species="M_h2o_c" stoichiometry="1" constant="true"/>
        </listOfProducts>
        <fbc:geneProductAssociation>
          <fbc:and>
            <fbc:geneProductRef fbc:geneProduct="G_VBICanLib130745_0631"/>
            <fbc:geneProductRef fbc:geneProduct="G_VBICanLib130745_0634"/>
            <fbc:geneProductRef fbc:geneProduct="G_VBICanLib130745_1039"/>
            <fbc:geneProductRef fbc:geneProduct="G_VBICanLib130745_0632"/>
            <fbc:geneProductRef fbc:geneProduct="G_VBICanLib130745_0630"/>
            <fbc:geneProductRef fbc:geneProduct="G_VBICanLib130745_0633"/>
          </fbc:and>
        </fbc:geneProductAssociation>
      </reaction>
      <reaction id="R_BDH" name="BDH" reversible="true" fast="false" fbc:lowerFluxBound="cobra_default_lb" fbc:upperFluxBound="cobra_default_ub">
        <listOfReactants>
          <speciesReference species="M_nad_c" stoichiometry="1" constant="true"/>
          <speciesReference species="M_bhb_c" stoichiometry="1" constant="true"/>
        </listOfReactants>
        <listOfProducts>
          <speciesReference species="M_h_c" stoichiometry="1" constant="true"/>
          <speciesReference species="M_nadh_c" stoichiometry="1" constant="true"/>
          <speciesReference species="M_acac_c" stoichiometry="1" constant="true"/>
        </listOfProducts>
        <fbc:geneProductAssociation>
          <fbc:geneProductRef fbc:geneProduct="G_VBICanLib130745_0718"/>
        </fbc:geneProductAssociation>
      </reaction>
      <reaction id="R_BZt1pp" name="Benzoate transport in via proton symport (periplasm)" reversible="true" fast="false" fbc:lowerFluxBound="cobra_default_lb" fbc:upperFluxBound="cobra_default_ub">
        <listOfReactants>
          <speciesReference species="M_h_p" stoichiometry="1" constant="true"/>
          <speciesReference species="M_bz_p" stoichiometry="1" constant="true"/>
        </listOfReactants>
        <listOfProducts>
          <speciesReference species="M_h_c" stoichiometry="1" constant="true"/>
          <speciesReference species="M_bz_c" stoichiometry="1" constant="true"/>
        </listOfProducts>
        <fbc:geneProductAssociation>
          <fbc:geneProductRef fbc:geneProduct="G_VBICanLib130745_0297"/>
        </fbc:geneProductAssociation>
      </reaction>
      <reaction id="R_BIOMASS_KT_TEMP" name="BiomassKT TEMP" reversible="false" fast="false" fbc:lowerFluxBound="cobra_0_bound" fbc:upperFluxBound="cobra_default_ub">
        <listOfReactants>
          <speciesReference species="M_nadp_c" stoichiometry="0.00013" constant="true"/>
          <speciesReference species="M_nadph_c" stoichiometry="0.0004" constant="true"/>
          <speciesReference species="M_atp_c" stoichiometry="45.7318" constant="true"/>
          <speciesReference species="M_coa_c" stoichiometry="6e-06" constant="true"/>
          <speciesReference species="M_h2o_c" stoichiometry="45.5608" constant="true"/>
          <speciesReference species="M_nad_c" stoichiometry="0.00215" constant="true"/>
          <speciesReference species="M_nadh_c" stoichiometry="5e-05" constant="true"/>
          <speciesReference species="M_succoa_c" stoichiometry="3e-06" constant="true"/>
          <speciesReference species="M_accoa_c" stoichiometry="5e-05" constant="true"/>
          <speciesReference species="M_amp_c" stoichiometry="0.001" constant="true"/>
          <speciesReference species="M_glu__L_c" stoichiometry="0.25" constant="true"/>
          <speciesReference species="M_gtp_c" stoichiometry="0.203" constant="true"/>
          <speciesReference species="M_fad_c" stoichiometry="1e-05" constant="true"/>
          <speciesReference species="M_gln__L_c" stoichiometry="0.25" constant="true"/>
          <speciesReference species="M_asp__L_c" stoichiometry="0.229" constant="true"/>
          <speciesReference species="M_ptrc_c" stoichiometry="0.035" constant="true"/>
          <speciesReference species="M_ala__L_c" stoichiometry="0.488" constant="true"/>
          <speciesReference species="M_arg__L_c" stoichiometry="0.281" constant="true"/>
          <speciesReference species="M_asn__L_c" stoichiometry="0.229" constant="true"/>
          <speciesReference species="M_met__L_c" stoichiometry="0.146" constant="true"/>
          <speciesReference species="M_gly_c" stoichiometry="0.582" constant="true"/>
          <speciesReference species="M_sheme_c" stoichiometry="0.0005" constant="true"/>
          <speciesReference species="M_tyr__L_c" stoichiometry="0.131" constant="true"/>
          <speciesReference species="M_pg160_c" stoichiometry="0.0005" constant="true"/>
          <speciesReference species="M_trp__L_c" stoichiometry="0.054" constant="true"/>
          <speciesReference species="M_lys__L_c" stoichiometry="0.326" constant="true"/>
          <speciesReference species="M_5mthf_c" stoichiometry="0.05" constant="true"/>
          <speciesReference species="M_cpe180_c" stoichiometry="0.0005" constant="true"/>
          <speciesReference species="M_pg180_c" stoichiometry="0.0005" constant="true"/>
          <speciesReference species="M_cpg160_c" stoichiometry="0.0005" constant="true"/>
          <speciesReference species="M_pe181_c" stoichiometry="0.0005" constant="true"/>
          <speciesReference species="M_pe120_c" stoichiometry="0.0005" constant="true"/>
          <speciesReference species="M_ctp_c" stoichiometry="0.126" constant="true"/>
          <speciesReference species="M_cys__L_c" stoichiometry="0.087" constant="true"/>
          <speciesReference species="M_ile__L_c" stoichiometry="0.276" constant="true"/>
          <speciesReference species="M_pg120_c" stoichiometry="0.0005" constant="true"/>
          <speciesReference species="M_pe160_c" stoichiometry="0.0005" constant="true"/>
          <speciesReference species="M_dctp_c" stoichiometry="0.0254" constant="true"/>
          <speciesReference species="M_val__L_c" stoichiometry="0.402" constant="true"/>
          <speciesReference species="M_utp_c" stoichiometry="0.136" constant="true"/>
          <speciesReference species="M_phe__L_c" stoichiometry="0.176" constant="true"/>
          <speciesReference species="M_leu__L_c" stoichiometry="0.428" constant="true"/>
          <speciesReference species="M_cpg180_c" stoichiometry="0.0005" constant="true"/>
          <speciesReference species="M_dttp_c" stoichiometry="0.0247" constant="true"/>
          <speciesReference species="M_datp_c" stoichiometry="0.0247" constant="true"/>
          <speciesReference species="M_pro__L_c" stoichiometry="0.21" constant="true"/>
          <speciesReference species="M_pe161_c" stoichiometry="0.0005" constant="true"/>
          <speciesReference species="M_his__L_c" stoichiometry="0.09" constant="true"/>
          <speciesReference species="M_cpe160_c" stoichiometry="0.0005" constant="true"/>
          <speciesReference species="M_thr__L_c" stoichiometry="0.241" constant="true"/>
          <speciesReference species="M_ser__L_c" stoichiometry="0.205" constant="true"/>
          <speciesReference species="M_hemeO_c" stoichiometry="0.0005" constant="true"/>
          <speciesReference species="M_udpg_c" stoichiometry="0.003" constant="true"/>
          <speciesReference species="M_dgtp_c" stoichiometry="0.0254" constant="true"/>
          <speciesReference species="M_pe180_c" stoichiometry="0.0005" constant="true"/>
        </listOfReactants>
        <listOfProducts>
          <speciesReference species="M_h_c" stoichiometry="45.56035" constant="true"/>
          <speciesReference species="M_adp_c" stoichiometry="45.5608" constant="true"/>
          <speciesReference species="M_ppi_c" stoichiometry="0.7302" constant="true"/>
          <speciesReference species="M_pi_c" stoichiometry="45.5628" constant="true"/>
        </listOfProducts>
      </reaction>
      <reaction id="R_CATECHOLtex" name="CATECHOLtex" reversible="true" fast="false" fbc:lowerFluxBound="cobra_default_lb" fbc:upperFluxBound="cobra_default_ub">
        <listOfReactants>
          <speciesReference species="M_catechol_e" stoichiometry="1" constant="true"/>
        </listOfReactants>
        <listOfProducts>
          <speciesReference species="M_catechol_p" stoichiometry="1" constant="true"/>
        </listOfProducts>
      </reaction>
      <reaction id="R_CATECHOLtpp" name="CATECHOLtpp" reversible="true" fast="false" fbc:lowerFluxBound="cobra_default_lb" fbc:upperFluxBound="cobra_default_ub">
        <listOfReactants>
          <speciesReference species="M_catechol_p" stoichiometry="1" constant="true"/>
        </listOfReactants>
        <listOfProducts>
          <speciesReference species="M_catechol_c" stoichiometry="1" constant="true"/>
        </listOfProducts>
      </reaction>
      <reaction id="R_CBPS" name="Carbamoyl-phosphate synthase (glutamine-hydrolysing)" reversible="false" fast="false" fbc:lowerFluxBound="cobra_0_bound" fbc:upperFluxBound="cobra_default_ub">
        <listOfReactants>
          <speciesReference species="M_atp_c" stoichiometry="2" constant="true"/>
          <speciesReference species="M_h2o_c" stoichiometry="1" constant="true"/>
          <speciesReference species="M_hco3_c" stoichiometry="1" constant="true"/>
          <speciesReference species="M_gln__L_c" stoichiometry="1" constant="true"/>
        </listOfReactants>
        <listOfProducts>
          <speciesReference species="M_h_c" stoichiometry="2" constant="true"/>
          <speciesReference species="M_adp_c" stoichiometry="2" constant="true"/>
          <speciesReference species="M_pi_c" stoichiometry="1" constant="true"/>
          <speciesReference species="M_glu__L_c" stoichiometry="1" constant="true"/>
          <speciesReference species="M_cbp_c" stoichiometry="1" constant="true"/>
        </listOfProducts>
        <fbc:geneProductAssociation>
          <fbc:geneProductRef fbc:geneProduct="G_VBICanLib130745_0403"/>
        </fbc:geneProductAssociation>
      </reaction>
      <reaction id="R_CDPMEK" name="4-(cytidine 5&apos;-diphospho)-2-C-methyl-D-erythritol kinase" reversible="false" fast="false" fbc:lowerFluxBound="cobra_0_bound" fbc:upperFluxBound="cobra_default_ub">
        <listOfReactants>
          <speciesReference species="M_atp_c" stoichiometry="1" constant="true"/>
          <speciesReference species="M_4c2me_c" stoichiometry="1" constant="true"/>
        </listOfReactants>
        <listOfProducts>
          <speciesReference species="M_h_c" stoichiometry="1" constant="true"/>
          <speciesReference species="M_adp_c" stoichiometry="1" constant="true"/>
          <speciesReference species="M_2p4c2me_c" stoichiometry="1" constant="true"/>
        </listOfProducts>
      </reaction>
      <reaction id="R_CFAS160E" name="Cyclopropane fatty acid synthase (Phosphatidylethanolamine, n-C16:0)" reversible="false" fast="false" fbc:lowerFluxBound="cobra_0_bound" fbc:upperFluxBound="cobra_default_ub">
        <listOfReactants>
          <speciesReference species="M_pe161_c" stoichiometry="1" constant="true"/>
          <speciesReference species="M_amet_c" stoichiometry="2" constant="true"/>
        </listOfReactants>
        <listOfProducts>
          <speciesReference species="M_h_c" stoichiometry="2" constant="true"/>
          <speciesReference species="M_cpe160_c" stoichiometry="1" constant="true"/>
          <speciesReference species="M_ahcys_c" stoichiometry="2" constant="true"/>
        </listOfProducts>
      </reaction>
      <reaction id="R_CFAS160G" name="Cyclopropane fatty acid synthase (Phosphatidylglycerol, n-C16:0)" reversible="false" fast="false" fbc:lowerFluxBound="cobra_0_bound" fbc:upperFluxBound="cobra_default_ub">
        <listOfReactants>
          <speciesReference species="M_amet_c" stoichiometry="2" constant="true"/>
          <speciesReference species="M_pg161_c" stoichiometry="1" constant="true"/>
        </listOfReactants>
        <listOfProducts>
          <speciesReference species="M_h_c" stoichiometry="2" constant="true"/>
          <speciesReference species="M_cpg160_c" stoichiometry="1" constant="true"/>
          <speciesReference species="M_ahcys_c" stoichiometry="2" constant="true"/>
        </listOfProducts>
      </reaction>
      <reaction id="R_CFAS180E" name="Cyclopropane fatty acid synthase (Phosphatidylethanolamine, n-C18:0)" reversible="false" fast="false" fbc:lowerFluxBound="cobra_0_bound" fbc:upperFluxBound="cobra_default_ub">
        <listOfReactants>
          <speciesReference species="M_pe181_c" stoichiometry="1" constant="true"/>
          <speciesReference species="M_amet_c" stoichiometry="2" constant="true"/>
        </listOfReactants>
        <listOfProducts>
          <speciesReference species="M_h_c" stoichiometry="2" constant="true"/>
          <speciesReference species="M_cpe180_c" stoichiometry="1" constant="true"/>
          <speciesReference species="M_ahcys_c" stoichiometry="2" constant="true"/>
        </listOfProducts>
      </reaction>
      <reaction id="R_CFAS180G" name="Cyclopropane fatty acid synthase (Phosphatidylglycerol, n-C18:0)" reversible="false" fast="false" fbc:lowerFluxBound="cobra_0_bound" fbc:upperFluxBound="cobra_default_ub">
        <listOfReactants>
          <speciesReference species="M_amet_c" stoichiometry="2" constant="true"/>
          <speciesReference species="M_pg181_c" stoichiometry="1" constant="true"/>
        </listOfReactants>
        <listOfProducts>
          <speciesReference species="M_h_c" stoichiometry="2" constant="true"/>
          <speciesReference species="M_cpg180_c" stoichiometry="1" constant="true"/>
          <speciesReference species="M_ahcys_c" stoichiometry="2" constant="true"/>
        </listOfProducts>
      </reaction>
      <reaction id="R_CHLabcpp" name="Choline transport via ABC system (periplasm)" reversible="false" fast="false" fbc:lowerFluxBound="cobra_0_bound" fbc:upperFluxBound="cobra_default_ub">
        <listOfReactants>
          <speciesReference species="M_atp_c" stoichiometry="1" constant="true"/>
          <speciesReference species="M_h2o_c" stoichiometry="1" constant="true"/>
          <speciesReference species="M_chol_p" stoichiometry="1" constant="true"/>
        </listOfReactants>
        <listOfProducts>
          <speciesReference species="M_h_c" stoichiometry="1" constant="true"/>
          <speciesReference species="M_adp_c" stoichiometry="1" constant="true"/>
          <speciesReference species="M_pi_c" stoichiometry="1" constant="true"/>
          <speciesReference species="M_chol_c" stoichiometry="1" constant="true"/>
        </listOfProducts>
        <fbc:geneProductAssociation>
          <fbc:or>
            <fbc:and>
              <fbc:geneProductRef fbc:geneProduct="G_VBICanLib130745_0244"/>
              <fbc:geneProductRef fbc:geneProduct="G_VBICanLib130745_0243"/>
            </fbc:and>
            <fbc:geneProductRef fbc:geneProduct="G_VBICanLib130745_0541"/>
            <fbc:geneProductRef fbc:geneProduct="G_VBICanLib130745_0653"/>
            <fbc:geneProductRef fbc:geneProduct="G_VBICanLib130745_0691"/>
          </fbc:or>
        </fbc:geneProductAssociation>
      </reaction>
      <reaction id="R_CHLtex" name="Choline transport via diffusion (extracellular to periplasm)" reversible="true" fast="false" fbc:lowerFluxBound="cobra_default_lb" fbc:upperFluxBound="cobra_default_ub">
        <listOfReactants>
          <speciesReference species="M_chol_e" stoichiometry="1" constant="true"/>
        </listOfReactants>
        <listOfProducts>
          <speciesReference species="M_chol_p" stoichiometry="1" constant="true"/>
        </listOfProducts>
      </reaction>
      <reaction id="R_CHOLS_ex" name="CHOLS LPAREN ex RPAREN " reversible="true" fast="false" fbc:lowerFluxBound="cobra_default_lb" fbc:upperFluxBound="cobra_default_ub">
        <listOfReactants>
          <speciesReference species="M_chols_e" stoichiometry="1" constant="true"/>
        </listOfReactants>
        <listOfProducts>
          <speciesReference species="M_chols_p" stoichiometry="1" constant="true"/>
        </listOfProducts>
        <fbc:geneProductAssociation>
          <fbc:geneProductRef fbc:geneProduct="G_VBICanLib130745_0382"/>
        </fbc:geneProductAssociation>
      </reaction>
      <reaction id="R_DAPE" name="Diaminopimelate epimerase" reversible="true" fast="false" fbc:lowerFluxBound="cobra_default_lb" fbc:upperFluxBound="cobra_default_ub">
        <listOfReactants>
          <speciesReference species="M_26dap_LL_c" stoichiometry="1" constant="true"/>
        </listOfReactants>
        <listOfProducts>
          <speciesReference species="M_26dap__M_c" stoichiometry="1" constant="true"/>
        </listOfProducts>
        <fbc:geneProductAssociation>
          <fbc:geneProductRef fbc:geneProduct="G_VBICanLib130745_0534"/>
        </fbc:geneProductAssociation>
      </reaction>
      <reaction id="R_CHOLSabc" name="CHOLSabc" reversible="false" fast="false" fbc:lowerFluxBound="cobra_0_bound" fbc:upperFluxBound="cobra_default_ub">
        <listOfReactants>
          <speciesReference species="M_atp_c" stoichiometry="1" constant="true"/>
          <speciesReference species="M_h2o_c" stoichiometry="1" constant="true"/>
          <speciesReference species="M_chols_p" stoichiometry="1" constant="true"/>
        </listOfReactants>
        <listOfProducts>
          <speciesReference species="M_h_c" stoichiometry="1" constant="true"/>
          <speciesReference species="M_adp_c" stoichiometry="1" constant="true"/>
          <speciesReference species="M_pi_c" stoichiometry="1" constant="true"/>
          <speciesReference species="M_chols_c" stoichiometry="1" constant="true"/>
        </listOfProducts>
        <fbc:geneProductAssociation>
          <fbc:or>
            <fbc:geneProductRef fbc:geneProduct="G_VBICanLib130745_0245"/>
            <fbc:and>
              <fbc:geneProductRef fbc:geneProduct="G_VBICanLib130745_0244"/>
              <fbc:geneProductRef fbc:geneProduct="G_VBICanLib130745_0243"/>
            </fbc:and>
            <fbc:geneProductRef fbc:geneProduct="G_VBICanLib130745_0541"/>
            <fbc:geneProductRef fbc:geneProduct="G_VBICanLib130745_0653"/>
            <fbc:geneProductRef fbc:geneProduct="G_VBICanLib130745_0691"/>
          </fbc:or>
        </fbc:geneProductAssociation>
      </reaction>
      <reaction id="R_CHORM" name="Chorismate mutase" reversible="false" fast="false" fbc:lowerFluxBound="cobra_0_bound" fbc:upperFluxBound="cobra_default_ub">
        <listOfReactants>
          <speciesReference species="M_chor_c" stoichiometry="1" constant="true"/>
        </listOfReactants>
        <listOfProducts>
          <speciesReference species="M_pphn_c" stoichiometry="1" constant="true"/>
        </listOfProducts>
      </reaction>
      <reaction id="R_CHORS" name="Chorismate synthase" reversible="false" fast="false" fbc:lowerFluxBound="cobra_0_bound" fbc:upperFluxBound="cobra_default_ub">
        <listOfReactants>
          <speciesReference species="M_3psme_c" stoichiometry="1" constant="true"/>
        </listOfReactants>
        <listOfProducts>
          <speciesReference species="M_pi_c" stoichiometry="1" constant="true"/>
          <speciesReference species="M_chor_c" stoichiometry="1" constant="true"/>
        </listOfProducts>
      </reaction>
      <reaction id="R_CITt_kt" name="Citrate proton symport periplasm " reversible="true" fast="false" fbc:lowerFluxBound="cobra_default_lb" fbc:upperFluxBound="cobra_default_ub">
        <listOfReactants>
          <speciesReference species="M_h_p" stoichiometry="1" constant="true"/>
          <speciesReference species="M_cit_p" stoichiometry="1" constant="true"/>
        </listOfReactants>
        <listOfProducts>
          <speciesReference species="M_h_c" stoichiometry="1" constant="true"/>
          <speciesReference species="M_cit_c" stoichiometry="1" constant="true"/>
        </listOfProducts>
      </reaction>
      <reaction id="R_CITtex" name="Citrate transport via diffusion (extracellular to periplasm)" reversible="true" fast="false" fbc:lowerFluxBound="cobra_default_lb" fbc:upperFluxBound="cobra_default_ub">
        <listOfReactants>
          <speciesReference species="M_cit_e" stoichiometry="1" constant="true"/>
        </listOfReactants>
        <listOfProducts>
          <speciesReference species="M_cit_p" stoichiometry="1" constant="true"/>
        </listOfProducts>
        <fbc:geneProductAssociation>
          <fbc:geneProductRef fbc:geneProduct="G_VBICanLib130745_0840"/>
        </fbc:geneProductAssociation>
      </reaction>
      <reaction id="R_CO2tex" name="CO2 transport via diffusion (extracellular to periplasm)" reversible="true" fast="false" fbc:lowerFluxBound="cobra_default_lb" fbc:upperFluxBound="cobra_default_ub">
        <listOfReactants>
          <speciesReference species="M_co2_e" stoichiometry="1" constant="true"/>
        </listOfReactants>
        <listOfProducts>
          <speciesReference species="M_co2_p" stoichiometry="1" constant="true"/>
        </listOfProducts>
      </reaction>
      <reaction id="R_CO2tpp" name="CO2 transporter via diffusion (periplasm)" reversible="true" fast="false" fbc:lowerFluxBound="cobra_default_lb" fbc:upperFluxBound="cobra_default_ub">
        <listOfReactants>
          <speciesReference species="M_co2_p" stoichiometry="1" constant="true"/>
        </listOfReactants>
        <listOfProducts>
          <speciesReference species="M_co2_c" stoichiometry="1" constant="true"/>
        </listOfProducts>
      </reaction>
      <reaction id="R_COBALT2tex" name="Cobalt (Co+2) transport via diffusion (extracellular to periplasm)" reversible="true" fast="false" fbc:lowerFluxBound="cobra_default_lb" fbc:upperFluxBound="cobra_default_ub">
        <listOfReactants>
          <speciesReference species="M_cobalt2_e" stoichiometry="1" constant="true"/>
        </listOfReactants>
        <listOfProducts>
          <speciesReference species="M_cobalt2_p" stoichiometry="1" constant="true"/>
        </listOfProducts>
        <fbc:geneProductAssociation>
          <fbc:geneProductRef fbc:geneProduct="G_VBICanLib130745_0652"/>
        </fbc:geneProductAssociation>
      </reaction>
      <reaction id="R_COBALT2tpp" name="Cobalt transport in via permease (no H+)" reversible="false" fast="false" fbc:lowerFluxBound="cobra_0_bound" fbc:upperFluxBound="cobra_default_ub">
        <listOfReactants>
          <speciesReference species="M_cobalt2_p" stoichiometry="1" constant="true"/>
        </listOfReactants>
        <listOfProducts>
          <speciesReference species="M_cobalt2_c" stoichiometry="1" constant="true"/>
        </listOfProducts>
        <fbc:geneProductAssociation>
          <fbc:geneProductRef fbc:geneProduct="G_VBICanLib130745_0652"/>
        </fbc:geneProductAssociation>
      </reaction>
      <reaction id="R_CONFRLtex" name="CONFRLtex" reversible="true" fast="false" fbc:lowerFluxBound="cobra_default_lb" fbc:upperFluxBound="cobra_default_ub">
        <listOfReactants>
          <speciesReference species="M_confrl_e" stoichiometry="1" constant="true"/>
        </listOfReactants>
        <listOfProducts>
          <speciesReference species="M_confrl_p" stoichiometry="1" constant="true"/>
        </listOfProducts>
      </reaction>
      <reaction id="R_CONFRLtpp" name="CONFRLtpp" reversible="true" fast="false" fbc:lowerFluxBound="cobra_default_lb" fbc:upperFluxBound="cobra_default_ub">
        <listOfReactants>
          <speciesReference species="M_confrl_p" stoichiometry="1" constant="true"/>
        </listOfReactants>
        <listOfProducts>
          <speciesReference species="M_confrl_c" stoichiometry="1" constant="true"/>
        </listOfProducts>
      </reaction>
      <reaction id="R_CPPPGO" name="Coproporphyrinogen oxidase (O2 required)" reversible="false" fast="false" fbc:lowerFluxBound="cobra_0_bound" fbc:upperFluxBound="cobra_default_ub">
        <listOfReactants>
          <speciesReference species="M_h_c" stoichiometry="2" constant="true"/>
          <speciesReference species="M_o2_c" stoichiometry="1" constant="true"/>
          <speciesReference species="M_cpppg3_c" stoichiometry="1" constant="true"/>
        </listOfReactants>
        <listOfProducts>
          <speciesReference species="M_co2_c" stoichiometry="2" constant="true"/>
          <speciesReference species="M_h2o_c" stoichiometry="2" constant="true"/>
          <speciesReference species="M_pppg9_c" stoichiometry="1" constant="true"/>
        </listOfProducts>
        <fbc:geneProductAssociation>
          <fbc:geneProductRef fbc:geneProduct="G_VBICanLib130745_0081"/>
        </fbc:geneProductAssociation>
      </reaction>
      <reaction id="R_CRNabcpp" name="L-carnitine transport via ABC system (periplasm)" reversible="false" fast="false" fbc:lowerFluxBound="cobra_0_bound" fbc:upperFluxBound="cobra_default_ub">
        <listOfReactants>
          <speciesReference species="M_atp_c" stoichiometry="1" constant="true"/>
          <speciesReference species="M_h2o_c" stoichiometry="1" constant="true"/>
          <speciesReference species="M_crn_p" stoichiometry="1" constant="true"/>
        </listOfReactants>
        <listOfProducts>
          <speciesReference species="M_h_c" stoichiometry="1" constant="true"/>
          <speciesReference species="M_adp_c" stoichiometry="1" constant="true"/>
          <speciesReference species="M_pi_c" stoichiometry="1" constant="true"/>
          <speciesReference species="M_crn_c" stoichiometry="1" constant="true"/>
        </listOfProducts>
        <fbc:geneProductAssociation>
          <fbc:geneProductRef fbc:geneProduct="G_VBICanLib130745_1023"/>
        </fbc:geneProductAssociation>
      </reaction>
      <reaction id="R_CS" name="Citrate synthase" reversible="false" fast="false" fbc:lowerFluxBound="cobra_0_bound" fbc:upperFluxBound="cobra_default_ub">
        <listOfReactants>
          <speciesReference species="M_h2o_c" stoichiometry="1" constant="true"/>
          <speciesReference species="M_accoa_c" stoichiometry="1" constant="true"/>
          <speciesReference species="M_oaa_c" stoichiometry="1" constant="true"/>
        </listOfReactants>
        <listOfProducts>
          <speciesReference species="M_h_c" stoichiometry="1" constant="true"/>
          <speciesReference species="M_coa_c" stoichiometry="1" constant="true"/>
          <speciesReference species="M_cit_c" stoichiometry="1" constant="true"/>
        </listOfProducts>
        <fbc:geneProductAssociation>
          <fbc:and>
            <fbc:geneProductRef fbc:geneProduct="G_VBICanLib130745_0243"/>
            <fbc:geneProductRef fbc:geneProduct="G_VBICanLib130745_0244"/>
          </fbc:and>
        </fbc:geneProductAssociation>
      </reaction>
      <reaction id="R_CTPS2" name="CTP synthase (glutamine)" reversible="false" fast="false" fbc:lowerFluxBound="cobra_0_bound" fbc:upperFluxBound="cobra_default_ub">
        <listOfReactants>
          <speciesReference species="M_atp_c" stoichiometry="1" constant="true"/>
          <speciesReference species="M_h2o_c" stoichiometry="1" constant="true"/>
          <speciesReference species="M_gln__L_c" stoichiometry="1" constant="true"/>
          <speciesReference species="M_utp_c" stoichiometry="1" constant="true"/>
        </listOfReactants>
        <listOfProducts>
          <speciesReference species="M_h_c" stoichiometry="2" constant="true"/>
          <speciesReference species="M_adp_c" stoichiometry="1" constant="true"/>
          <speciesReference species="M_pi_c" stoichiometry="1" constant="true"/>
          <speciesReference species="M_glu__L_c" stoichiometry="1" constant="true"/>
          <speciesReference species="M_ctp_c" stoichiometry="1" constant="true"/>
        </listOfProducts>
        <fbc:geneProductAssociation>
          <fbc:and>
            <fbc:geneProductRef fbc:geneProduct="G_VBICanLib130745_0243"/>
            <fbc:geneProductRef fbc:geneProduct="G_VBICanLib130745_0244"/>
          </fbc:and>
        </fbc:geneProductAssociation>
      </reaction>
      <reaction id="R_CYO1b" name="CYO1b" reversible="false" fast="false" fbc:lowerFluxBound="cobra_0_bound" fbc:upperFluxBound="cobra_default_ub">
        <listOfReactants>
          <speciesReference species="M_o2_c" stoichiometry="0.5" constant="true"/>
          <speciesReference species="M_focytc_c" stoichiometry="2" constant="true"/>
        </listOfReactants>
        <listOfProducts>
          <speciesReference species="M_h2o_c" stoichiometry="1" constant="true"/>
          <speciesReference species="M_ficytc_c" stoichiometry="2" constant="true"/>
        </listOfProducts>
        <fbc:geneProductAssociation>
          <fbc:and>
            <fbc:geneProductRef fbc:geneProduct="G_VBICanLib130745_0391"/>
            <fbc:geneProductRef fbc:geneProduct="G_VBICanLib130745_0392"/>
          </fbc:and>
        </fbc:geneProductAssociation>
      </reaction>
      <reaction id="R_CYSS" name="Cysteine synthase" reversible="false" fast="false" fbc:lowerFluxBound="cobra_0_bound" fbc:upperFluxBound="cobra_default_ub">
        <listOfReactants>
          <speciesReference species="M_acser_c" stoichiometry="1" constant="true"/>
          <speciesReference species="M_h2s_c" stoichiometry="1" constant="true"/>
        </listOfReactants>
        <listOfProducts>
          <speciesReference species="M_h_c" stoichiometry="1" constant="true"/>
          <speciesReference species="M_ac_c" stoichiometry="1" constant="true"/>
          <speciesReference species="M_cys__L_c" stoichiometry="1" constant="true"/>
        </listOfProducts>
      </reaction>
      <reaction id="R_CYSTRS" name="Cysteinyl-tRNA synthetase" reversible="false" fast="false" fbc:lowerFluxBound="cobra_0_bound" fbc:upperFluxBound="cobra_default_ub">
        <listOfReactants>
          <speciesReference species="M_atp_c" stoichiometry="1" constant="true"/>
          <speciesReference species="M_cys__L_c" stoichiometry="1" constant="true"/>
          <speciesReference species="M_trnacys_c" stoichiometry="1" constant="true"/>
        </listOfReactants>
        <listOfProducts>
          <speciesReference species="M_amp_c" stoichiometry="1" constant="true"/>
          <speciesReference species="M_ppi_c" stoichiometry="1" constant="true"/>
          <speciesReference species="M_cystrna_c" stoichiometry="1" constant="true"/>
        </listOfProducts>
        <fbc:geneProductAssociation>
          <fbc:geneProductRef fbc:geneProduct="G_VBICanLib130745_0678"/>
        </fbc:geneProductAssociation>
      </reaction>
      <reaction id="R_CYSabcpp" name="L-cysteine uptake via ABC system (periplasm)" reversible="false" fast="false" fbc:lowerFluxBound="cobra_0_bound" fbc:upperFluxBound="cobra_default_ub">
        <listOfReactants>
          <speciesReference species="M_atp_c" stoichiometry="1" constant="true"/>
          <speciesReference species="M_h2o_c" stoichiometry="1" constant="true"/>
          <speciesReference species="M_cys__L_p" stoichiometry="1" constant="true"/>
        </listOfReactants>
        <listOfProducts>
          <speciesReference species="M_h_c" stoichiometry="1" constant="true"/>
          <speciesReference species="M_adp_c" stoichiometry="1" constant="true"/>
          <speciesReference species="M_pi_c" stoichiometry="1" constant="true"/>
          <speciesReference species="M_cys__L_c" stoichiometry="1" constant="true"/>
        </listOfProducts>
        <fbc:geneProductAssociation>
          <fbc:and>
            <fbc:geneProductRef fbc:geneProduct="G_VBICanLib130745_0719"/>
            <fbc:geneProductRef fbc:geneProduct="G_VBICanLib130745_0753"/>
          </fbc:and>
        </fbc:geneProductAssociation>
      </reaction>
      <reaction id="R_CYStex" name="L-cysteine transport via diffusion (extracellular to periplasm)" reversible="true" fast="false" fbc:lowerFluxBound="cobra_default_lb" fbc:upperFluxBound="cobra_default_ub">
        <listOfReactants>
          <speciesReference species="M_cys__L_e" stoichiometry="1" constant="true"/>
        </listOfReactants>
        <listOfProducts>
          <speciesReference species="M_cys__L_p" stoichiometry="1" constant="true"/>
        </listOfProducts>
      </reaction>
      <reaction id="R_CYTBO3_4pp" name="Cytochrome oxidase bo3 (ubiquinol-8: 4 protons) (periplasm)" reversible="false" fast="false" fbc:lowerFluxBound="cobra_0_bound" fbc:upperFluxBound="cobra_default_ub">
        <listOfReactants>
          <speciesReference species="M_h_c" stoichiometry="4" constant="true"/>
          <speciesReference species="M_o2_c" stoichiometry="0.5" constant="true"/>
          <speciesReference species="M_q8h2_c" stoichiometry="1" constant="true"/>
        </listOfReactants>
        <listOfProducts>
          <speciesReference species="M_h_p" stoichiometry="4" constant="true"/>
          <speciesReference species="M_h2o_c" stoichiometry="1" constant="true"/>
          <speciesReference species="M_q8_c" stoichiometry="1" constant="true"/>
        </listOfProducts>
        <fbc:geneProductAssociation>
          <fbc:geneProductRef fbc:geneProduct="G_VBICanLib130745_0085"/>
        </fbc:geneProductAssociation>
      </reaction>
      <reaction id="R_CYTK1" name="Cytidylate kinase (CMP)" reversible="true" fast="false" fbc:lowerFluxBound="cobra_default_lb" fbc:upperFluxBound="cobra_default_ub">
        <listOfReactants>
          <speciesReference species="M_atp_c" stoichiometry="1" constant="true"/>
          <speciesReference species="M_cmp_c" stoichiometry="1" constant="true"/>
        </listOfReactants>
        <listOfProducts>
          <speciesReference species="M_adp_c" stoichiometry="1" constant="true"/>
          <speciesReference species="M_cdp_c" stoichiometry="1" constant="true"/>
        </listOfProducts>
        <fbc:geneProductAssociation>
          <fbc:geneProductRef fbc:geneProduct="G_VBICanLib130745_0374"/>
        </fbc:geneProductAssociation>
      </reaction>
      <reaction id="R_CYTK2" name="Cytidylate kinase (dCMP)" reversible="true" fast="false" fbc:lowerFluxBound="cobra_default_lb" fbc:upperFluxBound="cobra_default_ub">
        <listOfReactants>
          <speciesReference species="M_atp_c" stoichiometry="1" constant="true"/>
          <speciesReference species="M_dcmp_c" stoichiometry="1" constant="true"/>
        </listOfReactants>
        <listOfProducts>
          <speciesReference species="M_adp_c" stoichiometry="1" constant="true"/>
          <speciesReference species="M_dcdp_c" stoichiometry="1" constant="true"/>
        </listOfProducts>
        <fbc:geneProductAssociation>
          <fbc:geneProductRef fbc:geneProduct="G_VBICanLib130745_0374"/>
        </fbc:geneProductAssociation>
      </reaction>
      <reaction id="R_DABAAT" name="DABAAT" reversible="true" fast="false" fbc:lowerFluxBound="cobra_default_lb" fbc:upperFluxBound="cobra_default_ub">
        <listOfReactants>
          <speciesReference species="M_h_c" stoichiometry="1" constant="true"/>
          <speciesReference species="M_akg_c" stoichiometry="1" constant="true"/>
          <speciesReference species="M_24dab_c" stoichiometry="1" constant="true"/>
        </listOfReactants>
        <listOfProducts>
          <speciesReference species="M_glu__L_c" stoichiometry="1" constant="true"/>
          <speciesReference species="M_aspsa_c" stoichiometry="1" constant="true"/>
        </listOfProducts>
        <fbc:geneProductAssociation>
          <fbc:geneProductRef fbc:geneProduct="G_VBICanLib130745_0345"/>
        </fbc:geneProductAssociation>
      </reaction>
      <reaction id="R_DADK" name="Deoxyadenylate kinase" reversible="true" fast="false" fbc:lowerFluxBound="cobra_default_lb" fbc:upperFluxBound="cobra_default_ub">
        <listOfReactants>
          <speciesReference species="M_atp_c" stoichiometry="1" constant="true"/>
          <speciesReference species="M_damp_c" stoichiometry="1" constant="true"/>
        </listOfReactants>
        <listOfProducts>
          <speciesReference species="M_adp_c" stoichiometry="1" constant="true"/>
          <speciesReference species="M_dadp_c" stoichiometry="1" constant="true"/>
        </listOfProducts>
        <fbc:geneProductAssociation>
          <fbc:geneProductRef fbc:geneProduct="G_VBICanLib130745_0132"/>
        </fbc:geneProductAssociation>
      </reaction>
      <reaction id="R_DAPDC" name="Diaminopimelate decarboxylase" reversible="false" fast="false" fbc:lowerFluxBound="cobra_0_bound" fbc:upperFluxBound="cobra_default_ub">
        <listOfReactants>
          <speciesReference species="M_h_c" stoichiometry="1" constant="true"/>
          <speciesReference species="M_26dap__M_c" stoichiometry="1" constant="true"/>
        </listOfReactants>
        <listOfProducts>
          <speciesReference species="M_co2_c" stoichiometry="1" constant="true"/>
          <speciesReference species="M_lys__L_c" stoichiometry="1" constant="true"/>
        </listOfProducts>
        <fbc:geneProductAssociation>
          <fbc:geneProductRef fbc:geneProduct="G_VBICanLib130745_0281"/>
        </fbc:geneProductAssociation>
      </reaction>
      <reaction id="R_DASYN120" name="CDP-diacylglycerol synthetase (n-C12:0)" reversible="false" fast="false" fbc:lowerFluxBound="cobra_0_bound" fbc:upperFluxBound="cobra_default_ub">
        <listOfReactants>
          <speciesReference species="M_h_c" stoichiometry="1" constant="true"/>
          <speciesReference species="M_pa120_c" stoichiometry="1" constant="true"/>
          <speciesReference species="M_ctp_c" stoichiometry="1" constant="true"/>
        </listOfReactants>
        <listOfProducts>
          <speciesReference species="M_ppi_c" stoichiometry="1" constant="true"/>
          <speciesReference species="M_cdpdddecg_c" stoichiometry="1" constant="true"/>
        </listOfProducts>
        <fbc:geneProductAssociation>
          <fbc:geneProductRef fbc:geneProduct="G_VBICanLib130745_0467"/>
        </fbc:geneProductAssociation>
      </reaction>
      <reaction id="R_DASYN160" name="CDP-diacylglycerol synthetase (n-C16:0)" reversible="false" fast="false" fbc:lowerFluxBound="cobra_0_bound" fbc:upperFluxBound="cobra_default_ub">
        <listOfReactants>
          <speciesReference species="M_h_c" stoichiometry="1" constant="true"/>
          <speciesReference species="M_pa160_c" stoichiometry="1" constant="true"/>
          <speciesReference species="M_ctp_c" stoichiometry="1" constant="true"/>
        </listOfReactants>
        <listOfProducts>
          <speciesReference species="M_ppi_c" stoichiometry="1" constant="true"/>
          <speciesReference species="M_cdpdhdecg_c" stoichiometry="1" constant="true"/>
        </listOfProducts>
        <fbc:geneProductAssociation>
          <fbc:geneProductRef fbc:geneProduct="G_VBICanLib130745_0467"/>
        </fbc:geneProductAssociation>
      </reaction>
      <reaction id="R_DASYN161" name="CDP-diacylglycerol synthetase (n-C16:1)" reversible="false" fast="false" fbc:lowerFluxBound="cobra_0_bound" fbc:upperFluxBound="cobra_default_ub">
        <listOfReactants>
          <speciesReference species="M_h_c" stoichiometry="1" constant="true"/>
          <speciesReference species="M_pa161_c" stoichiometry="1" constant="true"/>
          <speciesReference species="M_ctp_c" stoichiometry="1" constant="true"/>
        </listOfReactants>
        <listOfProducts>
          <speciesReference species="M_ppi_c" stoichiometry="1" constant="true"/>
          <speciesReference species="M_cdpdhdec9eg_c" stoichiometry="1" constant="true"/>
        </listOfProducts>
        <fbc:geneProductAssociation>
          <fbc:geneProductRef fbc:geneProduct="G_VBICanLib130745_0467"/>
        </fbc:geneProductAssociation>
      </reaction>
      <reaction id="R_DASYN180" name="CDP-diacylglycerol synthetase (n-C18:0)" reversible="false" fast="false" fbc:lowerFluxBound="cobra_0_bound" fbc:upperFluxBound="cobra_default_ub">
        <listOfReactants>
          <speciesReference species="M_h_c" stoichiometry="1" constant="true"/>
          <speciesReference species="M_pa180_c" stoichiometry="1" constant="true"/>
          <speciesReference species="M_ctp_c" stoichiometry="1" constant="true"/>
        </listOfReactants>
        <listOfProducts>
          <speciesReference species="M_ppi_c" stoichiometry="1" constant="true"/>
          <speciesReference species="M_cdpdodecg_c" stoichiometry="1" constant="true"/>
        </listOfProducts>
        <fbc:geneProductAssociation>
          <fbc:geneProductRef fbc:geneProduct="G_VBICanLib130745_0467"/>
        </fbc:geneProductAssociation>
      </reaction>
      <reaction id="R_DASYN181" name="CDP-diacylglycerol synthetase (n-C18:1)" reversible="false" fast="false" fbc:lowerFluxBound="cobra_0_bound" fbc:upperFluxBound="cobra_default_ub">
        <listOfReactants>
          <speciesReference species="M_h_c" stoichiometry="1" constant="true"/>
          <speciesReference species="M_pa181_c" stoichiometry="1" constant="true"/>
          <speciesReference species="M_ctp_c" stoichiometry="1" constant="true"/>
        </listOfReactants>
        <listOfProducts>
          <speciesReference species="M_ppi_c" stoichiometry="1" constant="true"/>
          <speciesReference species="M_cdpdodec11eg_c" stoichiometry="1" constant="true"/>
        </listOfProducts>
        <fbc:geneProductAssociation>
          <fbc:geneProductRef fbc:geneProduct="G_VBICanLib130745_0467"/>
        </fbc:geneProductAssociation>
      </reaction>
      <reaction id="R_DB4PS" name="3,4-Dihydroxy-2-butanone-4-phosphate synthase" reversible="false" fast="false" fbc:lowerFluxBound="cobra_0_bound" fbc:upperFluxBound="cobra_default_ub">
        <listOfReactants>
          <speciesReference species="M_ru5p__D_c" stoichiometry="1" constant="true"/>
        </listOfReactants>
        <listOfProducts>
          <speciesReference species="M_h_c" stoichiometry="1" constant="true"/>
          <speciesReference species="M_for_c" stoichiometry="1" constant="true"/>
          <speciesReference species="M_db4p_c" stoichiometry="1" constant="true"/>
        </listOfProducts>
        <fbc:geneProductAssociation>
          <fbc:geneProductRef fbc:geneProduct="G_VBICanLib130745_0266"/>
        </fbc:geneProductAssociation>
      </reaction>
      <reaction id="R_DCAtex" name="Decanoate transport via diffusion (extracellular to periplasm)" reversible="true" fast="false" fbc:lowerFluxBound="cobra_default_lb" fbc:upperFluxBound="cobra_default_ub">
        <listOfReactants>
          <speciesReference species="M_dca_e" stoichiometry="1" constant="true"/>
        </listOfReactants>
        <listOfProducts>
          <speciesReference species="M_dca_p" stoichiometry="1" constant="true"/>
        </listOfProducts>
      </reaction>
      <reaction id="R_DDCAtexi" name="Fatty acid (dodecanoate) transport via facilitated irreversible diffusion (extracellular to periplasm)" reversible="true" fast="false" fbc:lowerFluxBound="cobra_default_lb" fbc:upperFluxBound="cobra_default_ub">
        <listOfReactants>
          <speciesReference species="M_ddca_e" stoichiometry="1" constant="true"/>
        </listOfReactants>
        <listOfProducts>
          <speciesReference species="M_ddca_p" stoichiometry="1" constant="true"/>
        </listOfProducts>
      </reaction>
      <reaction id="R_DDPA" name="3-deoxy-D-arabino-heptulosonate 7-phosphate synthetase" reversible="false" fast="false" fbc:lowerFluxBound="cobra_0_bound" fbc:upperFluxBound="cobra_default_ub">
        <listOfReactants>
          <speciesReference species="M_h2o_c" stoichiometry="1" constant="true"/>
          <speciesReference species="M_e4p_c" stoichiometry="1" constant="true"/>
          <speciesReference species="M_pep_c" stoichiometry="1" constant="true"/>
        </listOfReactants>
        <listOfProducts>
          <speciesReference species="M_pi_c" stoichiometry="1" constant="true"/>
          <speciesReference species="M_2dda7p_c" stoichiometry="1" constant="true"/>
        </listOfProducts>
        <fbc:geneProductAssociation>
          <fbc:geneProductRef fbc:geneProduct="G_VBICanLib130745_0575"/>
        </fbc:geneProductAssociation>
      </reaction>
      <reaction id="R_DGK1" name="Deoxyguanylate kinase (dGMP:ATP)" reversible="true" fast="false" fbc:lowerFluxBound="cobra_default_lb" fbc:upperFluxBound="cobra_default_ub">
        <listOfReactants>
          <speciesReference species="M_atp_c" stoichiometry="1" constant="true"/>
          <speciesReference species="M_dgmp_c" stoichiometry="1" constant="true"/>
        </listOfReactants>
        <listOfProducts>
          <speciesReference species="M_adp_c" stoichiometry="1" constant="true"/>
          <speciesReference species="M_dgdp_c" stoichiometry="1" constant="true"/>
        </listOfProducts>
        <fbc:geneProductAssociation>
          <fbc:geneProductRef fbc:geneProduct="G_VBICanLib130745_0266"/>
        </fbc:geneProductAssociation>
      </reaction>
      <reaction id="R_DHAD1" name="Dihydroxy-acid dehydratase (2,3-dihydroxy-3-methylbutanoate)" reversible="false" fast="false" fbc:lowerFluxBound="cobra_0_bound" fbc:upperFluxBound="cobra_default_ub">
        <listOfReactants>
          <speciesReference species="M_23dhmb_c" stoichiometry="1" constant="true"/>
        </listOfReactants>
        <listOfProducts>
          <speciesReference species="M_h2o_c" stoichiometry="1" constant="true"/>
          <speciesReference species="M_3mob_c" stoichiometry="1" constant="true"/>
        </listOfProducts>
      </reaction>
      <reaction id="R_DHAD2" name="Dihydroxy-acid dehydratase (2,3-dihydroxy-3-methylpentanoate)" reversible="false" fast="false" fbc:lowerFluxBound="cobra_0_bound" fbc:upperFluxBound="cobra_default_ub">
        <listOfReactants>
          <speciesReference species="M_23dhmp_c" stoichiometry="1" constant="true"/>
        </listOfReactants>
        <listOfProducts>
          <speciesReference species="M_h2o_c" stoichiometry="1" constant="true"/>
          <speciesReference species="M_3mop_c" stoichiometry="1" constant="true"/>
        </listOfProducts>
      </reaction>
      <reaction id="R_DHDPRy" name="Dihydrodipicolinate reductase (NADPH)" reversible="false" fast="false" fbc:lowerFluxBound="cobra_0_bound" fbc:upperFluxBound="cobra_default_ub">
        <listOfReactants>
          <speciesReference species="M_nadph_c" stoichiometry="1" constant="true"/>
          <speciesReference species="M_h_c" stoichiometry="1" constant="true"/>
          <speciesReference species="M_23dhdp_c" stoichiometry="1" constant="true"/>
        </listOfReactants>
        <listOfProducts>
          <speciesReference species="M_nadp_c" stoichiometry="1" constant="true"/>
          <speciesReference species="M_thdp_c" stoichiometry="1" constant="true"/>
        </listOfProducts>
        <fbc:geneProductAssociation>
          <fbc:geneProductRef fbc:geneProduct="G_VBICanLib130745_0841"/>
        </fbc:geneProductAssociation>
      </reaction>
      <reaction id="R_DHDPS" name="Dihydrodipicolinate synthase" reversible="false" fast="false" fbc:lowerFluxBound="cobra_0_bound" fbc:upperFluxBound="cobra_default_ub">
        <listOfReactants>
          <speciesReference species="M_pyr_c" stoichiometry="1" constant="true"/>
          <speciesReference species="M_aspsa_c" stoichiometry="1" constant="true"/>
        </listOfReactants>
        <listOfProducts>
          <speciesReference species="M_h_c" stoichiometry="1" constant="true"/>
          <speciesReference species="M_h2o_c" stoichiometry="2" constant="true"/>
          <speciesReference species="M_23dhdp_c" stoichiometry="1" constant="true"/>
        </listOfProducts>
        <fbc:geneProductAssociation>
          <fbc:geneProductRef fbc:geneProduct="G_VBICanLib130745_0174"/>
        </fbc:geneProductAssociation>
      </reaction>
      <reaction id="R_DHFR" name="Dihydrofolate reductase" reversible="true" fast="false" fbc:lowerFluxBound="cobra_default_lb" fbc:upperFluxBound="cobra_default_ub">
        <listOfReactants>
          <speciesReference species="M_nadph_c" stoichiometry="1" constant="true"/>
          <speciesReference species="M_h_c" stoichiometry="1" constant="true"/>
          <speciesReference species="M_dhf_c" stoichiometry="1" constant="true"/>
        </listOfReactants>
        <listOfProducts>
          <speciesReference species="M_nadp_c" stoichiometry="1" constant="true"/>
          <speciesReference species="M_thf_c" stoichiometry="1" constant="true"/>
        </listOfProducts>
        <fbc:geneProductAssociation>
          <fbc:geneProductRef fbc:geneProduct="G_VBICanLib130745_0896"/>
        </fbc:geneProductAssociation>
      </reaction>
      <reaction id="R_DHFS" name="Dihydrofolate synthase" reversible="false" fast="false" fbc:lowerFluxBound="cobra_0_bound" fbc:upperFluxBound="cobra_default_ub">
        <listOfReactants>
          <speciesReference species="M_atp_c" stoichiometry="1" constant="true"/>
          <speciesReference species="M_glu__L_c" stoichiometry="1" constant="true"/>
          <speciesReference species="M_dhpt_c" stoichiometry="1" constant="true"/>
        </listOfReactants>
        <listOfProducts>
          <speciesReference species="M_h_c" stoichiometry="1" constant="true"/>
          <speciesReference species="M_adp_c" stoichiometry="1" constant="true"/>
          <speciesReference species="M_pi_c" stoichiometry="1" constant="true"/>
          <speciesReference species="M_dhf_c" stoichiometry="1" constant="true"/>
        </listOfProducts>
        <fbc:geneProductAssociation>
          <fbc:geneProductRef fbc:geneProduct="G_VBICanLib130745_0419"/>
        </fbc:geneProductAssociation>
      </reaction>
      <reaction id="R_DHNPA" name="Dihydroneopterin aldolase" reversible="false" fast="false" fbc:lowerFluxBound="cobra_0_bound" fbc:upperFluxBound="cobra_default_ub">
        <listOfReactants>
          <speciesReference species="M_dhnpt_c" stoichiometry="1" constant="true"/>
        </listOfReactants>
        <listOfProducts>
          <speciesReference species="M_gcald_c" stoichiometry="1" constant="true"/>
          <speciesReference species="M_2ahhmp_c" stoichiometry="1" constant="true"/>
        </listOfProducts>
      </reaction>
      <reaction id="R_DHORDi" name="Dihydoorotic acid dehydrogenase  irreversible " reversible="true" fast="false" fbc:lowerFluxBound="cobra_default_lb" fbc:upperFluxBound="cobra_default_ub">
        <listOfReactants>
          <speciesReference species="M_o2_c" stoichiometry="1" constant="true"/>
          <speciesReference species="M_dhor__S_c" stoichiometry="1" constant="true"/>
        </listOfReactants>
        <listOfProducts>
          <speciesReference species="M_h2o2_c" stoichiometry="1" constant="true"/>
          <speciesReference species="M_orot_c" stoichiometry="1" constant="true"/>
        </listOfProducts>
        <fbc:geneProductAssociation>
          <fbc:geneProductRef fbc:geneProduct="G_VBICanLib130745_0347"/>
        </fbc:geneProductAssociation>
      </reaction>
      <reaction id="R_DHORTS" name="Dihydroorotase" reversible="true" fast="false" fbc:lowerFluxBound="cobra_default_lb" fbc:upperFluxBound="cobra_default_ub">
        <listOfReactants>
          <speciesReference species="M_h2o_c" stoichiometry="1" constant="true"/>
          <speciesReference species="M_dhor__S_c" stoichiometry="1" constant="true"/>
        </listOfReactants>
        <listOfProducts>
          <speciesReference species="M_h_c" stoichiometry="1" constant="true"/>
          <speciesReference species="M_cbasp_c" stoichiometry="1" constant="true"/>
        </listOfProducts>
        <fbc:geneProductAssociation>
          <fbc:geneProductRef fbc:geneProduct="G_VBICanLib130745_0347"/>
        </fbc:geneProductAssociation>
      </reaction>
      <reaction id="R_DHPM1" name="Dihydropyrimidinase (5,6-dihydrouracil)" reversible="false" fast="false" fbc:lowerFluxBound="cobra_0_bound" fbc:upperFluxBound="cobra_default_ub">
        <listOfReactants>
          <speciesReference species="M_h2o_c" stoichiometry="1" constant="true"/>
          <speciesReference species="M_56dura_c" stoichiometry="1" constant="true"/>
        </listOfReactants>
        <listOfProducts>
          <speciesReference species="M_h_c" stoichiometry="1" constant="true"/>
          <speciesReference species="M_cala_c" stoichiometry="1" constant="true"/>
        </listOfProducts>
        <fbc:geneProductAssociation>
          <fbc:geneProductRef fbc:geneProduct="G_VBICanLib130745_0198"/>
        </fbc:geneProductAssociation>
      </reaction>
      <reaction id="R_DHPPDA" name="Diaminohydroxyphosphoribosylaminopyrimidine deaminase" reversible="false" fast="false" fbc:lowerFluxBound="cobra_0_bound" fbc:upperFluxBound="cobra_default_ub">
        <listOfReactants>
          <speciesReference species="M_h_c" stoichiometry="1" constant="true"/>
          <speciesReference species="M_h2o_c" stoichiometry="1" constant="true"/>
          <speciesReference species="M_25dhpp_c" stoichiometry="1" constant="true"/>
        </listOfReactants>
        <listOfProducts>
          <speciesReference species="M_nh4_c" stoichiometry="1" constant="true"/>
          <speciesReference species="M_5apru_c" stoichiometry="1" constant="true"/>
        </listOfProducts>
        <fbc:geneProductAssociation>
          <fbc:geneProductRef fbc:geneProduct="G_VBICanLib130745_0251"/>
        </fbc:geneProductAssociation>
      </reaction>
      <reaction id="R_DHQTi" name="3-dehydroquinate dehydratase, irreversible" reversible="true" fast="false" fbc:lowerFluxBound="cobra_default_lb" fbc:upperFluxBound="cobra_default_ub">
        <listOfReactants>
          <speciesReference species="M_3dhq_c" stoichiometry="1" constant="true"/>
        </listOfReactants>
        <listOfProducts>
          <speciesReference species="M_h2o_c" stoichiometry="1" constant="true"/>
          <speciesReference species="M_3dhsk_c" stoichiometry="1" constant="true"/>
        </listOfProducts>
      </reaction>
      <reaction id="R_DHQS" name="3-dehydroquinate synthase" reversible="false" fast="false" fbc:lowerFluxBound="cobra_0_bound" fbc:upperFluxBound="cobra_default_ub">
        <listOfReactants>
          <speciesReference species="M_2dda7p_c" stoichiometry="1" constant="true"/>
        </listOfReactants>
        <listOfProducts>
          <speciesReference species="M_pi_c" stoichiometry="1" constant="true"/>
          <speciesReference species="M_3dhq_c" stoichiometry="1" constant="true"/>
        </listOfProducts>
      </reaction>
      <reaction id="R_DMATT" name="Dimethylallyltranstransferase" reversible="false" fast="false" fbc:lowerFluxBound="cobra_0_bound" fbc:upperFluxBound="cobra_default_ub">
        <listOfReactants>
          <speciesReference species="M_ipdp_c" stoichiometry="1" constant="true"/>
          <speciesReference species="M_dmpp_c" stoichiometry="1" constant="true"/>
        </listOfReactants>
        <listOfProducts>
          <speciesReference species="M_ppi_c" stoichiometry="1" constant="true"/>
          <speciesReference species="M_grdp_c" stoichiometry="1" constant="true"/>
        </listOfProducts>
        <fbc:geneProductAssociation>
          <fbc:or>
            <fbc:geneProductRef fbc:geneProduct="G_VBICanLib130745_1062"/>
            <fbc:geneProductRef fbc:geneProduct="G_VBICanLib130745_0490"/>
          </fbc:or>
        </fbc:geneProductAssociation>
      </reaction>
      <reaction id="R_DM_aacald_c" name="Sink needed to allow aminoacetaldehyde to leave system" reversible="false" fast="false" fbc:lowerFluxBound="cobra_0_bound" fbc:upperFluxBound="cobra_default_ub">
        <listOfReactants>
          <speciesReference species="M_aacald_c" stoichiometry="1" constant="true"/>
        </listOfReactants>
      </reaction>
      <reaction id="R_DM_C100mclPHA_c" name="DM C100mclPHA" reversible="false" fast="false" fbc:lowerFluxBound="cobra_0_bound" fbc:upperFluxBound="cobra_default_ub">
        <listOfReactants>
          <speciesReference species="M_C100mclPHA_c" stoichiometry="1" constant="true"/>
        </listOfReactants>
      </reaction>
      <reaction id="R_DM_C120mclPHA_c" name="DM C120mclPHA" reversible="false" fast="false" fbc:lowerFluxBound="cobra_0_bound" fbc:upperFluxBound="cobra_default_ub">
        <listOfReactants>
          <speciesReference species="M_C120mclPHA_c" stoichiometry="1" constant="true"/>
        </listOfReactants>
      </reaction>
      <reaction id="R_DM_C121mclPHA_c" name="DM C121mclPHA" reversible="false" fast="false" fbc:lowerFluxBound="cobra_0_bound" fbc:upperFluxBound="cobra_default_ub">
        <listOfReactants>
          <speciesReference species="M_C121mclPHA_c" stoichiometry="1" constant="true"/>
        </listOfReactants>
      </reaction>
      <reaction id="R_DM_C140mclPHA_c" name="DM C140mclPHA" reversible="false" fast="false" fbc:lowerFluxBound="cobra_0_bound" fbc:upperFluxBound="cobra_default_ub">
        <listOfReactants>
          <speciesReference species="M_C140mclPHA_c" stoichiometry="1" constant="true"/>
        </listOfReactants>
      </reaction>
      <reaction id="R_DM_C141mclPHA_c" name="DM C141mclPHA" reversible="false" fast="false" fbc:lowerFluxBound="cobra_0_bound" fbc:upperFluxBound="cobra_default_ub">
        <listOfReactants>
          <speciesReference species="M_C141mclPHA_c" stoichiometry="1" constant="true"/>
        </listOfReactants>
      </reaction>
      <reaction id="R_DM_C60mclPHA_c" name="DM C60mclPHA" reversible="false" fast="false" fbc:lowerFluxBound="cobra_0_bound" fbc:upperFluxBound="cobra_default_ub">
        <listOfReactants>
          <speciesReference species="M_C60mclPHA_c" stoichiometry="1" constant="true"/>
        </listOfReactants>
      </reaction>
      <reaction id="R_DM_C80mclPHA_c" name="DM C80mclPHA" reversible="false" fast="false" fbc:lowerFluxBound="cobra_0_bound" fbc:upperFluxBound="cobra_default_ub">
        <listOfReactants>
          <speciesReference species="M_C80mclPHA_c" stoichiometry="1" constant="true"/>
        </listOfReactants>
      </reaction>
      <reaction id="R_DM_dad_5_c" name="DM dad 5" reversible="false" fast="false" fbc:lowerFluxBound="cobra_0_bound" fbc:upperFluxBound="cobra_default_ub">
        <listOfReactants>
          <speciesReference species="M_dad_5_c" stoichiometry="1" constant="true"/>
        </listOfReactants>
      </reaction>
      <reaction id="R_DM_fald_c" name="DM fald" reversible="false" fast="false" fbc:lowerFluxBound="cobra_0_bound" fbc:upperFluxBound="cobra_default_ub">
        <listOfReactants>
          <speciesReference species="M_fald_c" stoichiometry="1" constant="true"/>
        </listOfReactants>
      </reaction>
      <reaction id="R_DM_mclPHA_c" name="DM mclPHA" reversible="false" fast="false" fbc:lowerFluxBound="cobra_0_bound" fbc:upperFluxBound="cobra_default_ub">
        <listOfReactants>
          <speciesReference species="M_mclPHA_c" stoichiometry="1" constant="true"/>
        </listOfReactants>
      </reaction>
      <reaction id="R_DM_ptal_c" name="DM ptal" reversible="false" fast="false" fbc:lowerFluxBound="cobra_0_bound" fbc:upperFluxBound="cobra_default_ub">
        <listOfReactants>
          <speciesReference species="M_ptal_c" stoichiometry="1" constant="true"/>
        </listOfReactants>
      </reaction>
      <reaction id="R_DNAMTn2r" name="DNA (cytosine-5-)-methyltransferase" reversible="true" fast="false" fbc:lowerFluxBound="cobra_default_lb" fbc:upperFluxBound="cobra_default_ub">
        <listOfReactants>
          <speciesReference species="M_amet_c" stoichiometry="1" constant="true"/>
          <speciesReference species="M_dna_c" stoichiometry="1" constant="true"/>
        </listOfReactants>
        <listOfProducts>
          <speciesReference species="M_h_c" stoichiometry="1" constant="true"/>
          <speciesReference species="M_ahcys_c" stoichiometry="1" constant="true"/>
          <speciesReference species="M_dna5mtc_c" stoichiometry="1" constant="true"/>
        </listOfProducts>
        <fbc:geneProductAssociation>
          <fbc:or>
            <fbc:geneProductRef fbc:geneProduct="G_VBICanLib130745_0736"/>
            <fbc:geneProductRef fbc:geneProduct="G_VBICanLib130745_0735"/>
          </fbc:or>
        </fbc:geneProductAssociation>
      </reaction>
      <reaction id="R_DNMPPA" name="Dihydroneopterin monophosphate dephosphorylase" reversible="false" fast="false" fbc:lowerFluxBound="cobra_0_bound" fbc:upperFluxBound="cobra_default_ub">
        <listOfReactants>
          <speciesReference species="M_h2o_c" stoichiometry="1" constant="true"/>
          <speciesReference species="M_dhpmp_c" stoichiometry="1" constant="true"/>
        </listOfReactants>
        <listOfProducts>
          <speciesReference species="M_pi_c" stoichiometry="1" constant="true"/>
          <speciesReference species="M_dhnpt_c" stoichiometry="1" constant="true"/>
        </listOfProducts>
      </reaction>
      <reaction id="R_DNTPPA" name="Dihydroneopterin triphosphate pyrophosphatase" reversible="false" fast="false" fbc:lowerFluxBound="cobra_0_bound" fbc:upperFluxBound="cobra_default_ub">
        <listOfReactants>
          <speciesReference species="M_h2o_c" stoichiometry="1" constant="true"/>
          <speciesReference species="M_ahdt_c" stoichiometry="1" constant="true"/>
        </listOfReactants>
        <listOfProducts>
          <speciesReference species="M_h_c" stoichiometry="1" constant="true"/>
          <speciesReference species="M_ppi_c" stoichiometry="1" constant="true"/>
          <speciesReference species="M_dhpmp_c" stoichiometry="1" constant="true"/>
        </listOfProducts>
        <fbc:geneProductAssociation>
          <fbc:geneProductRef fbc:geneProduct="G_VBICanLib130745_0224"/>
        </fbc:geneProductAssociation>
      </reaction>
      <reaction id="R_DPCOAK" name="Dephospho-CoA kinase" reversible="false" fast="false" fbc:lowerFluxBound="cobra_0_bound" fbc:upperFluxBound="cobra_default_ub">
        <listOfReactants>
          <speciesReference species="M_atp_c" stoichiometry="1" constant="true"/>
          <speciesReference species="M_dpcoa_c" stoichiometry="1" constant="true"/>
        </listOfReactants>
        <listOfProducts>
          <speciesReference species="M_h_c" stoichiometry="1" constant="true"/>
          <speciesReference species="M_adp_c" stoichiometry="1" constant="true"/>
          <speciesReference species="M_coa_c" stoichiometry="1" constant="true"/>
        </listOfProducts>
        <fbc:geneProductAssociation>
          <fbc:geneProductRef fbc:geneProduct="G_VBICanLib130745_0422"/>
        </fbc:geneProductAssociation>
      </reaction>
      <reaction id="R_DPR" name="2-dehydropantoate 2-reductase" reversible="false" fast="false" fbc:lowerFluxBound="cobra_0_bound" fbc:upperFluxBound="cobra_default_ub">
        <listOfReactants>
          <speciesReference species="M_nadph_c" stoichiometry="1" constant="true"/>
          <speciesReference species="M_h_c" stoichiometry="1" constant="true"/>
          <speciesReference species="M_2dhp_c" stoichiometry="1" constant="true"/>
        </listOfReactants>
        <listOfProducts>
          <speciesReference species="M_nadp_c" stoichiometry="1" constant="true"/>
          <speciesReference species="M_pant__R_c" stoichiometry="1" constant="true"/>
        </listOfProducts>
        <fbc:geneProductAssociation>
          <fbc:geneProductRef fbc:geneProduct="G_VBICanLib130745_1050"/>
        </fbc:geneProductAssociation>
      </reaction>
      <reaction id="R_DTMPK" name="DTMP kinase" reversible="true" fast="false" fbc:lowerFluxBound="cobra_default_lb" fbc:upperFluxBound="cobra_default_ub">
        <listOfReactants>
          <speciesReference species="M_atp_c" stoichiometry="1" constant="true"/>
          <speciesReference species="M_dtmp_c" stoichiometry="1" constant="true"/>
        </listOfReactants>
        <listOfProducts>
          <speciesReference species="M_adp_c" stoichiometry="1" constant="true"/>
          <speciesReference species="M_dtdp_c" stoichiometry="1" constant="true"/>
        </listOfProducts>
        <fbc:geneProductAssociation>
          <fbc:geneProductRef fbc:geneProduct="G_VBICanLib130745_0110"/>
        </fbc:geneProductAssociation>
      </reaction>
      <reaction id="R_DURAD" name="Dihydrouracil dehydrogenase (NADP)" reversible="true" fast="false" fbc:lowerFluxBound="cobra_default_lb" fbc:upperFluxBound="cobra_default_ub">
        <listOfReactants>
          <speciesReference species="M_nadp_c" stoichiometry="1" constant="true"/>
          <speciesReference species="M_56dura_c" stoichiometry="1" constant="true"/>
        </listOfReactants>
        <listOfProducts>
          <speciesReference species="M_nadph_c" stoichiometry="1" constant="true"/>
          <speciesReference species="M_h_c" stoichiometry="1" constant="true"/>
          <speciesReference species="M_ura_c" stoichiometry="1" constant="true"/>
        </listOfProducts>
        <fbc:geneProductAssociation>
          <fbc:geneProductRef fbc:geneProduct="G_VBICanLib130745_0347"/>
        </fbc:geneProductAssociation>
      </reaction>
      <reaction id="R_DUTPDP" name="DUTP diphosphatase" reversible="false" fast="false" fbc:lowerFluxBound="cobra_0_bound" fbc:upperFluxBound="cobra_default_ub">
        <listOfReactants>
          <speciesReference species="M_h2o_c" stoichiometry="1" constant="true"/>
          <speciesReference species="M_dutp_c" stoichiometry="1" constant="true"/>
        </listOfReactants>
        <listOfProducts>
          <speciesReference species="M_h_c" stoichiometry="1" constant="true"/>
          <speciesReference species="M_ppi_c" stoichiometry="1" constant="true"/>
          <speciesReference species="M_dump_c" stoichiometry="1" constant="true"/>
        </listOfProducts>
        <fbc:geneProductAssociation>
          <fbc:geneProductRef fbc:geneProduct="G_VBICanLib130745_0975"/>
        </fbc:geneProductAssociation>
      </reaction>
      <reaction id="R_DXPRIi" name="1-deoxy-D-xylulose reductoisomerase" reversible="false" fast="false" fbc:lowerFluxBound="cobra_0_bound" fbc:upperFluxBound="cobra_default_ub">
        <listOfReactants>
          <speciesReference species="M_nadph_c" stoichiometry="1" constant="true"/>
          <speciesReference species="M_h_c" stoichiometry="1" constant="true"/>
          <speciesReference species="M_dxyl5p_c" stoichiometry="1" constant="true"/>
        </listOfReactants>
        <listOfProducts>
          <speciesReference species="M_nadp_c" stoichiometry="1" constant="true"/>
          <speciesReference species="M_2me4p_c" stoichiometry="1" constant="true"/>
        </listOfProducts>
      </reaction>
      <reaction id="R_DXPS" name="1-deoxy-D-xylulose 5-phosphate synthase" reversible="false" fast="false" fbc:lowerFluxBound="cobra_0_bound" fbc:upperFluxBound="cobra_default_ub">
        <listOfReactants>
          <speciesReference species="M_h_c" stoichiometry="1" constant="true"/>
          <speciesReference species="M_pyr_c" stoichiometry="1" constant="true"/>
          <speciesReference species="M_g3p_c" stoichiometry="1" constant="true"/>
        </listOfReactants>
        <listOfProducts>
          <speciesReference species="M_co2_c" stoichiometry="1" constant="true"/>
          <speciesReference species="M_dxyl5p_c" stoichiometry="1" constant="true"/>
        </listOfProducts>
        <fbc:geneProductAssociation>
          <fbc:geneProductRef fbc:geneProduct="G_VBICanLib130745_0571"/>
        </fbc:geneProductAssociation>
      </reaction>
      <reaction id="R_D_LACt2pp" name="D-lactate transport via proton symport (periplasm)" reversible="true" fast="false" fbc:lowerFluxBound="cobra_default_lb" fbc:upperFluxBound="cobra_default_ub">
        <listOfReactants>
          <speciesReference species="M_h_p" stoichiometry="1" constant="true"/>
          <speciesReference species="M_lac__D_p" stoichiometry="1" constant="true"/>
        </listOfReactants>
        <listOfProducts>
          <speciesReference species="M_h_c" stoichiometry="1" constant="true"/>
          <speciesReference species="M_lac__D_c" stoichiometry="1" constant="true"/>
        </listOfProducts>
      </reaction>
      <reaction id="R_D_LACtex" name="D-lactate transport via diffusion (extracellular to periplasm)" reversible="true" fast="false" fbc:lowerFluxBound="cobra_default_lb" fbc:upperFluxBound="cobra_default_ub">
        <listOfReactants>
          <speciesReference species="M_lac__D_e" stoichiometry="1" constant="true"/>
        </listOfReactants>
        <listOfProducts>
          <speciesReference species="M_lac__D_p" stoichiometry="1" constant="true"/>
        </listOfProducts>
      </reaction>
      <reaction id="R_E4PD" name="Erythrose 4-phosphate dehydrogenase" reversible="true" fast="false" fbc:lowerFluxBound="cobra_default_lb" fbc:upperFluxBound="cobra_default_ub">
        <listOfReactants>
          <speciesReference species="M_h2o_c" stoichiometry="1" constant="true"/>
          <speciesReference species="M_nad_c" stoichiometry="1" constant="true"/>
          <speciesReference species="M_e4p_c" stoichiometry="1" constant="true"/>
        </listOfReactants>
        <listOfProducts>
          <speciesReference species="M_h_c" stoichiometry="2" constant="true"/>
          <speciesReference species="M_nadh_c" stoichiometry="1" constant="true"/>
          <speciesReference species="M_4per_c" stoichiometry="1" constant="true"/>
        </listOfProducts>
        <fbc:geneProductAssociation>
          <fbc:geneProductRef fbc:geneProduct="G_VBICanLib130745_0962"/>
        </fbc:geneProductAssociation>
      </reaction>
      <reaction id="R_EAR100y" name="Enoyl-[acyl-carrier-protein] reductase (NADPH) (n-C10:0)" reversible="false" fast="false" fbc:lowerFluxBound="cobra_0_bound" fbc:upperFluxBound="cobra_default_ub">
        <listOfReactants>
          <speciesReference species="M_nadph_c" stoichiometry="1" constant="true"/>
          <speciesReference species="M_h_c" stoichiometry="1" constant="true"/>
          <speciesReference species="M_tdec2eACP_c" stoichiometry="1" constant="true"/>
        </listOfReactants>
        <listOfProducts>
          <speciesReference species="M_nadp_c" stoichiometry="1" constant="true"/>
          <speciesReference species="M_dcaACP_c" stoichiometry="1" constant="true"/>
        </listOfProducts>
        <fbc:geneProductAssociation>
          <fbc:or>
            <fbc:geneProductRef fbc:geneProduct="G_VBICanLib130745_0379"/>
            <fbc:geneProductRef fbc:geneProduct="G_VBICanLib130745_1123"/>
          </fbc:or>
        </fbc:geneProductAssociation>
      </reaction>
      <reaction id="R_EAR120y" name="Enoyl-[acyl-carrier-protein] reductase (NADPH) (n-C12:0)" reversible="false" fast="false" fbc:lowerFluxBound="cobra_0_bound" fbc:upperFluxBound="cobra_default_ub">
        <listOfReactants>
          <speciesReference species="M_nadph_c" stoichiometry="1" constant="true"/>
          <speciesReference species="M_h_c" stoichiometry="1" constant="true"/>
          <speciesReference species="M_tddec2eACP_c" stoichiometry="1" constant="true"/>
        </listOfReactants>
        <listOfProducts>
          <speciesReference species="M_nadp_c" stoichiometry="1" constant="true"/>
          <speciesReference species="M_ddcaACP_c" stoichiometry="1" constant="true"/>
        </listOfProducts>
        <fbc:geneProductAssociation>
          <fbc:or>
            <fbc:geneProductRef fbc:geneProduct="G_VBICanLib130745_1123"/>
            <fbc:geneProductRef fbc:geneProduct="G_VBICanLib130745_0379"/>
            <fbc:geneProductRef fbc:geneProduct="G_VBICanLib130745_0718"/>
          </fbc:or>
        </fbc:geneProductAssociation>
      </reaction>
      <reaction id="R_EAR121y" name="Enoyl-[acyl-carrier-protein] reductase (NADPH) (n-C12:1)" reversible="false" fast="false" fbc:lowerFluxBound="cobra_0_bound" fbc:upperFluxBound="cobra_default_ub">
        <listOfReactants>
          <speciesReference species="M_nadph_c" stoichiometry="1" constant="true"/>
          <speciesReference species="M_h_c" stoichiometry="1" constant="true"/>
          <speciesReference species="M_t3c5ddeceACP_c" stoichiometry="1" constant="true"/>
        </listOfReactants>
        <listOfProducts>
          <speciesReference species="M_nadp_c" stoichiometry="1" constant="true"/>
          <speciesReference species="M_cddec5eACP_c" stoichiometry="1" constant="true"/>
        </listOfProducts>
        <fbc:geneProductAssociation>
          <fbc:and>
            <fbc:geneProductRef fbc:geneProduct="G_VBICanLib130745_0244"/>
            <fbc:geneProductRef fbc:geneProduct="G_VBICanLib130745_0243"/>
          </fbc:and>
        </fbc:geneProductAssociation>
      </reaction>
      <reaction id="R_EAR140y" name="Enoyl-[acyl-carrier-protein] reductase (NADPH) (n-C14:0)" reversible="false" fast="false" fbc:lowerFluxBound="cobra_0_bound" fbc:upperFluxBound="cobra_default_ub">
        <listOfReactants>
          <speciesReference species="M_nadph_c" stoichiometry="1" constant="true"/>
          <speciesReference species="M_h_c" stoichiometry="1" constant="true"/>
          <speciesReference species="M_tmrs2eACP_c" stoichiometry="1" constant="true"/>
        </listOfReactants>
        <listOfProducts>
          <speciesReference species="M_nadp_c" stoichiometry="1" constant="true"/>
          <speciesReference species="M_myrsACP_c" stoichiometry="1" constant="true"/>
        </listOfProducts>
        <fbc:geneProductAssociation>
          <fbc:geneProductRef fbc:geneProduct="G_VBICanLib130745_0081"/>
        </fbc:geneProductAssociation>
      </reaction>
      <reaction id="R_EAR141y" name="Enoyl-[acyl-carrier-protein] reductase (NADPH) (n-C14:1)" reversible="false" fast="false" fbc:lowerFluxBound="cobra_0_bound" fbc:upperFluxBound="cobra_default_ub">
        <listOfReactants>
          <speciesReference species="M_nadph_c" stoichiometry="1" constant="true"/>
          <speciesReference species="M_h_c" stoichiometry="1" constant="true"/>
          <speciesReference species="M_t3c7mrseACP_c" stoichiometry="1" constant="true"/>
        </listOfReactants>
        <listOfProducts>
          <speciesReference species="M_nadp_c" stoichiometry="1" constant="true"/>
          <speciesReference species="M_tdeACP_c" stoichiometry="1" constant="true"/>
        </listOfProducts>
        <fbc:geneProductAssociation>
          <fbc:geneProductRef fbc:geneProduct="G_VBICanLib130745_0745"/>
        </fbc:geneProductAssociation>
      </reaction>
      <reaction id="R_EAR160y" name="Enoyl-[acyl-carrier-protein] reductase (NADPH) (n-C16:0)" reversible="false" fast="false" fbc:lowerFluxBound="cobra_0_bound" fbc:upperFluxBound="cobra_default_ub">
        <listOfReactants>
          <speciesReference species="M_nadph_c" stoichiometry="1" constant="true"/>
          <speciesReference species="M_h_c" stoichiometry="1" constant="true"/>
          <speciesReference species="M_tpalm2eACP_c" stoichiometry="1" constant="true"/>
        </listOfReactants>
        <listOfProducts>
          <speciesReference species="M_nadp_c" stoichiometry="1" constant="true"/>
          <speciesReference species="M_palmACP_c" stoichiometry="1" constant="true"/>
        </listOfProducts>
        <fbc:geneProductAssociation>
          <fbc:or>
            <fbc:geneProductRef fbc:geneProduct="G_VBICanLib130745_0379"/>
            <fbc:geneProductRef fbc:geneProduct="G_VBICanLib130745_1123"/>
          </fbc:or>
        </fbc:geneProductAssociation>
      </reaction>
      <reaction id="R_EAR161y" name="Enoyl-[acyl-carrier-protein] reductase (NADPH) (n-C16:1)" reversible="false" fast="false" fbc:lowerFluxBound="cobra_0_bound" fbc:upperFluxBound="cobra_default_ub">
        <listOfReactants>
          <speciesReference species="M_nadph_c" stoichiometry="1" constant="true"/>
          <speciesReference species="M_h_c" stoichiometry="1" constant="true"/>
          <speciesReference species="M_t3c9palmeACP_c" stoichiometry="1" constant="true"/>
        </listOfReactants>
        <listOfProducts>
          <speciesReference species="M_nadp_c" stoichiometry="1" constant="true"/>
          <speciesReference species="M_hdeACP_c" stoichiometry="1" constant="true"/>
        </listOfProducts>
        <fbc:geneProductAssociation>
          <fbc:or>
            <fbc:and>
              <fbc:geneProductRef fbc:geneProduct="G_VBICanLib130745_0541"/>
              <fbc:geneProductRef fbc:geneProduct="G_VBICanLib130745_0244"/>
            </fbc:and>
            <fbc:geneProductRef fbc:geneProduct="G_VBICanLib130745_0243"/>
          </fbc:or>
        </fbc:geneProductAssociation>
      </reaction>
      <reaction id="R_EAR180y" name="Enoyl-[acyl-carrier-protein] reductase (NADPH) (n-C18:0)" reversible="false" fast="false" fbc:lowerFluxBound="cobra_0_bound" fbc:upperFluxBound="cobra_default_ub">
        <listOfReactants>
          <speciesReference species="M_nadph_c" stoichiometry="1" constant="true"/>
          <speciesReference species="M_h_c" stoichiometry="1" constant="true"/>
          <speciesReference species="M_toctd2eACP_c" stoichiometry="1" constant="true"/>
        </listOfReactants>
        <listOfProducts>
          <speciesReference species="M_nadp_c" stoichiometry="1" constant="true"/>
          <speciesReference species="M_ocdcaACP_c" stoichiometry="1" constant="true"/>
        </listOfProducts>
        <fbc:geneProductAssociation>
          <fbc:or>
            <fbc:geneProductRef fbc:geneProduct="G_VBICanLib130745_0379"/>
            <fbc:geneProductRef fbc:geneProduct="G_VBICanLib130745_1123"/>
          </fbc:or>
        </fbc:geneProductAssociation>
      </reaction>
      <reaction id="R_EAR181y" name="Enoyl-[acyl-carrier-protein] reductase (NADPH) (n-C18:1)" reversible="false" fast="false" fbc:lowerFluxBound="cobra_0_bound" fbc:upperFluxBound="cobra_default_ub">
        <listOfReactants>
          <speciesReference species="M_nadph_c" stoichiometry="1" constant="true"/>
          <speciesReference species="M_h_c" stoichiometry="1" constant="true"/>
          <speciesReference species="M_t3c11vaceACP_c" stoichiometry="1" constant="true"/>
        </listOfReactants>
        <listOfProducts>
          <speciesReference species="M_nadp_c" stoichiometry="1" constant="true"/>
          <speciesReference species="M_octeACP_c" stoichiometry="1" constant="true"/>
        </listOfProducts>
        <fbc:geneProductAssociation>
          <fbc:or>
            <fbc:geneProductRef fbc:geneProduct="G_VBICanLib130745_0379"/>
            <fbc:geneProductRef fbc:geneProduct="G_VBICanLib130745_1123"/>
          </fbc:or>
        </fbc:geneProductAssociation>
      </reaction>
      <reaction id="R_EAR40y" name="Enoyl-[acyl-carrier-protein] reductase (NADPH) (n-C4:0)" reversible="false" fast="false" fbc:lowerFluxBound="cobra_0_bound" fbc:upperFluxBound="cobra_default_ub">
        <listOfReactants>
          <speciesReference species="M_nadph_c" stoichiometry="1" constant="true"/>
          <speciesReference species="M_h_c" stoichiometry="1" constant="true"/>
          <speciesReference species="M_but2eACP_c" stoichiometry="1" constant="true"/>
        </listOfReactants>
        <listOfProducts>
          <speciesReference species="M_nadp_c" stoichiometry="1" constant="true"/>
          <speciesReference species="M_butACP_c" stoichiometry="1" constant="true"/>
        </listOfProducts>
        <fbc:geneProductAssociation>
          <fbc:or>
            <fbc:geneProductRef fbc:geneProduct="G_VBICanLib130745_0379"/>
            <fbc:geneProductRef fbc:geneProduct="G_VBICanLib130745_1123"/>
          </fbc:or>
        </fbc:geneProductAssociation>
      </reaction>
      <reaction id="R_EAR60y" name="Enoyl-[acyl-carrier-protein] reductase (NADPH) (n-C6:0)" reversible="false" fast="false" fbc:lowerFluxBound="cobra_0_bound" fbc:upperFluxBound="cobra_default_ub">
        <listOfReactants>
          <speciesReference species="M_nadph_c" stoichiometry="1" constant="true"/>
          <speciesReference species="M_h_c" stoichiometry="1" constant="true"/>
          <speciesReference species="M_thex2eACP_c" stoichiometry="1" constant="true"/>
        </listOfReactants>
        <listOfProducts>
          <speciesReference species="M_nadp_c" stoichiometry="1" constant="true"/>
          <speciesReference species="M_hexACP_c" stoichiometry="1" constant="true"/>
        </listOfProducts>
        <fbc:geneProductAssociation>
          <fbc:and>
            <fbc:geneProductRef fbc:geneProduct="G_VBICanLib130745_0392"/>
            <fbc:geneProductRef fbc:geneProduct="G_VBICanLib130745_0391"/>
            <fbc:geneProductRef fbc:geneProduct="G_VBICanLib130745_0389"/>
            <fbc:geneProductRef fbc:geneProduct="G_VBICanLib130745_0390"/>
          </fbc:and>
        </fbc:geneProductAssociation>
      </reaction>
      <reaction id="R_EAR80y" name="Enoyl-[acyl-carrier-protein] reductase (NADPH) (n-C8:0)" reversible="false" fast="false" fbc:lowerFluxBound="cobra_0_bound" fbc:upperFluxBound="cobra_default_ub">
        <listOfReactants>
          <speciesReference species="M_nadph_c" stoichiometry="1" constant="true"/>
          <speciesReference species="M_h_c" stoichiometry="1" constant="true"/>
          <speciesReference species="M_toct2eACP_c" stoichiometry="1" constant="true"/>
        </listOfReactants>
        <listOfProducts>
          <speciesReference species="M_nadp_c" stoichiometry="1" constant="true"/>
          <speciesReference species="M_ocACP_c" stoichiometry="1" constant="true"/>
        </listOfProducts>
        <fbc:geneProductAssociation>
          <fbc:and>
            <fbc:geneProductRef fbc:geneProduct="G_VBICanLib130745_0243"/>
            <fbc:geneProductRef fbc:geneProduct="G_VBICanLib130745_0244"/>
          </fbc:and>
        </fbc:geneProductAssociation>
      </reaction>
      <reaction id="R_ENO" name="Enolase" reversible="true" fast="false" fbc:lowerFluxBound="cobra_default_lb" fbc:upperFluxBound="cobra_default_ub">
        <listOfReactants>
          <speciesReference species="M_2pg_c" stoichiometry="1" constant="true"/>
        </listOfReactants>
        <listOfProducts>
          <speciesReference species="M_h2o_c" stoichiometry="1" constant="true"/>
          <speciesReference species="M_pep_c" stoichiometry="1" constant="true"/>
        </listOfProducts>
        <fbc:geneProductAssociation>
          <fbc:geneProductRef fbc:geneProduct="G_VBICanLib130745_0592"/>
        </fbc:geneProductAssociation>
      </reaction>
      <reaction id="R_ETHSO3abcpp" name="Ethanesulfonate transport via ABC system (periplasm)" reversible="false" fast="false" fbc:lowerFluxBound="cobra_0_bound" fbc:upperFluxBound="cobra_default_ub">
        <listOfReactants>
          <speciesReference species="M_atp_c" stoichiometry="1" constant="true"/>
          <speciesReference species="M_h2o_c" stoichiometry="1" constant="true"/>
          <speciesReference species="M_ethso3_p" stoichiometry="1" constant="true"/>
        </listOfReactants>
        <listOfProducts>
          <speciesReference species="M_h_c" stoichiometry="1" constant="true"/>
          <speciesReference species="M_adp_c" stoichiometry="1" constant="true"/>
          <speciesReference species="M_pi_c" stoichiometry="1" constant="true"/>
          <speciesReference species="M_ethso3_c" stoichiometry="1" constant="true"/>
        </listOfProducts>
        <fbc:geneProductAssociation>
          <fbc:and>
            <fbc:geneProductRef fbc:geneProduct="G_VBICanLib130745_0653"/>
            <fbc:geneProductRef fbc:geneProduct="G_VBICanLib130745_0652"/>
            <fbc:geneProductRef fbc:geneProduct="G_VBICanLib130745_0787"/>
          </fbc:and>
        </fbc:geneProductAssociation>
      </reaction>
      <reaction id="R_ETHSO3tex" name="Ethanesulfonate transport via diffusion (extracellular to periplasm)" reversible="true" fast="false" fbc:lowerFluxBound="cobra_default_lb" fbc:upperFluxBound="cobra_default_ub">
        <listOfReactants>
          <speciesReference species="M_ethso3_e" stoichiometry="1" constant="true"/>
        </listOfReactants>
        <listOfProducts>
          <speciesReference species="M_ethso3_p" stoichiometry="1" constant="true"/>
        </listOfProducts>
      </reaction>
      <reaction id="R_EX_2ddglcn_e" name="2-Dehydro-3-deoxy-D-gluconate exchange" reversible="false" fast="false" fbc:lowerFluxBound="cobra_0_bound" fbc:upperFluxBound="cobra_default_ub">
        <listOfReactants>
          <speciesReference species="M_2ddglcn_e" stoichiometry="1" constant="true"/>
        </listOfReactants>
      </reaction>
      <reaction id="R_EX_2dhglcn_e" name="EX 2dhglcn LPAREN e RPAREN " reversible="false" fast="false" fbc:lowerFluxBound="cobra_0_bound" fbc:upperFluxBound="cobra_default_ub">
        <listOfReactants>
          <speciesReference species="M_2dhglcn_e" stoichiometry="1" constant="true"/>
        </listOfReactants>
      </reaction>
      <reaction id="R_EX_34dhbz_e" name="EX 34dhbz LPAREN e RPAREN " reversible="false" fast="false" fbc:lowerFluxBound="cobra_0_bound" fbc:upperFluxBound="cobra_default_ub">
        <listOfReactants>
          <speciesReference species="M_34dhbz_e" stoichiometry="1" constant="true"/>
        </listOfReactants>
      </reaction>
      <reaction id="R_EX_34dhcinm_e" name="EX 34dhcinm LPAREN e RPAREN " reversible="false" fast="false" fbc:lowerFluxBound="cobra_0_bound" fbc:upperFluxBound="cobra_default_ub">
        <listOfReactants>
          <speciesReference species="M_34dhcinm_e" stoichiometry="1" constant="true"/>
        </listOfReactants>
      </reaction>
      <reaction id="R_EX_3oxoadp_e" name="EX 3oxoadp LPAREN e RPAREN " reversible="false" fast="false" fbc:lowerFluxBound="cobra_0_bound" fbc:upperFluxBound="cobra_default_ub">
        <listOfReactants>
          <speciesReference species="M_3oxoadp_e" stoichiometry="1" constant="true"/>
        </listOfReactants>
      </reaction>
      <reaction id="R_EX_4abut_e" name="4-Aminobutanoate exchange" reversible="false" fast="false" fbc:lowerFluxBound="cobra_0_bound" fbc:upperFluxBound="cobra_default_ub">
        <listOfReactants>
          <speciesReference species="M_4abut_e" stoichiometry="1" constant="true"/>
        </listOfReactants>
      </reaction>
      <reaction id="R_EX_4hbz_e" name="EX 4hbz LPAREN e RPAREN " reversible="false" fast="false" fbc:lowerFluxBound="cobra_0_bound" fbc:upperFluxBound="cobra_default_ub">
        <listOfReactants>
          <speciesReference species="M_4hbz_e" stoichiometry="1" constant="true"/>
        </listOfReactants>
      </reaction>
      <reaction id="R_EX_T4hcinnm_e" name="EX T4hcinnm LPAREN e RPAREN " reversible="false" fast="false" fbc:lowerFluxBound="cobra_0_bound" fbc:upperFluxBound="cobra_default_ub">
        <listOfReactants>
          <speciesReference species="M_T4hcinnm_e" stoichiometry="1" constant="true"/>
        </listOfReactants>
      </reaction>
      <reaction id="R_EX_ac_e" name="Acetate exchange" reversible="false" fast="false" fbc:lowerFluxBound="cobra_0_bound" fbc:upperFluxBound="cobra_default_ub">
        <listOfReactants>
          <speciesReference species="M_ac_e" stoichiometry="1" constant="true"/>
        </listOfReactants>
      </reaction>
      <reaction id="R_EX_acon_C_e" name="Cisaconitate exchange" reversible="false" fast="false" fbc:lowerFluxBound="cobra_0_bound" fbc:upperFluxBound="cobra_default_ub">
        <listOfReactants>
          <speciesReference species="M_acon_C_e" stoichiometry="1" constant="true"/>
        </listOfReactants>
      </reaction>
      <reaction id="R_EX_akg_e" name="2-Oxoglutarate exchange" reversible="true" fast="false" fbc:lowerFluxBound="R_EX_akg_e_lower_bound" fbc:upperFluxBound="cobra_default_ub">
        <listOfReactants>
          <speciesReference species="M_akg_e" stoichiometry="1" constant="true"/>
        </listOfReactants>
      </reaction>
      <reaction id="R_EX_ala__L_e" name="L-Alanine exchange" reversible="true" fast="false" fbc:lowerFluxBound="R_EX_ala__L_e_lower_bound" fbc:upperFluxBound="cobra_default_ub">
        <listOfReactants>
          <speciesReference species="M_ala__L_e" stoichiometry="1" constant="true"/>
        </listOfReactants>
      </reaction>
      <reaction id="R_EX_arg__L_e" name="L-Arginine exchange" reversible="true" fast="false" fbc:lowerFluxBound="R_EX_arg__L_e_lower_bound" fbc:upperFluxBound="cobra_default_ub">
        <listOfReactants>
          <speciesReference species="M_arg__L_e" stoichiometry="1" constant="true"/>
        </listOfReactants>
      </reaction>
      <reaction id="R_EX_asp__L_e" name="L-Aspartate exchange" reversible="true" fast="false" fbc:lowerFluxBound="R_EX_asp__L_e_lower_bound" fbc:upperFluxBound="cobra_default_ub">
        <listOfReactants>
          <speciesReference species="M_asp__L_e" stoichiometry="1" constant="true"/>
        </listOfReactants>
      </reaction>
      <reaction id="R_EX_bz_e" name="Benzoate exchange" reversible="false" fast="false" fbc:lowerFluxBound="cobra_0_bound" fbc:upperFluxBound="cobra_default_ub">
        <listOfReactants>
          <speciesReference species="M_bz_e" stoichiometry="1" constant="true"/>
        </listOfReactants>
      </reaction>
      <reaction id="R_EX_catechol_e" name="EX catechol LPAREN e RPAREN " reversible="false" fast="false" fbc:lowerFluxBound="cobra_0_bound" fbc:upperFluxBound="cobra_default_ub">
        <listOfReactants>
          <speciesReference species="M_catechol_e" stoichiometry="1" constant="true"/>
        </listOfReactants>
      </reaction>
      <reaction id="R_EX_chol_e" name="Choline exchange" reversible="false" fast="false" fbc:lowerFluxBound="cobra_0_bound" fbc:upperFluxBound="cobra_default_ub">
        <listOfReactants>
          <speciesReference species="M_chol_e" stoichiometry="1" constant="true"/>
        </listOfReactants>
      </reaction>
      <reaction id="R_EX_cobalt2_e" name="Co2+ exchange" reversible="true" fast="false" fbc:lowerFluxBound="R_EX_cobalt2_e_lower_bound" fbc:upperFluxBound="cobra_default_ub">
        <listOfReactants>
          <speciesReference species="M_cobalt2_e" stoichiometry="1" constant="true"/>
        </listOfReactants>
      </reaction>
      <reaction id="R_EX_confrl_e" name="EX confrl LPAREN e RPAREN " reversible="false" fast="false" fbc:lowerFluxBound="cobra_0_bound" fbc:upperFluxBound="cobra_default_ub">
        <listOfReactants>
          <speciesReference species="M_confrl_e" stoichiometry="1" constant="true"/>
        </listOfReactants>
      </reaction>
      <reaction id="R_EX_crn_e" name="L-Carnitine exchange" reversible="false" fast="false" fbc:lowerFluxBound="cobra_0_bound" fbc:upperFluxBound="cobra_default_ub">
        <listOfReactants>
          <speciesReference species="M_crn_e" stoichiometry="1" constant="true"/>
        </listOfReactants>
      </reaction>
      <reaction id="R_EX_cys__L_e" name="L-Cysteine exchange" reversible="true" fast="false" fbc:lowerFluxBound="R_EX_cys__L_e_lower_bound" fbc:upperFluxBound="cobra_default_ub">
        <listOfReactants>
          <speciesReference species="M_cys__L_e" stoichiometry="1" constant="true"/>
        </listOfReactants>
      </reaction>
      <reaction id="R_EX_dca_e" name="Decanoate (n-C10:0) exchange" reversible="false" fast="false" fbc:lowerFluxBound="cobra_0_bound" fbc:upperFluxBound="cobra_default_ub">
        <listOfReactants>
          <speciesReference species="M_dca_e" stoichiometry="1" constant="true"/>
        </listOfReactants>
      </reaction>
      <reaction id="R_EX_ddca_e" name="Dodecanoate (n-C12:0) exchange" reversible="false" fast="false" fbc:lowerFluxBound="cobra_0_bound" fbc:upperFluxBound="cobra_default_ub">
        <listOfReactants>
          <speciesReference species="M_ddca_e" stoichiometry="1" constant="true"/>
        </listOfReactants>
      </reaction>
      <reaction id="R_EX_ethso3_e" name="Ethanesulfonate exchange" reversible="false" fast="false" fbc:lowerFluxBound="cobra_0_bound" fbc:upperFluxBound="cobra_default_ub">
        <listOfReactants>
          <speciesReference species="M_ethso3_e" stoichiometry="1" constant="true"/>
        </listOfReactants>
      </reaction>
      <reaction id="R_EX_fe2_e" name="Fe2+ exchange" reversible="true" fast="false" fbc:lowerFluxBound="R_EX_fe2_e_lower_bound" fbc:upperFluxBound="cobra_default_ub">
        <listOfReactants>
          <speciesReference species="M_fe2_e" stoichiometry="1" constant="true"/>
        </listOfReactants>
      </reaction>
      <reaction id="R_EX_fer_e" name="EX fer LPAREN e RPAREN " reversible="false" fast="false" fbc:lowerFluxBound="cobra_0_bound" fbc:upperFluxBound="cobra_default_ub">
        <listOfReactants>
          <speciesReference species="M_fer_e" stoichiometry="1" constant="true"/>
        </listOfReactants>
      </reaction>
      <reaction id="R_EX_fru_e" name="D-Fructose exchange" reversible="false" fast="false" fbc:lowerFluxBound="cobra_0_bound" fbc:upperFluxBound="cobra_default_ub">
        <listOfReactants>
          <speciesReference species="M_fru_e" stoichiometry="1" constant="true"/>
        </listOfReactants>
      </reaction>
      <reaction id="R_EX_fum_e" name="Fumarate exchange" reversible="false" fast="false" fbc:lowerFluxBound="cobra_0_bound" fbc:upperFluxBound="cobra_default_ub">
        <listOfReactants>
          <speciesReference species="M_fum_e" stoichiometry="1" constant="true"/>
        </listOfReactants>
      </reaction>
      <reaction id="R_EX_ga_e" name="EX ga LPAREN e RPAREN " reversible="false" fast="false" fbc:lowerFluxBound="cobra_0_bound" fbc:upperFluxBound="cobra_default_ub">
        <listOfReactants>
          <speciesReference species="M_ga_e" stoichiometry="1" constant="true"/>
        </listOfReactants>
      </reaction>
      <reaction id="R_EX_glc__D_e" name="D-Glucose exchange" reversible="true" fast="false" fbc:lowerFluxBound="R_EX_glc__D_e_lower_bound" fbc:upperFluxBound="cobra_default_ub">
        <listOfReactants>
          <speciesReference species="M_glc__D_e" stoichiometry="1" constant="true"/>
        </listOfReactants>
      </reaction>
      <reaction id="R_EX_glcn_e" name="D-Gluconate exchange" reversible="false" fast="false" fbc:lowerFluxBound="cobra_0_bound" fbc:upperFluxBound="cobra_default_ub">
        <listOfReactants>
          <speciesReference species="M_glcn_e" stoichiometry="1" constant="true"/>
        </listOfReactants>
      </reaction>
      <reaction id="R_EX_glu__L_e" name="L-Glutamate exchange" reversible="true" fast="false" fbc:lowerFluxBound="R_EX_glu__L_e_lower_bound" fbc:upperFluxBound="cobra_default_ub">
        <listOfReactants>
          <speciesReference species="M_glu__L_e" stoichiometry="1" constant="true"/>
        </listOfReactants>
      </reaction>
      <reaction id="R_EX_gly_e" name="Glycine exchange" reversible="true" fast="false" fbc:lowerFluxBound="R_EX_gly_e_lower_bound" fbc:upperFluxBound="cobra_default_ub">
        <listOfReactants>
          <speciesReference species="M_gly_e" stoichiometry="1" constant="true"/>
        </listOfReactants>
      </reaction>
      <reaction id="R_EX_glyald_e" name="D-Glyceraldehyde exchange" reversible="false" fast="false" fbc:lowerFluxBound="cobra_0_bound" fbc:upperFluxBound="cobra_default_ub">
        <listOfReactants>
          <speciesReference species="M_glyald_e" stoichiometry="1" constant="true"/>
        </listOfReactants>
      </reaction>
      <reaction id="R_EX_glyb_e" name="Glycine betaine exchange" reversible="true" fast="false" fbc:lowerFluxBound="R_EX_glyb_e_lower_bound" fbc:upperFluxBound="cobra_default_ub">
        <listOfReactants>
          <speciesReference species="M_glyb_e" stoichiometry="1" constant="true"/>
        </listOfReactants>
      </reaction>
      <reaction id="R_EX_glyc_e" name="Glycerol exchange" reversible="false" fast="false" fbc:lowerFluxBound="cobra_0_bound" fbc:upperFluxBound="cobra_default_ub">
        <listOfReactants>
          <speciesReference species="M_glyc_e" stoichiometry="1" constant="true"/>
        </listOfReactants>
      </reaction>
      <reaction id="R_EX_glyclt_e" name="Glycolate exchange" reversible="false" fast="false" fbc:lowerFluxBound="cobra_0_bound" fbc:upperFluxBound="cobra_default_ub">
        <listOfReactants>
          <speciesReference species="M_glyclt_e" stoichiometry="1" constant="true"/>
        </listOfReactants>
      </reaction>
      <reaction id="R_EX_h2_e" name="H2 exchange" reversible="true" fast="false" fbc:lowerFluxBound="R_EX_h2_e_lower_bound" fbc:upperFluxBound="cobra_default_ub">
        <listOfReactants>
          <speciesReference species="M_h2_e" stoichiometry="1" constant="true"/>
        </listOfReactants>
      </reaction>
      <reaction id="R_EX_h2o_e" name="H2O exchange" reversible="true" fast="false" fbc:lowerFluxBound="R_EX_h2o_e_lower_bound" fbc:upperFluxBound="cobra_default_ub">
        <listOfReactants>
          <speciesReference species="M_h2o_e" stoichiometry="1" constant="true"/>
        </listOfReactants>
      </reaction>
      <reaction id="R_EX_h_e" name="H+ exchange" reversible="true" fast="false" fbc:lowerFluxBound="R_EX_h_e_lower_bound" fbc:upperFluxBound="cobra_default_ub">
        <listOfReactants>
          <speciesReference species="M_h_e" stoichiometry="1" constant="true"/>
        </listOfReactants>
      </reaction>
      <reaction id="R_EX_hco3_e" name="EX hco3 LPAREN e RPAREN " reversible="false" fast="false" fbc:lowerFluxBound="cobra_0_bound" fbc:upperFluxBound="cobra_default_ub">
        <listOfReactants>
          <speciesReference species="M_hco3_e" stoichiometry="1" constant="true"/>
        </listOfReactants>
      </reaction>
      <reaction id="R_EX_hdca_e" name="Hexadecanoate (n-C16:0) exchange" reversible="false" fast="false" fbc:lowerFluxBound="cobra_0_bound" fbc:upperFluxBound="cobra_default_ub">
        <listOfReactants>
          <speciesReference species="M_hdca_e" stoichiometry="1" constant="true"/>
        </listOfReactants>
      </reaction>
      <reaction id="R_EX_his__L_e" name="L-Histidine exchange" reversible="true" fast="false" fbc:lowerFluxBound="R_EX_his__L_e_lower_bound" fbc:upperFluxBound="cobra_default_ub">
        <listOfReactants>
          <speciesReference species="M_his__L_e" stoichiometry="1" constant="true"/>
        </listOfReactants>
      </reaction>
      <reaction id="R_EX_hxa_e" name="Hexanoate (n-C6:0) exchange" reversible="false" fast="false" fbc:lowerFluxBound="cobra_0_bound" fbc:upperFluxBound="cobra_default_ub">
        <listOfReactants>
          <speciesReference species="M_hxa_e" stoichiometry="1" constant="true"/>
        </listOfReactants>
      </reaction>
      <reaction id="R_EX_icit_e" name="Isocitrate exchange" reversible="false" fast="false" fbc:lowerFluxBound="cobra_0_bound" fbc:upperFluxBound="cobra_default_ub">
        <listOfReactants>
          <speciesReference species="M_icit_e" stoichiometry="1" constant="true"/>
        </listOfReactants>
      </reaction>
      <reaction id="R_EX_ile__L_e" name="L-Isoleucine exchange" reversible="true" fast="false" fbc:lowerFluxBound="R_EX_ile__L_e_lower_bound" fbc:upperFluxBound="cobra_default_ub">
        <listOfReactants>
          <speciesReference species="M_ile__L_e" stoichiometry="1" constant="true"/>
        </listOfReactants>
      </reaction>
      <reaction id="R_EX_isetac_e" name="Isethionic acid exchange" reversible="false" fast="false" fbc:lowerFluxBound="cobra_0_bound" fbc:upperFluxBound="cobra_default_ub">
        <listOfReactants>
          <speciesReference species="M_isetac_e" stoichiometry="1" constant="true"/>
        </listOfReactants>
      </reaction>
      <reaction id="R_EX_lac__D_e" name="D-lactate exchange" reversible="false" fast="false" fbc:lowerFluxBound="cobra_0_bound" fbc:upperFluxBound="cobra_default_ub">
        <listOfReactants>
          <speciesReference species="M_lac__D_e" stoichiometry="1" constant="true"/>
        </listOfReactants>
      </reaction>
      <reaction id="R_EX_lac__L_e" name="L-Lactate exchange" reversible="false" fast="false" fbc:lowerFluxBound="cobra_0_bound" fbc:upperFluxBound="cobra_default_ub">
        <listOfReactants>
          <speciesReference species="M_lac__L_e" stoichiometry="1" constant="true"/>
        </listOfReactants>
      </reaction>
      <reaction id="R_EX_leu__L_e" name="L-Leucine exchange" reversible="true" fast="false" fbc:lowerFluxBound="R_EX_leu__L_e_lower_bound" fbc:upperFluxBound="cobra_default_ub">
        <listOfReactants>
          <speciesReference species="M_leu__L_e" stoichiometry="1" constant="true"/>
        </listOfReactants>
      </reaction>
      <reaction id="R_EX_lys__L_e" name="L-Lysine exchange" reversible="true" fast="false" fbc:lowerFluxBound="R_EX_lys__L_e_lower_bound" fbc:upperFluxBound="cobra_default_ub">
        <listOfReactants>
          <speciesReference species="M_lys__L_e" stoichiometry="1" constant="true"/>
        </listOfReactants>
      </reaction>
      <reaction id="R_EX_m_xyl_e" name="EX m xyl LPAREN e RPAREN " reversible="false" fast="false" fbc:lowerFluxBound="cobra_0_bound" fbc:upperFluxBound="cobra_default_ub">
        <listOfReactants>
          <speciesReference species="M_m_xyl_e" stoichiometry="1" constant="true"/>
        </listOfReactants>
      </reaction>
      <reaction id="R_EX_mal__L_e" name="L-Malate exchange" reversible="false" fast="false" fbc:lowerFluxBound="cobra_0_bound" fbc:upperFluxBound="cobra_default_ub">
        <listOfReactants>
          <speciesReference species="M_mal__L_e" stoichiometry="1" constant="true"/>
        </listOfReactants>
      </reaction>
      <reaction id="R_EX_met__L_e" name="L-Methionine exchange" reversible="true" fast="false" fbc:lowerFluxBound="R_EX_met__L_e_lower_bound" fbc:upperFluxBound="cobra_default_ub">
        <listOfReactants>
          <speciesReference species="M_met__L_e" stoichiometry="1" constant="true"/>
        </listOfReactants>
      </reaction>
      <reaction id="R_EX_mso3_e" name="Methanesulfonate exchange" reversible="false" fast="false" fbc:lowerFluxBound="cobra_0_bound" fbc:upperFluxBound="cobra_default_ub">
        <listOfReactants>
          <speciesReference species="M_mso3_e" stoichiometry="1" constant="true"/>
        </listOfReactants>
      </reaction>
      <reaction id="R_EX_na1_e" name="Sodium exchange" reversible="true" fast="false" fbc:lowerFluxBound="R_EX_na1_e_lower_bound" fbc:upperFluxBound="cobra_default_ub">
        <listOfReactants>
          <speciesReference species="M_na1_e" stoichiometry="1" constant="true"/>
        </listOfReactants>
      </reaction>
      <reaction id="R_EX_nac_e" name="Nicotinate exchange" reversible="false" fast="false" fbc:lowerFluxBound="cobra_0_bound" fbc:upperFluxBound="cobra_default_ub">
        <listOfReactants>
          <speciesReference species="M_nac_e" stoichiometry="1" constant="true"/>
        </listOfReactants>
      </reaction>
      <reaction id="R_EX_nh4_e" name="Ammonia exchange" reversible="true" fast="false" fbc:lowerFluxBound="R_EX_nh4_e_lower_bound" fbc:upperFluxBound="cobra_default_ub">
        <listOfReactants>
          <speciesReference species="M_nh4_e" stoichiometry="1" constant="true"/>
        </listOfReactants>
      </reaction>
      <reaction id="R_EX_ni2_e" name="Ni2+ exchange" reversible="false" fast="false" fbc:lowerFluxBound="cobra_0_bound" fbc:upperFluxBound="cobra_default_ub">
        <listOfReactants>
          <speciesReference species="M_ni2_e" stoichiometry="1" constant="true"/>
        </listOfReactants>
      </reaction>
      <reaction id="R_EX_no2_e" name="Nitrite exchange" reversible="false" fast="false" fbc:lowerFluxBound="cobra_0_bound" fbc:upperFluxBound="cobra_default_ub">
        <listOfReactants>
          <speciesReference species="M_no2_e" stoichiometry="1" constant="true"/>
        </listOfReactants>
      </reaction>
      <reaction id="R_EX_o2_e" name="O2 exchange" reversible="true" fast="false" fbc:lowerFluxBound="R_EX_o2_e_lower_bound" fbc:upperFluxBound="cobra_default_ub">
        <listOfReactants>
          <speciesReference species="M_o2_e" stoichiometry="1" constant="true"/>
        </listOfReactants>
      </reaction>
      <reaction id="R_EX_octa_e" name="Octanoate (n-C8:0) exchange" reversible="false" fast="false" fbc:lowerFluxBound="cobra_0_bound" fbc:upperFluxBound="cobra_default_ub">
        <listOfReactants>
          <speciesReference species="M_octa_e" stoichiometry="1" constant="true"/>
        </listOfReactants>
      </reaction>
      <reaction id="R_EX_orn_e" name="Ornithine exchange" reversible="true" fast="false" fbc:lowerFluxBound="R_EX_orn_e_lower_bound" fbc:upperFluxBound="cobra_default_ub">
        <listOfReactants>
          <speciesReference species="M_orn_e" stoichiometry="1" constant="true"/>
        </listOfReactants>
      </reaction>
      <reaction id="R_EX_p_xyl_e" name="EX p xyl LPAREN e RPAREN " reversible="false" fast="false" fbc:lowerFluxBound="cobra_0_bound" fbc:upperFluxBound="cobra_default_ub">
        <listOfReactants>
          <speciesReference species="M_p_xyl_e" stoichiometry="1" constant="true"/>
        </listOfReactants>
      </reaction>
      <reaction id="R_EX_pac_e" name="Phenylacetic acid exchange" reversible="false" fast="false" fbc:lowerFluxBound="cobra_0_bound" fbc:upperFluxBound="cobra_default_ub">
        <listOfReactants>
          <speciesReference species="M_pac_e" stoichiometry="1" constant="true"/>
        </listOfReactants>
      </reaction>
      <reaction id="R_EX_pentso3_e" name="EX pentso3 LPAREN e RPAREN " reversible="false" fast="false" fbc:lowerFluxBound="cobra_0_bound" fbc:upperFluxBound="cobra_default_ub">
        <listOfReactants>
          <speciesReference species="M_pentso3_e" stoichiometry="1" constant="true"/>
        </listOfReactants>
      </reaction>
      <reaction id="R_EX_phe__L_e" name="L-Phenylalanine exchange" reversible="true" fast="false" fbc:lowerFluxBound="R_EX_phe__L_e_lower_bound" fbc:upperFluxBound="cobra_default_ub">
        <listOfReactants>
          <speciesReference species="M_phe__L_e" stoichiometry="1" constant="true"/>
        </listOfReactants>
      </reaction>
      <reaction id="R_EX_pi_e" name="Phosphate exchange" reversible="true" fast="false" fbc:lowerFluxBound="R_EX_pi_e_lower_bound" fbc:upperFluxBound="cobra_default_ub">
        <listOfReactants>
          <speciesReference species="M_pi_e" stoichiometry="1" constant="true"/>
        </listOfReactants>
      </reaction>
      <reaction id="R_EX_pro__L_e" name="L-Proline exchange" reversible="true" fast="false" fbc:lowerFluxBound="R_EX_pro__L_e_lower_bound" fbc:upperFluxBound="cobra_default_ub">
        <listOfReactants>
          <speciesReference species="M_pro__L_e" stoichiometry="1" constant="true"/>
        </listOfReactants>
      </reaction>
      <reaction id="R_EX_ptrc_e" name="Putrescine exchange" reversible="false" fast="false" fbc:lowerFluxBound="cobra_0_bound" fbc:upperFluxBound="cobra_default_ub">
        <listOfReactants>
          <speciesReference species="M_ptrc_e" stoichiometry="1" constant="true"/>
        </listOfReactants>
      </reaction>
      <reaction id="R_EX_quin_e" name="Quinate exchange" reversible="false" fast="false" fbc:lowerFluxBound="cobra_0_bound" fbc:upperFluxBound="cobra_default_ub">
        <listOfReactants>
          <speciesReference species="M_quin_e" stoichiometry="1" constant="true"/>
        </listOfReactants>
      </reaction>
      <reaction id="R_EX_rib__D_e" name="D-Ribose exchange" reversible="false" fast="false" fbc:lowerFluxBound="cobra_0_bound" fbc:upperFluxBound="cobra_default_ub">
        <listOfReactants>
          <speciesReference species="M_rib__D_e" stoichiometry="1" constant="true"/>
        </listOfReactants>
      </reaction>
      <reaction id="R_EX_ser__L_e" name="L-Serine exchange" reversible="true" fast="false" fbc:lowerFluxBound="R_EX_ser__L_e_lower_bound" fbc:upperFluxBound="cobra_default_ub">
        <listOfReactants>
          <speciesReference species="M_ser__L_e" stoichiometry="1" constant="true"/>
        </listOfReactants>
      </reaction>
      <reaction id="R_EX_so4_e" name="Sulfate exchange" reversible="true" fast="false" fbc:lowerFluxBound="R_EX_so4_e_lower_bound" fbc:upperFluxBound="cobra_default_ub">
        <listOfReactants>
          <speciesReference species="M_so4_e" stoichiometry="1" constant="true"/>
        </listOfReactants>
      </reaction>
      <reaction id="R_EX_spmd_e" name="Spermidine exchange" reversible="false" fast="false" fbc:lowerFluxBound="cobra_0_bound" fbc:upperFluxBound="cobra_default_ub">
        <listOfReactants>
          <speciesReference species="M_spmd_e" stoichiometry="1" constant="true"/>
        </listOfReactants>
      </reaction>
      <reaction id="R_EX_succ_e" name="Succinate exchange" reversible="false" fast="false" fbc:lowerFluxBound="cobra_0_bound" fbc:upperFluxBound="cobra_default_ub">
        <listOfReactants>
          <speciesReference species="M_succ_e" stoichiometry="1" constant="true"/>
        </listOfReactants>
      </reaction>
      <reaction id="R_EX_taur_e" name="Taurine exchange" reversible="false" fast="false" fbc:lowerFluxBound="cobra_0_bound" fbc:upperFluxBound="cobra_default_ub">
        <listOfReactants>
          <speciesReference species="M_taur_e" stoichiometry="1" constant="true"/>
        </listOfReactants>
      </reaction>
      <reaction id="R_EX_thr__L_e" name="L-Threonine exchange" reversible="true" fast="false" fbc:lowerFluxBound="R_EX_thr__L_e_lower_bound" fbc:upperFluxBound="cobra_default_ub">
        <listOfReactants>
          <speciesReference species="M_thr__L_e" stoichiometry="1" constant="true"/>
        </listOfReactants>
      </reaction>
      <reaction id="R_EX_tol_e" name="EX tol LPAREN e RPAREN " reversible="false" fast="false" fbc:lowerFluxBound="cobra_0_bound" fbc:upperFluxBound="cobra_default_ub">
        <listOfReactants>
          <speciesReference species="M_tol_e" stoichiometry="1" constant="true"/>
        </listOfReactants>
      </reaction>
      <reaction id="R_EX_tsul_e" name="Thiosulfate exchange" reversible="false" fast="false" fbc:lowerFluxBound="cobra_0_bound" fbc:upperFluxBound="cobra_default_ub">
        <listOfReactants>
          <speciesReference species="M_tsul_e" stoichiometry="1" constant="true"/>
        </listOfReactants>
      </reaction>
      <reaction id="R_EX_ttdca_e" name="Tetradecanoate (n-C14:0) exchange" reversible="false" fast="false" fbc:lowerFluxBound="cobra_0_bound" fbc:upperFluxBound="cobra_default_ub">
        <listOfReactants>
          <speciesReference species="M_ttdca_e" stoichiometry="1" constant="true"/>
        </listOfReactants>
      </reaction>
      <reaction id="R_EX_tyr__L_e" name="L-Tyrosine exchange" reversible="true" fast="false" fbc:lowerFluxBound="R_EX_tyr__L_e_lower_bound" fbc:upperFluxBound="cobra_default_ub">
        <listOfReactants>
          <speciesReference species="M_tyr__L_e" stoichiometry="1" constant="true"/>
        </listOfReactants>
      </reaction>
      <reaction id="R_EX_val__L_e" name="L-Valine exchange" reversible="true" fast="false" fbc:lowerFluxBound="R_EX_val__L_e_lower_bound" fbc:upperFluxBound="cobra_default_ub">
        <listOfReactants>
          <speciesReference species="M_val__L_e" stoichiometry="1" constant="true"/>
        </listOfReactants>
      </reaction>
      <reaction id="R_EX_vanln_e" name="EX vanln LPAREN e RPAREN " reversible="false" fast="false" fbc:lowerFluxBound="cobra_0_bound" fbc:upperFluxBound="cobra_default_ub">
        <listOfReactants>
          <speciesReference species="M_vanln_e" stoichiometry="1" constant="true"/>
        </listOfReactants>
      </reaction>
      <reaction id="R_EX_vanlt_e" name="EX vanlt LPAREN e RPAREN " reversible="false" fast="false" fbc:lowerFluxBound="cobra_0_bound" fbc:upperFluxBound="cobra_default_ub">
        <listOfReactants>
          <speciesReference species="M_vanlt_e" stoichiometry="1" constant="true"/>
        </listOfReactants>
      </reaction>
      <reaction id="R_FALDDH" name="FALDDH" reversible="false" fast="false" fbc:lowerFluxBound="cobra_0_bound" fbc:upperFluxBound="cobra_default_ub">
        <listOfReactants>
          <speciesReference species="M_o2_c" stoichiometry="1" constant="true"/>
          <speciesReference species="M_focytc_c" stoichiometry="2" constant="true"/>
          <speciesReference species="M_fald_c" stoichiometry="2" constant="true"/>
        </listOfReactants>
        <listOfProducts>
          <speciesReference species="M_h_c" stoichiometry="4" constant="true"/>
          <speciesReference species="M_for_c" stoichiometry="2" constant="true"/>
          <speciesReference species="M_cytcc_c" stoichiometry="2" constant="true"/>
        </listOfProducts>
      </reaction>
      <reaction id="R_FCLT" name="Ferrochelatase" reversible="false" fast="false" fbc:lowerFluxBound="cobra_0_bound" fbc:upperFluxBound="cobra_default_ub">
        <listOfReactants>
          <speciesReference species="M_fe2_c" stoichiometry="1" constant="true"/>
          <speciesReference species="M_ppp9_c" stoichiometry="1" constant="true"/>
        </listOfReactants>
        <listOfProducts>
          <speciesReference species="M_h_c" stoichiometry="2" constant="true"/>
          <speciesReference species="M_pheme_c" stoichiometry="1" constant="true"/>
        </listOfProducts>
        <fbc:geneProductAssociation>
          <fbc:geneProductRef fbc:geneProduct="G_VBICanLib130745_0574"/>
        </fbc:geneProductAssociation>
      </reaction>
      <reaction id="R_FDH" name="Formate dehydrogenase" reversible="false" fast="false" fbc:lowerFluxBound="cobra_0_bound" fbc:upperFluxBound="cobra_default_ub">
        <listOfReactants>
          <speciesReference species="M_nad_c" stoichiometry="1" constant="true"/>
          <speciesReference species="M_for_c" stoichiometry="1" constant="true"/>
        </listOfReactants>
        <listOfProducts>
          <speciesReference species="M_co2_c" stoichiometry="1" constant="true"/>
          <speciesReference species="M_nadh_c" stoichiometry="1" constant="true"/>
        </listOfProducts>
        <fbc:geneProductAssociation>
          <fbc:and>
            <fbc:geneProductRef fbc:geneProduct="G_VBICanLib130745_0787"/>
            <fbc:geneProductRef fbc:geneProduct="G_VBICanLib130745_0786"/>
            <fbc:geneProductRef fbc:geneProduct="G_VBICanLib130745_0785"/>
          </fbc:and>
        </fbc:geneProductAssociation>
      </reaction>
      <reaction id="R_FDMO2" name="FMNH2-dependent monooxygenase (methanesulfonate)" reversible="false" fast="false" fbc:lowerFluxBound="cobra_0_bound" fbc:upperFluxBound="cobra_default_ub">
        <listOfReactants>
          <speciesReference species="M_o2_c" stoichiometry="1" constant="true"/>
          <speciesReference species="M_fmnh2_c" stoichiometry="1" constant="true"/>
          <speciesReference species="M_mso3_c" stoichiometry="1" constant="true"/>
        </listOfReactants>
        <listOfProducts>
          <speciesReference species="M_h_c" stoichiometry="1" constant="true"/>
          <speciesReference species="M_h2o_c" stoichiometry="1" constant="true"/>
          <speciesReference species="M_so3_c" stoichiometry="1" constant="true"/>
          <speciesReference species="M_fald_c" stoichiometry="1" constant="true"/>
          <speciesReference species="M_fmn_c" stoichiometry="1" constant="true"/>
        </listOfProducts>
      </reaction>
      <reaction id="R_FE2abc" name="Iron (II) transport via ABC system" reversible="false" fast="false" fbc:lowerFluxBound="cobra_0_bound" fbc:upperFluxBound="cobra_default_ub">
        <listOfReactants>
          <speciesReference species="M_atp_c" stoichiometry="1" constant="true"/>
          <speciesReference species="M_h2o_c" stoichiometry="1" constant="true"/>
          <speciesReference species="M_fe2_e" stoichiometry="1" constant="true"/>
        </listOfReactants>
        <listOfProducts>
          <speciesReference species="M_h_c" stoichiometry="1" constant="true"/>
          <speciesReference species="M_adp_c" stoichiometry="1" constant="true"/>
          <speciesReference species="M_pi_c" stoichiometry="1" constant="true"/>
          <speciesReference species="M_fe2_c" stoichiometry="1" constant="true"/>
        </listOfProducts>
        <fbc:geneProductAssociation>
          <fbc:or>
            <fbc:geneProductRef fbc:geneProduct="G_VBICanLib130745_0243"/>
            <fbc:and>
              <fbc:geneProductRef fbc:geneProduct="G_VBICanLib130745_0691"/>
              <fbc:geneProductRef fbc:geneProduct="G_VBICanLib130745_0690"/>
              <fbc:geneProductRef fbc:geneProduct="G_VBICanLib130745_0687"/>
            </fbc:and>
          </fbc:or>
        </fbc:geneProductAssociation>
      </reaction>
      <reaction id="R_FE2t" name="Iron  II  transport" reversible="true" fast="false" fbc:lowerFluxBound="cobra_default_lb" fbc:upperFluxBound="cobra_default_ub">
        <listOfReactants>
          <speciesReference species="M_fe2_e" stoichiometry="1" constant="true"/>
        </listOfReactants>
        <listOfProducts>
          <speciesReference species="M_fe2_c" stoichiometry="1" constant="true"/>
        </listOfProducts>
      </reaction>
      <reaction id="R_FERtex" name="FERtex" reversible="true" fast="false" fbc:lowerFluxBound="cobra_default_lb" fbc:upperFluxBound="cobra_default_ub">
        <listOfReactants>
          <speciesReference species="M_fer_e" stoichiometry="1" constant="true"/>
        </listOfReactants>
        <listOfProducts>
          <speciesReference species="M_fer_p" stoichiometry="1" constant="true"/>
        </listOfProducts>
        <fbc:geneProductAssociation>
          <fbc:geneProductRef fbc:geneProduct="G_VBICanLib130745_0501"/>
        </fbc:geneProductAssociation>
      </reaction>
      <reaction id="R_FERtpp" name="FERtpp" reversible="true" fast="false" fbc:lowerFluxBound="cobra_default_lb" fbc:upperFluxBound="cobra_default_ub">
        <listOfReactants>
          <speciesReference species="M_fer_p" stoichiometry="1" constant="true"/>
        </listOfReactants>
        <listOfProducts>
          <speciesReference species="M_fer_c" stoichiometry="1" constant="true"/>
        </listOfProducts>
        <fbc:geneProductAssociation>
          <fbc:geneProductRef fbc:geneProduct="G_VBICanLib130745_0501"/>
        </fbc:geneProductAssociation>
      </reaction>
      <reaction id="R_FMETTRS" name="Methionyl-tRNA formyltransferase" reversible="false" fast="false" fbc:lowerFluxBound="cobra_0_bound" fbc:upperFluxBound="cobra_default_ub">
        <listOfReactants>
          <speciesReference species="M_10fthf_c" stoichiometry="1" constant="true"/>
          <speciesReference species="M_mettrna_c" stoichiometry="1" constant="true"/>
        </listOfReactants>
        <listOfProducts>
          <speciesReference species="M_h_c" stoichiometry="1" constant="true"/>
          <speciesReference species="M_thf_c" stoichiometry="1" constant="true"/>
          <speciesReference species="M_fmettrna_c" stoichiometry="1" constant="true"/>
        </listOfProducts>
        <fbc:geneProductAssociation>
          <fbc:geneProductRef fbc:geneProduct="G_VBICanLib130745_0192"/>
        </fbc:geneProductAssociation>
      </reaction>
      <reaction id="R_FMNAT" name="FMN adenylyltransferase" reversible="false" fast="false" fbc:lowerFluxBound="cobra_0_bound" fbc:upperFluxBound="cobra_default_ub">
        <listOfReactants>
          <speciesReference species="M_h_c" stoichiometry="1" constant="true"/>
          <speciesReference species="M_atp_c" stoichiometry="1" constant="true"/>
          <speciesReference species="M_fmn_c" stoichiometry="1" constant="true"/>
        </listOfReactants>
        <listOfProducts>
          <speciesReference species="M_ppi_c" stoichiometry="1" constant="true"/>
          <speciesReference species="M_fad_c" stoichiometry="1" constant="true"/>
        </listOfProducts>
        <fbc:geneProductAssociation>
          <fbc:geneProductRef fbc:geneProduct="G_VBICanLib130745_0776"/>
        </fbc:geneProductAssociation>
      </reaction>
      <reaction id="R_FOLD3" name="Dihydropteroate synthase" reversible="false" fast="false" fbc:lowerFluxBound="cobra_0_bound" fbc:upperFluxBound="cobra_default_ub">
        <listOfReactants>
          <speciesReference species="M_4abz_c" stoichiometry="1" constant="true"/>
          <speciesReference species="M_2ahhmd_c" stoichiometry="1" constant="true"/>
        </listOfReactants>
        <listOfProducts>
          <speciesReference species="M_ppi_c" stoichiometry="1" constant="true"/>
          <speciesReference species="M_dhpt_c" stoichiometry="1" constant="true"/>
        </listOfProducts>
      </reaction>
      <reaction id="R_FTHFD" name="Formyltetrahydrofolate deformylase" reversible="false" fast="false" fbc:lowerFluxBound="cobra_0_bound" fbc:upperFluxBound="cobra_default_ub">
        <listOfReactants>
          <speciesReference species="M_h2o_c" stoichiometry="1" constant="true"/>
          <speciesReference species="M_10fthf_c" stoichiometry="1" constant="true"/>
        </listOfReactants>
        <listOfProducts>
          <speciesReference species="M_h_c" stoichiometry="1" constant="true"/>
          <speciesReference species="M_thf_c" stoichiometry="1" constant="true"/>
          <speciesReference species="M_for_c" stoichiometry="1" constant="true"/>
        </listOfProducts>
        <fbc:geneProductAssociation>
          <fbc:geneProductRef fbc:geneProduct="G_VBICanLib130745_0591"/>
        </fbc:geneProductAssociation>
      </reaction>
      <reaction id="R_FUM" name="Fumarase" reversible="true" fast="false" fbc:lowerFluxBound="cobra_default_lb" fbc:upperFluxBound="cobra_default_ub">
        <listOfReactants>
          <speciesReference species="M_h2o_c" stoichiometry="1" constant="true"/>
          <speciesReference species="M_fum_c" stoichiometry="1" constant="true"/>
        </listOfReactants>
        <listOfProducts>
          <speciesReference species="M_mal__L_c" stoichiometry="1" constant="true"/>
        </listOfProducts>
        <fbc:geneProductAssociation>
          <fbc:or>
            <fbc:geneProductRef fbc:geneProduct="G_VBICanLib130745_0132"/>
            <fbc:geneProductRef fbc:geneProduct="G_VBICanLib130745_0299"/>
          </fbc:or>
        </fbc:geneProductAssociation>
      </reaction>
      <reaction id="R_FUMt2_2pp" name="Fumarate transport via proton symport (2 H) (periplasm)" reversible="false" fast="false" fbc:lowerFluxBound="cobra_0_bound" fbc:upperFluxBound="cobra_default_ub">
        <listOfReactants>
          <speciesReference species="M_h_p" stoichiometry="2" constant="true"/>
          <speciesReference species="M_fum_p" stoichiometry="1" constant="true"/>
        </listOfReactants>
        <listOfProducts>
          <speciesReference species="M_h_c" stoichiometry="2" constant="true"/>
          <speciesReference species="M_fum_c" stoichiometry="1" constant="true"/>
        </listOfProducts>
        <fbc:geneProductAssociation>
          <fbc:geneProductRef fbc:geneProduct="G_VBICanLib130745_0089"/>
        </fbc:geneProductAssociation>
      </reaction>
      <reaction id="R_FUMtex" name="Fumarate transport via diffusion (extracellular to periplasm)" reversible="true" fast="false" fbc:lowerFluxBound="cobra_default_lb" fbc:upperFluxBound="cobra_default_ub">
        <listOfReactants>
          <speciesReference species="M_fum_e" stoichiometry="1" constant="true"/>
        </listOfReactants>
        <listOfProducts>
          <speciesReference species="M_fum_p" stoichiometry="1" constant="true"/>
        </listOfProducts>
        <fbc:geneProductAssociation>
          <fbc:geneProductRef fbc:geneProduct="G_VBICanLib130745_0077"/>
        </fbc:geneProductAssociation>
      </reaction>
      <reaction id="R_G1PACT" name="Glucosamine-1-phosphate N-acetyltransferase" reversible="false" fast="false" fbc:lowerFluxBound="cobra_0_bound" fbc:upperFluxBound="cobra_default_ub">
        <listOfReactants>
          <speciesReference species="M_accoa_c" stoichiometry="1" constant="true"/>
          <speciesReference species="M_gam1p_c" stoichiometry="1" constant="true"/>
        </listOfReactants>
        <listOfProducts>
          <speciesReference species="M_h_c" stoichiometry="1" constant="true"/>
          <speciesReference species="M_coa_c" stoichiometry="1" constant="true"/>
          <speciesReference species="M_acgam1p_c" stoichiometry="1" constant="true"/>
        </listOfProducts>
        <fbc:geneProductAssociation>
          <fbc:geneProductRef fbc:geneProduct="G_VBICanLib130745_0878"/>
        </fbc:geneProductAssociation>
      </reaction>
      <reaction id="R_G1SAT" name="Glutamate-1-semialdehyde aminotransferase" reversible="false" fast="false" fbc:lowerFluxBound="cobra_0_bound" fbc:upperFluxBound="cobra_default_ub">
        <listOfReactants>
          <speciesReference species="M_glu1sa_c" stoichiometry="1" constant="true"/>
        </listOfReactants>
        <listOfProducts>
          <speciesReference species="M_5aop_c" stoichiometry="1" constant="true"/>
        </listOfProducts>
        <fbc:geneProductAssociation>
          <fbc:geneProductRef fbc:geneProduct="G_VBICanLib130745_0345"/>
        </fbc:geneProductAssociation>
      </reaction>
      <reaction id="R_G3PAT120" name="Glycerol-3-phosphate acyltransferase (C12:0)" reversible="false" fast="false" fbc:lowerFluxBound="cobra_0_bound" fbc:upperFluxBound="cobra_default_ub">
        <listOfReactants>
          <speciesReference species="M_ddcaACP_c" stoichiometry="1" constant="true"/>
          <speciesReference species="M_glyc3p_c" stoichiometry="1" constant="true"/>
        </listOfReactants>
        <listOfProducts>
          <speciesReference species="M_ACP_c" stoichiometry="1" constant="true"/>
          <speciesReference species="M_1ddecg3p_c" stoichiometry="1" constant="true"/>
        </listOfProducts>
        <fbc:geneProductAssociation>
          <fbc:geneProductRef fbc:geneProduct="G_VBICanLib130745_0719"/>
        </fbc:geneProductAssociation>
      </reaction>
      <reaction id="R_G3PAT160" name="Glycerol-3-phosphate acyltransferase (C16:0)" reversible="false" fast="false" fbc:lowerFluxBound="cobra_0_bound" fbc:upperFluxBound="cobra_default_ub">
        <listOfReactants>
          <speciesReference species="M_palmACP_c" stoichiometry="1" constant="true"/>
          <speciesReference species="M_glyc3p_c" stoichiometry="1" constant="true"/>
        </listOfReactants>
        <listOfProducts>
          <speciesReference species="M_ACP_c" stoichiometry="1" constant="true"/>
          <speciesReference species="M_1hdecg3p_c" stoichiometry="1" constant="true"/>
        </listOfProducts>
        <fbc:geneProductAssociation>
          <fbc:geneProductRef fbc:geneProduct="G_VBICanLib130745_0719"/>
        </fbc:geneProductAssociation>
      </reaction>
      <reaction id="R_G3PAT161" name="Glycerol-3-phosphate acyltransferase (C16:1)" reversible="false" fast="false" fbc:lowerFluxBound="cobra_0_bound" fbc:upperFluxBound="cobra_default_ub">
        <listOfReactants>
          <speciesReference species="M_hdeACP_c" stoichiometry="1" constant="true"/>
          <speciesReference species="M_glyc3p_c" stoichiometry="1" constant="true"/>
        </listOfReactants>
        <listOfProducts>
          <speciesReference species="M_ACP_c" stoichiometry="1" constant="true"/>
          <speciesReference species="M_1hdec9eg3p_c" stoichiometry="1" constant="true"/>
        </listOfProducts>
        <fbc:geneProductAssociation>
          <fbc:geneProductRef fbc:geneProduct="G_VBICanLib130745_0719"/>
        </fbc:geneProductAssociation>
      </reaction>
      <reaction id="R_G3PAT180" name="Glycerol-3-phosphate acyltransferase (C18:0)" reversible="false" fast="false" fbc:lowerFluxBound="cobra_0_bound" fbc:upperFluxBound="cobra_default_ub">
        <listOfReactants>
          <speciesReference species="M_ocdcaACP_c" stoichiometry="1" constant="true"/>
          <speciesReference species="M_glyc3p_c" stoichiometry="1" constant="true"/>
        </listOfReactants>
        <listOfProducts>
          <speciesReference species="M_ACP_c" stoichiometry="1" constant="true"/>
          <speciesReference species="M_1odecg3p_c" stoichiometry="1" constant="true"/>
        </listOfProducts>
        <fbc:geneProductAssociation>
          <fbc:geneProductRef fbc:geneProduct="G_VBICanLib130745_0719"/>
        </fbc:geneProductAssociation>
      </reaction>
      <reaction id="R_G3PAT181" name="Glycerol-3-phosphate acyltransferase (C18:1)" reversible="false" fast="false" fbc:lowerFluxBound="cobra_0_bound" fbc:upperFluxBound="cobra_default_ub">
        <listOfReactants>
          <speciesReference species="M_octeACP_c" stoichiometry="1" constant="true"/>
          <speciesReference species="M_glyc3p_c" stoichiometry="1" constant="true"/>
        </listOfReactants>
        <listOfProducts>
          <speciesReference species="M_ACP_c" stoichiometry="1" constant="true"/>
          <speciesReference species="M_1odec11eg3p_c" stoichiometry="1" constant="true"/>
        </listOfProducts>
        <fbc:geneProductAssociation>
          <fbc:geneProductRef fbc:geneProduct="G_VBICanLib130745_0719"/>
        </fbc:geneProductAssociation>
      </reaction>
      <reaction id="R_G3PD2" name="Glycerol-3-phosphate dehydrogenase (NADP)" reversible="true" fast="false" fbc:lowerFluxBound="cobra_default_lb" fbc:upperFluxBound="cobra_default_ub">
        <listOfReactants>
          <speciesReference species="M_nadp_c" stoichiometry="1" constant="true"/>
          <speciesReference species="M_glyc3p_c" stoichiometry="1" constant="true"/>
        </listOfReactants>
        <listOfProducts>
          <speciesReference species="M_nadph_c" stoichiometry="1" constant="true"/>
          <speciesReference species="M_h_c" stoichiometry="1" constant="true"/>
          <speciesReference species="M_dhap_c" stoichiometry="1" constant="true"/>
        </listOfProducts>
        <fbc:geneProductAssociation>
          <fbc:geneProductRef fbc:geneProduct="G_VBICanLib130745_0988"/>
        </fbc:geneProductAssociation>
      </reaction>
      <reaction id="R_G6PBDH" name="Beta-D-Glucose-6-phosphate NADP+ 1-oxoreductase" reversible="false" fast="false" fbc:lowerFluxBound="cobra_0_bound" fbc:upperFluxBound="cobra_default_ub">
        <listOfReactants>
          <speciesReference species="M_nadp_c" stoichiometry="1" constant="true"/>
          <speciesReference species="M_g6p_B_c" stoichiometry="1" constant="true"/>
        </listOfReactants>
        <listOfProducts>
          <speciesReference species="M_nadph_c" stoichiometry="1" constant="true"/>
          <speciesReference species="M_h_c" stoichiometry="1" constant="true"/>
          <speciesReference species="M_6pgl_c" stoichiometry="1" constant="true"/>
        </listOfProducts>
        <fbc:geneProductAssociation>
          <fbc:geneProductRef fbc:geneProduct="G_VBICanLib130745_0747"/>
        </fbc:geneProductAssociation>
      </reaction>
      <reaction id="R_G6PDH2r" name="Glucose 6-phosphate dehydrogenase" reversible="false" fast="false" fbc:lowerFluxBound="cobra_0_bound" fbc:upperFluxBound="cobra_default_ub">
        <listOfReactants>
          <speciesReference species="M_nadp_c" stoichiometry="1" constant="true"/>
          <speciesReference species="M_g6p_c" stoichiometry="1" constant="true"/>
        </listOfReactants>
        <listOfProducts>
          <speciesReference species="M_nadph_c" stoichiometry="1" constant="true"/>
          <speciesReference species="M_h_c" stoichiometry="1" constant="true"/>
          <speciesReference species="M_6pgl_c" stoichiometry="1" constant="true"/>
        </listOfProducts>
        <fbc:geneProductAssociation>
          <fbc:geneProductRef fbc:geneProduct="G_VBICanLib130745_0855"/>
        </fbc:geneProductAssociation>
      </reaction>
      <reaction id="R_GALUi" name="UTP-glucose-1-phosphate uridylyltransferase (irreversible)" reversible="true" fast="false" fbc:lowerFluxBound="cobra_default_lb" fbc:upperFluxBound="cobra_default_ub">
        <listOfReactants>
          <speciesReference species="M_h_c" stoichiometry="1" constant="true"/>
          <speciesReference species="M_utp_c" stoichiometry="1" constant="true"/>
          <speciesReference species="M_g1p_c" stoichiometry="1" constant="true"/>
        </listOfReactants>
        <listOfProducts>
          <speciesReference species="M_ppi_c" stoichiometry="1" constant="true"/>
          <speciesReference species="M_udpg_c" stoichiometry="1" constant="true"/>
        </listOfProducts>
        <fbc:geneProductAssociation>
          <fbc:geneProductRef fbc:geneProduct="G_VBICanLib130745_0272"/>
        </fbc:geneProductAssociation>
      </reaction>
      <reaction id="R_GAPD" name="Glyceraldehyde-3-phosphate dehydrogenase" reversible="true" fast="false" fbc:lowerFluxBound="cobra_default_lb" fbc:upperFluxBound="cobra_default_ub">
        <listOfReactants>
          <speciesReference species="M_nad_c" stoichiometry="1" constant="true"/>
          <speciesReference species="M_pi_c" stoichiometry="1" constant="true"/>
          <speciesReference species="M_g3p_c" stoichiometry="1" constant="true"/>
        </listOfReactants>
        <listOfProducts>
          <speciesReference species="M_h_c" stoichiometry="1" constant="true"/>
          <speciesReference species="M_nadh_c" stoichiometry="1" constant="true"/>
          <speciesReference species="M_13dpg_c" stoichiometry="1" constant="true"/>
        </listOfProducts>
        <fbc:geneProductAssociation>
          <fbc:geneProductRef fbc:geneProduct="G_VBICanLib130745_0747"/>
        </fbc:geneProductAssociation>
      </reaction>
      <reaction id="R_GARFT" name="Phosphoribosylglycinamide formyltransferase" reversible="true" fast="false" fbc:lowerFluxBound="cobra_default_lb" fbc:upperFluxBound="cobra_default_ub">
        <listOfReactants>
          <speciesReference species="M_10fthf_c" stoichiometry="1" constant="true"/>
          <speciesReference species="M_gar_c" stoichiometry="1" constant="true"/>
        </listOfReactants>
        <listOfProducts>
          <speciesReference species="M_h_c" stoichiometry="1" constant="true"/>
          <speciesReference species="M_thf_c" stoichiometry="1" constant="true"/>
          <speciesReference species="M_fgam_c" stoichiometry="1" constant="true"/>
        </listOfProducts>
        <fbc:geneProductAssociation>
          <fbc:geneProductRef fbc:geneProduct="G_VBICanLib130745_0592"/>
        </fbc:geneProductAssociation>
      </reaction>
      <reaction id="R_GART" name="GAR transformylase-T" reversible="false" fast="false" fbc:lowerFluxBound="cobra_0_bound" fbc:upperFluxBound="cobra_default_ub">
        <listOfReactants>
          <speciesReference species="M_atp_c" stoichiometry="1" constant="true"/>
          <speciesReference species="M_for_c" stoichiometry="1" constant="true"/>
          <speciesReference species="M_gar_c" stoichiometry="1" constant="true"/>
        </listOfReactants>
        <listOfProducts>
          <speciesReference species="M_h_c" stoichiometry="1" constant="true"/>
          <speciesReference species="M_adp_c" stoichiometry="1" constant="true"/>
          <speciesReference species="M_pi_c" stoichiometry="1" constant="true"/>
          <speciesReference species="M_fgam_c" stoichiometry="1" constant="true"/>
        </listOfProducts>
        <fbc:geneProductAssociation>
          <fbc:geneProductRef fbc:geneProduct="G_VBICanLib130745_0041"/>
        </fbc:geneProductAssociation>
      </reaction>
      <reaction id="R_GAt1" name="GAt1" reversible="true" fast="false" fbc:lowerFluxBound="cobra_default_lb" fbc:upperFluxBound="cobra_default_ub">
        <listOfReactants>
          <speciesReference species="M_ga_e" stoichiometry="1" constant="true"/>
        </listOfReactants>
        <listOfProducts>
          <speciesReference species="M_ga_p" stoichiometry="1" constant="true"/>
        </listOfProducts>
      </reaction>
      <reaction id="R_GAt2pp" name="GAt2pp" reversible="true" fast="false" fbc:lowerFluxBound="cobra_default_lb" fbc:upperFluxBound="cobra_default_ub">
        <listOfReactants>
          <speciesReference species="M_h_p" stoichiometry="1" constant="true"/>
          <speciesReference species="M_ga_p" stoichiometry="1" constant="true"/>
        </listOfReactants>
        <listOfProducts>
          <speciesReference species="M_h_c" stoichiometry="1" constant="true"/>
          <speciesReference species="M_ga_c" stoichiometry="1" constant="true"/>
        </listOfProducts>
      </reaction>
      <reaction id="R_GCALDD" name="Glycolaldehyde dehydrogenase" reversible="false" fast="false" fbc:lowerFluxBound="cobra_0_bound" fbc:upperFluxBound="cobra_default_ub">
        <listOfReactants>
          <speciesReference species="M_h2o_c" stoichiometry="1" constant="true"/>
          <speciesReference species="M_nad_c" stoichiometry="1" constant="true"/>
          <speciesReference species="M_gcald_c" stoichiometry="1" constant="true"/>
        </listOfReactants>
        <listOfProducts>
          <speciesReference species="M_h_c" stoichiometry="2" constant="true"/>
          <speciesReference species="M_nadh_c" stoichiometry="1" constant="true"/>
          <speciesReference species="M_glyclt_c" stoichiometry="1" constant="true"/>
        </listOfProducts>
      </reaction>
      <reaction id="R_GDBTALDH" name="GDBTALDH" reversible="false" fast="false" fbc:lowerFluxBound="cobra_0_bound" fbc:upperFluxBound="cobra_default_ub">
        <listOfReactants>
          <speciesReference species="M_h2o_c" stoichiometry="1" constant="true"/>
          <speciesReference species="M_nad_c" stoichiometry="1" constant="true"/>
          <speciesReference species="M_gdbtal_c" stoichiometry="1" constant="true"/>
        </listOfReactants>
        <listOfProducts>
          <speciesReference species="M_h_c" stoichiometry="2" constant="true"/>
          <speciesReference species="M_nadh_c" stoichiometry="1" constant="true"/>
          <speciesReference species="M_4gudbutn_c" stoichiometry="1" constant="true"/>
        </listOfProducts>
      </reaction>
      <reaction id="R_GF6PTA" name="Glutamine-fructose-6-phosphate transaminase" reversible="false" fast="false" fbc:lowerFluxBound="cobra_0_bound" fbc:upperFluxBound="cobra_default_ub">
        <listOfReactants>
          <speciesReference species="M_gln__L_c" stoichiometry="1" constant="true"/>
          <speciesReference species="M_f6p_c" stoichiometry="1" constant="true"/>
        </listOfReactants>
        <listOfProducts>
          <speciesReference species="M_glu__L_c" stoichiometry="1" constant="true"/>
          <speciesReference species="M_gam6p_c" stoichiometry="1" constant="true"/>
        </listOfProducts>
        <fbc:geneProductAssociation>
          <fbc:geneProductRef fbc:geneProduct="G_VBICanLib130745_0681"/>
        </fbc:geneProductAssociation>
      </reaction>
      <reaction id="R_GHMT2r" name="Glycine hydroxymethyltransferase, reversible" reversible="true" fast="false" fbc:lowerFluxBound="cobra_default_lb" fbc:upperFluxBound="cobra_default_ub">
        <listOfReactants>
          <speciesReference species="M_thf_c" stoichiometry="1" constant="true"/>
          <speciesReference species="M_ser__L_c" stoichiometry="1" constant="true"/>
        </listOfReactants>
        <listOfProducts>
          <speciesReference species="M_h2o_c" stoichiometry="1" constant="true"/>
          <speciesReference species="M_gly_c" stoichiometry="1" constant="true"/>
          <speciesReference species="M_mlthf_c" stoichiometry="1" constant="true"/>
        </listOfProducts>
        <fbc:geneProductAssociation>
          <fbc:geneProductRef fbc:geneProduct="G_VBICanLib130745_0879"/>
        </fbc:geneProductAssociation>
      </reaction>
      <reaction id="R_GK1" name="Guanylate kinase (GMP:ATP)" reversible="true" fast="false" fbc:lowerFluxBound="cobra_default_lb" fbc:upperFluxBound="cobra_default_ub">
        <listOfReactants>
          <speciesReference species="M_atp_c" stoichiometry="1" constant="true"/>
          <speciesReference species="M_gmp_c" stoichiometry="1" constant="true"/>
        </listOfReactants>
        <listOfProducts>
          <speciesReference species="M_adp_c" stoichiometry="1" constant="true"/>
          <speciesReference species="M_gdp_c" stoichiometry="1" constant="true"/>
        </listOfProducts>
        <fbc:geneProductAssociation>
          <fbc:geneProductRef fbc:geneProduct="G_VBICanLib130745_0253"/>
        </fbc:geneProductAssociation>
      </reaction>
      <reaction id="R_GLCNt2rpp" name="D-gluconate transport via proton symport, reversible (periplasm)" reversible="true" fast="false" fbc:lowerFluxBound="cobra_default_lb" fbc:upperFluxBound="cobra_default_ub">
        <listOfReactants>
          <speciesReference species="M_h_p" stoichiometry="1" constant="true"/>
          <speciesReference species="M_glcn_p" stoichiometry="1" constant="true"/>
        </listOfReactants>
        <listOfProducts>
          <speciesReference species="M_h_c" stoichiometry="1" constant="true"/>
          <speciesReference species="M_glcn_c" stoichiometry="1" constant="true"/>
        </listOfProducts>
        <fbc:geneProductAssociation>
          <fbc:geneProductRef fbc:geneProduct="G_VBICanLib130745_0254"/>
        </fbc:geneProductAssociation>
      </reaction>
      <reaction id="R_GLCNtex" name="D-gluconate transport via diffusion (extracellular to periplasm)" reversible="true" fast="false" fbc:lowerFluxBound="cobra_default_lb" fbc:upperFluxBound="cobra_default_ub">
        <listOfReactants>
          <speciesReference species="M_glcn_e" stoichiometry="1" constant="true"/>
        </listOfReactants>
        <listOfProducts>
          <speciesReference species="M_glcn_p" stoichiometry="1" constant="true"/>
        </listOfProducts>
      </reaction>
      <reaction id="R_GLCOASYNT" name="GLCOASYNT" reversible="false" fast="false" fbc:lowerFluxBound="cobra_0_bound" fbc:upperFluxBound="cobra_default_ub">
        <listOfReactants>
          <speciesReference species="M_coa_c" stoichiometry="1" constant="true"/>
          <speciesReference species="M_S_gtrdhdlp_c" stoichiometry="1" constant="true"/>
        </listOfReactants>
        <listOfProducts>
          <speciesReference species="M_dhlam_c" stoichiometry="1" constant="true"/>
          <speciesReference species="M_glutcoa_c" stoichiometry="1" constant="true"/>
        </listOfProducts>
        <fbc:geneProductAssociation>
          <fbc:geneProductRef fbc:geneProduct="G_VBICanLib130745_1000"/>
        </fbc:geneProductAssociation>
      </reaction>
      <reaction id="R_GLCabcpp" name="D-glucose transport via ABC system (periplasm)" reversible="false" fast="false" fbc:lowerFluxBound="cobra_0_bound" fbc:upperFluxBound="cobra_default_ub">
        <listOfReactants>
          <speciesReference species="M_atp_c" stoichiometry="1" constant="true"/>
          <speciesReference species="M_h2o_c" stoichiometry="1" constant="true"/>
          <speciesReference species="M_glc__D_p" stoichiometry="1" constant="true"/>
        </listOfReactants>
        <listOfProducts>
          <speciesReference species="M_h_c" stoichiometry="1" constant="true"/>
          <speciesReference species="M_adp_c" stoichiometry="1" constant="true"/>
          <speciesReference species="M_pi_c" stoichiometry="1" constant="true"/>
          <speciesReference species="M_glc__D_c" stoichiometry="1" constant="true"/>
        </listOfProducts>
        <fbc:geneProductAssociation>
          <fbc:or>
            <fbc:geneProductRef fbc:geneProduct="G_VBICanLib130745_0058"/>
            <fbc:geneProductRef fbc:geneProduct="G_VBICanLib130745_0243"/>
            <fbc:geneProductRef fbc:geneProduct="G_VBICanLib130745_0691"/>
          </fbc:or>
        </fbc:geneProductAssociation>
      </reaction>
      <reaction id="R_GLCtex" name="Glucose transport via diffusion (extracellular to periplasm)" reversible="true" fast="false" fbc:lowerFluxBound="cobra_default_lb" fbc:upperFluxBound="cobra_default_ub">
        <listOfReactants>
          <speciesReference species="M_glc__D_e" stoichiometry="1" constant="true"/>
        </listOfReactants>
        <listOfProducts>
          <speciesReference species="M_glc__D_p" stoichiometry="1" constant="true"/>
        </listOfProducts>
      </reaction>
      <reaction id="R_GLNS" name="Glutamine synthetase" reversible="false" fast="false" fbc:lowerFluxBound="cobra_0_bound" fbc:upperFluxBound="cobra_default_ub">
        <listOfReactants>
          <speciesReference species="M_atp_c" stoichiometry="1" constant="true"/>
          <speciesReference species="M_glu__L_c" stoichiometry="1" constant="true"/>
          <speciesReference species="M_nh4_c" stoichiometry="1" constant="true"/>
        </listOfReactants>
        <listOfProducts>
          <speciesReference species="M_h_c" stoichiometry="1" constant="true"/>
          <speciesReference species="M_adp_c" stoichiometry="1" constant="true"/>
          <speciesReference species="M_pi_c" stoichiometry="1" constant="true"/>
          <speciesReference species="M_gln__L_c" stoichiometry="1" constant="true"/>
        </listOfProducts>
        <fbc:geneProductAssociation>
          <fbc:or>
            <fbc:and>
              <fbc:geneProductRef fbc:geneProduct="G_VBICanLib130745_1063"/>
              <fbc:geneProductRef fbc:geneProduct="G_VBICanLib130745_1064"/>
              <fbc:geneProductRef fbc:geneProduct="G_VBICanLib130745_0058"/>
            </fbc:and>
            <fbc:geneProductRef fbc:geneProduct="G_VBICanLib130745_0653"/>
          </fbc:or>
        </fbc:geneProductAssociation>
      </reaction>
      <reaction id="R_GLNTRAT" name="Glutamyl-tRNA(Gln) amidotransferase" reversible="false" fast="false" fbc:lowerFluxBound="cobra_0_bound" fbc:upperFluxBound="cobra_default_ub">
        <listOfReactants>
          <speciesReference species="M_atp_c" stoichiometry="1" constant="true"/>
[truncated: 457,810 more chars]
