# Supplementary material for: Linking metabolic phenotypes to pathogenic traits among “Candidatus Liberibacter asiaticus” and its hosts
Source: NPJ Syst Biol Appl. 2020 Aug 4;6:24. doi: 10.1038/s41540-020-00142-w (PMC7403731; doi:10.1038/s41540-020-00142-w)
Supplement: Supplementary file 2 — Dataset 1 [file 41540_2020_142_MOESM2_ESM.zip › Liberibacter-master/CLasgxpsy/CLasgxpsy_M15.json]

{
"metabolites":[
{
"id":"cit_e",
"name":"Citrate",
"compartment":"_e",
"formula":"C6H5O7"
},
{
"id":"co2_e",
"name":"CO2 CO2",
"compartment":"_e",
"formula":"CO2"
},
{
"id":"nadp_c",
"name":"Nicotinamide adenine dinucleotide phosphate",
"compartment":"_c",
"formula":"C21H25N7O17P3"
},
{
"id":"nadph_c",
"name":"Nicotinamide adenine dinucleotide phosphate - reduced",
"compartment":"_c",
"formula":"C21H26N7O17P3"
},
{
"id":"h_c",
"name":"H+",
"compartment":"_c",
"formula":"H"
},
{
"id":"atp_c",
"name":"ATP C10H12N5O13P3",
"compartment":"_c",
"formula":"C10H12N5O13P3"
},
{
"id":"2dhglcn_c",
"name":"2-Dehydro-D-gluconate",
"compartment":"_c",
"formula":"C6H9O7"
},
{
"id":"adp_c",
"name":"ADP C10H12N5O10P2",
"compartment":"_c",
"formula":"C10H12N5O10P2"
},
{
"id":"2dhglcn_p",
"name":"2-Dehydro-D-gluconate",
"compartment":"_p",
"formula":"C6H9O7"
},
{
"id":"h_p",
"name":"H+",
"compartment":"_p",
"formula":"H"
},
{
"id":"2dhglcn_e",
"name":"2-Dehydro-D-gluconate",
"compartment":"_e",
"formula":"C6H9O7"
},
{
"id":"34dhcinm_p",
"name":"3,4-Dihydroxy-trans-cinnamate",
"compartment":"_p",
"formula":"C9H7O4"
},
{
"id":"34dhcinm_e",
"name":"3,4-Dihydroxy-trans-cinnamate",
"compartment":"_e",
"formula":"C9H7O4"
},
{
"id":"34dhcinm_c",
"name":"3,4-Dihydroxy-trans-cinnamate",
"compartment":"_c",
"formula":"C9H7O4"
},
{
"id":"34hpp_c",
"name":"3-(4-Hydroxyphenyl)pyruvate",
"compartment":"_c",
"formula":"C9H7O4"
},
{
"id":"o2_c",
"name":"O2 O2",
"compartment":"_c",
"formula":"O2"
},
{
"id":"co2_c",
"name":"CO2 CO2",
"compartment":"_c",
"formula":"CO2"
},
{
"id":"hgentis_c",
"name":"Homogentisate C8H7O4",
"compartment":"_c",
"formula":"C8H7O4"
},
{
"id":"R_3hdcoa_c",
"name":"(R)-Hydroxydecanoyl-CoA",
"compartment":"_c",
"formula":"C31H50N7O18P3S"
},
{
"id":"3hdecACP_c",
"name":"(R)-3-Hydroxydecanoyl-[acyl-carrier protein]",
"compartment":"_c",
"formula":"C21H39N2O9PRS"
},
{
"id":"ACP_c",
"name":"Acyl carrier protein",
"compartment":"_c",
"formula":"C11H21N2O7PRS"
},
{
"id":"coa_c",
"name":"Coenzyme A",
"compartment":"_c",
"formula":"C21H32N7O16P3S"
},
{
"id":"R_3hddcoa_c",
"name":"(R)-3-Hydroxydodecanoyl-CoA",
"compartment":"_c",
"formula":"C33H54N7O18P3S"
},
{
"id":"3hddecACP_c",
"name":"(R)-3-Hydroxydodecanoyl-[acyl-carrier protein]",
"compartment":"_c",
"formula":"C23H43N2O9PRS"
},
{
"id":"3hcddec5eACP_c",
"name":"(R)-3-hydroxy-cis-dodec-5-enoyl-[acyl-carrier protein]",
"compartment":"_c",
"formula":"C23H41N2O9PRS"
},
{
"id":"3hmrsACP_c",
"name":"(R)-3-Hydroxytetradecanoyl-[acyl-carrier protein]",
"compartment":"_c",
"formula":"C25H47N2O9PRS"
},
{
"id":"R_3hmrscoa_c",
"name":"(R)-3-hydroxytetradecanoyl-coa",
"compartment":"_c",
"formula":"C35H58N7O18P3S"
},
{
"id":"3hcmrs7eACP_c",
"name":"(R)-3-hydroxy-cis-myristol-7-eoyl-[acyl-carrier protein]",
"compartment":"_c",
"formula":"C25H45N2O9PRS"
},
{
"id":"3hhexACP_c",
"name":"(R)-3-Hydroxyhexanoyl-[acyl-carrier protein]",
"compartment":"_c",
"formula":"C17H31N2O9PRS"
},
{
"id":"R_3hhcoa_c",
"name":"(R)-Hydroxyhexanoyl-CoA",
"compartment":"_c",
"formula":"C27H42N7O18P3S"
},
{
"id":"R_3hocoa_c",
"name":"(R)-Hydroxyoctanoyl-CoA",
"compartment":"_c",
"formula":"C29H46N7O18P3S"
},
{
"id":"3hoctACP_c",
"name":"(R)-3-Hydroxyoctanoyl-[acyl-carrier protein]",
"compartment":"_c",
"formula":"C19H35N2O9PRS"
},
{
"id":"tdec2eACP_c",
"name":"Trans-Dec-2-enoyl-[acyl-carrier protein]",
"compartment":"_c",
"formula":"C21H37N2O8PRS"
},
{
"id":"h2o_c",
"name":"H2O H2O",
"compartment":"_c",
"formula":"H2O"
},
{
"id":"tddec2eACP_c",
"name":"Trans-Dodec-2-enoyl-[acyl-carrier protein]",
"compartment":"_c",
"formula":"C23H41N2O8PRS"
},
{
"id":"t3c5ddeceACP_c",
"name":"Trans-3-cis-5-dodecenoyl-[acyl-carrier protein]",
"compartment":"_c",
"formula":"C23H39N2O8PRS"
},
{
"id":"tmrs2eACP_c",
"name":"Trans-Tetradec-2-enoyl-[acyl-carrier protein]",
"compartment":"_c",
"formula":"C25H45N2O8PRS"
},
{
"id":"t3c7mrseACP_c",
"name":"Trans-3-cis-7-myristoleoyl-[acyl-carrier protein]",
"compartment":"_c",
"formula":"C25H43N2O8PRS"
},
{
"id":"3hpalmACP_c",
"name":"R-3-hydroxypalmitoyl-[acyl-carrier protein]",
"compartment":"_c",
"formula":"C27H51N2O9PRS"
},
{
"id":"tpalm2eACP_c",
"name":"Trans-Hexadec-2-enoyl-[acyl-carrier protein]",
"compartment":"_c",
"formula":"C27H49N2O8PRS"
},
{
"id":"t3c9palmeACP_c",
"name":"Trans-3-cis-9-palmitoleoyl-[acyl-carrier protein]",
"compartment":"_c",
"formula":"C27H47N2O8PRS"
},
{
"id":"3hcpalm9eACP_c",
"name":"(R)-3-hydroxy-cis-palm-9-eoyl-[acyl-carrier protein]",
"compartment":"_c",
"formula":"C27H49N2O9PRS"
},
{
"id":"3hoctaACP_c",
"name":"(R)-3-Hydroxyoctadecanoyl-[acyl-carrier protein]",
"compartment":"_c",
"formula":"C29H55N2O9PRS"
},
{
"id":"toctd2eACP_c",
"name":"Trans-octadec-2-enoyl-[acyl-carrier protein]",
"compartment":"_c",
"formula":"C29H53N2O8PRS"
},
{
"id":"3hcvac11eACP_c",
"name":"(R)-3-hydroxy-cis-vacc-11-enoyl-[acyl-carrier protein]",
"compartment":"_c",
"formula":"C29H53N2O9PRS"
},
{
"id":"t3c11vaceACP_c",
"name":"Trans-3-cis-11-vacceoyl-[acyl-carrier protein]",
"compartment":"_c",
"formula":"C29H51N2O8PRS"
},
{
"id":"3haACP_c",
"name":"(3R)-3-Hydroxyacyl-[acyl-carrier protein]",
"compartment":"_c",
"formula":"C15H27N2O9PRS"
},
{
"id":"but2eACP_c",
"name":"But-2-enoyl-[acyl-carrier protein]",
"compartment":"_c",
"formula":"C15H25N2O8PRS"
},
{
"id":"thex2eACP_c",
"name":"Trans-Hex-2-enoyl-[acyl-carrier protein]",
"compartment":"_c",
"formula":"C17H29N2O8PRS"
},
{
"id":"toct2eACP_c",
"name":"Trans-Oct-2-enoyl-[acyl-carrier protein]",
"compartment":"_c",
"formula":"C19H33N2O8PRS"
},
{
"id":"nad_c",
"name":"Nicotinamide adenine dinucleotide",
"compartment":"_c",
"formula":"C21H26N7O14P2"
},
{
"id":"nadh_c",
"name":"Nicotinamide adenine dinucleotide - reduced",
"compartment":"_c",
"formula":"C21H27N7O14P2"
},
{
"id":"succ_c",
"name":"Succinate",
"compartment":"_c",
"formula":"C4H4O4"
},
{
"id":"succoa_c",
"name":"Succinyl-CoA",
"compartment":"_c",
"formula":"C25H35N7O19P3S"
},
{
"id":"oxadpcoa_c",
"name":"3-Oxoadipyl-CoA",
"compartment":"_c",
"formula":"C27H37N7O20P3S"
},
{
"id":"3odecACP_c",
"name":"3-Oxodecanoyl-[acyl-carrier protein]",
"compartment":"_c",
"formula":"C21H37N2O9PRS"
},
{
"id":"3oddecACP_c",
"name":"3-Oxododecanoyl-[acyl-carrier protein]",
"compartment":"_c",
"formula":"C23H41N2O9PRS"
},
{
"id":"3ocddec5eACP_c",
"name":"3-oxo-cis-dodec-5-enoyl-[acyl-carrier protein]",
"compartment":"_c",
"formula":"C23H39N2O9PRS"
},
{
"id":"3omrsACP_c",
"name":"3-Oxotetradecanoyl-[acyl-carrier protein]",
"compartment":"_c",
"formula":"C25H45N2O9PRS"
},
{
"id":"3ocmrs7eACP_c",
"name":"3-oxo-cis-myristol-7-eoyl-[acyl-carrier protein]",
"compartment":"_c",
"formula":"C25H43N2O9PRS"
},
{
"id":"3opalmACP_c",
"name":"3-Oxohexadecanoyl-[acyl-carrier protein]",
"compartment":"_c",
"formula":"C27H49N2O9PRS"
},
{
"id":"3ocpalm9eACP_c",
"name":"3-oxo-cis-palm-9-eoyl-[acyl-carrier protein]",
"compartment":"_c",
"formula":"C27H47N2O9PRS"
},
{
"id":"3ooctdACP_c",
"name":"3-Oxooctadecanoyl-[acyl-carrier protein]",
"compartment":"_c",
"formula":"C29H53N2O9PRS"
},
{
"id":"3ocvac11eACP_c",
"name":"3-oxo-cis-vacc-11-enoyl-[acyl-carrier protein]",
"compartment":"_c",
"formula":"C29H51N2O9PRS"
},
{
"id":"actACP_c",
"name":"Acetoacetyl-ACP",
"compartment":"_c",
"formula":"C15H25N2O9PRS"
},
{
"id":"3ohexACP_c",
"name":"3-Oxohexanoyl-[acyl-carrier protein]",
"compartment":"_c",
"formula":"C17H29N2O9PRS"
},
{
"id":"3ooctACP_c",
"name":"3-Oxooctanoyl-[acyl-carrier protein]",
"compartment":"_c",
"formula":"C19H33N2O9PRS"
},
{
"id":"ocACP_c",
"name":"Octanoyl-ACP (n-C8:0ACP)",
"compartment":"_c",
"formula":"C19H35N2O8PRS"
},
{
"id":"malACP_c",
"name":"Malonyl-[acyl-carrier protein]",
"compartment":"_c",
"formula":"C14H22N2O10PRS"
},
{
"id":"dcaACP_c",
"name":"Decanoyl-ACP (n-C10:0ACP)",
"compartment":"_c",
"formula":"C21H39N2O8PRS"
},
{
"id":"cdec3eACP_c",
"name":"Cis-dec-3-enoyl-[acyl-carrier protein] (n-C10:1)",
"compartment":"_c",
"formula":"C21H37N2O8PRS"
},
{
"id":"ddcaACP_c",
"name":"Dodecanoyl-ACP (n-C12:0ACP)",
"compartment":"_c",
"formula":"C23H43N2O8PRS"
},
{
"id":"cddec5eACP_c",
"name":"Cis-dodec-5-enoyl-[acyl-carrier protein] (n-C12:1)",
"compartment":"_c",
"formula":"C23H41N2O8PRS"
},
{
"id":"myrsACP_c",
"name":"Myristoyl-ACP (n-C14:0ACP)",
"compartment":"_c",
"formula":"C25H47N2O8PRS"
},
{
"id":"tdeACP_c",
"name":"Cis-tetradec-7-enoyl-[acyl-carrier protein] (n-C14:1)",
"compartment":"_c",
"formula":"C25H45N2O8PRS"
},
{
"id":"palmACP_c",
"name":"Palmitoyl-ACP (n-C16:0ACP)",
"compartment":"_c",
"formula":"C27H51N2O8PRS"
},
{
"id":"hdeACP_c",
"name":"Cis-hexadec-9-enoyl-[acyl-carrier protein] (n-C16:1)",
"compartment":"_c",
"formula":"C27H49N2O8PRS"
},
{
"id":"butACP_c",
"name":"Butyryl-ACP (n-C4:0ACP)",
"compartment":"_c",
"formula":"C15H27N2O8PRS"
},
{
"id":"hexACP_c",
"name":"Hexanoyl-ACP (n-C6:0ACP)",
"compartment":"_c",
"formula":"C17H31N2O8PRS"
},
{
"id":"accoa_c",
"name":"Acetyl-CoA",
"compartment":"_c",
"formula":"C23H34N7O17P3S"
},
{
"id":"3oxoadp_e",
"name":"3-Oxoadipate",
"compartment":"_e",
"formula":"C6H6O5"
},
{
"id":"3oxoadp_p",
"name":"3-Oxoadipate",
"compartment":"_p",
"formula":"C6H6O5"
},
{
"id":"34dhbz_e",
"name":"3,4-Dihydroxybenzoate",
"compartment":"_e",
"formula":"C7H5O4"
},
{
"id":"T4hcinnm_c",
"name":"Trans 4 Hydroxycinnamate C9H7O3",
"compartment":"_c",
"formula":"C9H7O3"
},
{
"id":"amp_c",
"name":"AMP C10H12N5O7P",
"compartment":"_c",
"formula":"C10H12N5O7P"
},
{
"id":"ppi_c",
"name":"Diphosphate",
"compartment":"_c",
"formula":"HO7P2"
},
{
"id":"4cml_c",
"name":"4-Carboxymuconolactone",
"compartment":"_c",
"formula":"C7H4O6"
},
{
"id":"4hbz_e",
"name":"4-Hydroxybenzoate",
"compartment":"_e",
"formula":"C7H5O3"
},
{
"id":"4hbz_p",
"name":"4-Hydroxybenzoate",
"compartment":"_p",
"formula":"C7H5O3"
},
{
"id":"pi_c",
"name":"Phosphate",
"compartment":"_c",
"formula":"HO4P"
},
{
"id":"phthr_c",
"name":"O-Phospho-4-hydroxy-L-threonine",
"compartment":"_c",
"formula":"C4H8NO7P"
},
{
"id":"4hthr_c",
"name":"4-Hydroxy-L-threonine",
"compartment":"_c",
"formula":"C4H9NO4"
},
{
"id":"chols_e",
"name":"Choline sulfate",
"compartment":"_e",
"formula":"C5H13NO4S"
},
{
"id":"glu__L_c",
"name":"L-Glutamate",
"compartment":"_c",
"formula":"C5H8NO4"
},
{
"id":"akg_c",
"name":"2-Oxoglutarate",
"compartment":"_c",
"formula":"C5H4O5"
},
{
"id":"2oxoadp_c",
"name":"2 Oxoadipate C6H6O5",
"compartment":"_c",
"formula":"C6H6O5"
},
{
"id":"sucsal_c",
"name":"Succinic semialdehyde",
"compartment":"_c",
"formula":"C4H5O3"
},
{
"id":"4abut_c",
"name":"4-Aminobutanoate",
"compartment":"_c",
"formula":"C4H9NO2"
},
{
"id":"4abut_p",
"name":"4-Aminobutanoate",
"compartment":"_p",
"formula":"C4H9NO2"
},
{
"id":"4abut_e",
"name":"4-Aminobutanoate",
"compartment":"_e",
"formula":"C4H9NO2"
},
{
"id":"acald_c",
"name":"Acetaldehyde",
"compartment":"_c",
"formula":"C2H4O"
},
{
"id":"gtp_c",
"name":"GTP C10H12N5O14P3",
"compartment":"_c",
"formula":"C10H12N5O14P3"
},
{
"id":"hco3_c",
"name":"Bicarbonate",
"compartment":"_c",
"formula":"CHO3"
},
{
"id":"malcoa_c",
"name":"Malonyl CoA C24H33N7O19P3S",
"compartment":"_c",
"formula":"C24H33N7O19P3S"
},
{
"id":"acglu_c",
"name":"N-Acetyl-L-glutamate",
"compartment":"_c",
"formula":"C7H9NO5"
},
{
"id":"acg5p_c",
"name":"N-Acetyl-L-glutamyl 5-phosphate",
"compartment":"_c",
"formula":"C7H9NO8P"
},
{
"id":"2ahbut_c",
"name":"(S)-2-Aceto-2-hydroxybutanoate",
"compartment":"_c",
"formula":"C6H9O4"
},
{
"id":"pyr_c",
"name":"Pyruvate",
"compartment":"_c",
"formula":"C3H3O3"
},
{
"id":"2obut_c",
"name":"2-Oxobutanoate",
"compartment":"_c",
"formula":"C4H5O3"
},
{
"id":"ac_c",
"name":"Acetate",
"compartment":"_c",
"formula":"C2H3O2"
},
{
"id":"alac__S_c",
"name":"(S)-2-Acetolactate",
"compartment":"_c",
"formula":"C5H7O4"
},
{
"id":"fadh2_c",
"name":"Flavin adenine dinucleotide reduced",
"compartment":"_c",
"formula":"C27H33N9O15P2"
},
{
"id":"fad_c",
"name":"Flavin adenine dinucleotide oxidized",
"compartment":"_c",
"formula":"C27H31N9O15P2"
},
{
"id":"2mbcoa_c",
"name":"2-Methylbutanoyl-CoA",
"compartment":"_c",
"formula":"C26H40N7O17P3S"
},
{
"id":"ibcoa_c",
"name":"Isobutyryl-CoA",
"compartment":"_c",
"formula":"C25H38N7O17P3S"
},
{
"id":"acACP_c",
"name":"Acetyl-ACP",
"compartment":"_c",
"formula":"C13H23N2O8PRS"
},
{
"id":"orn_c",
"name":"Ornithine",
"compartment":"_c",
"formula":"C5H13N2O2"
},
{
"id":"acorn_c",
"name":"N2-Acetyl-L-ornithine",
"compartment":"_c",
"formula":"C7H14N2O3"
},
{
"id":"acon_C_e",
"name":"Cis-Aconitate",
"compartment":"_e",
"formula":"C6H3O6"
},
{
"id":"acon_C_p",
"name":"Cis-Aconitate",
"compartment":"_p",
"formula":"C6H3O6"
},
{
"id":"icit_c",
"name":"Isocitrate",
"compartment":"_c",
"formula":"C6H5O7"
},
{
"id":"cit_c",
"name":"Citrate",
"compartment":"_c",
"formula":"C6H5O7"
},
{
"id":"acon_C_c",
"name":"Cis-Aconitate",
"compartment":"_c",
"formula":"C6H3O6"
},
{
"id":"acg5sa_c",
"name":"N-Acetyl-L-glutamate 5-semialdehyde",
"compartment":"_c",
"formula":"C7H10NO4"
},
{
"id":"ppcoa_c",
"name":"Propanoyl-CoA",
"compartment":"_c",
"formula":"C24H36N7O17P3S"
},
{
"id":"ac_p",
"name":"Acetate",
"compartment":"_p",
"formula":"C2H3O2"
},
{
"id":"ac_e",
"name":"Acetate",
"compartment":"_e",
"formula":"C2H3O2"
},
{
"id":"adn_c",
"name":"Adenosine",
"compartment":"_c",
"formula":"C10H13N5O4"
},
{
"id":"nh4_c",
"name":"Ammonium",
"compartment":"_c",
"formula":"H4N"
},
{
"id":"ins_c",
"name":"Inosine",
"compartment":"_c",
"formula":"C10H12N4O5"
},
{
"id":"4abz_c",
"name":"4-Aminobenzoate",
"compartment":"_c",
"formula":"C7H6NO2"
},
{
"id":"4adcho_c",
"name":"4-amino-4-deoxychorismate",
"compartment":"_c",
"formula":"C10H10NO5"
},
{
"id":"gln__L_c",
"name":"L-Glutamine",
"compartment":"_c",
"formula":"C5H10N2O3"
},
{
"id":"gmp_c",
"name":"GMP C10H12N5O8P",
"compartment":"_c",
"formula":"C10H12N5O8P"
},
{
"id":"prpp_c",
"name":"5-Phospho-alpha-D-ribose 1-diphosphate",
"compartment":"_c",
"formula":"C5H8O14P3"
},
{
"id":"aicar_c",
"name":"5-Amino-1-(5-Phospho-D-ribosyl)imidazole-4-carboxamide",
"compartment":"_c",
"formula":"C9H13N4O8P"
},
{
"id":"fum_c",
"name":"Fumarate",
"compartment":"_c",
"formula":"C4H2O4"
},
{
"id":"dcamp_c",
"name":"N6-(1,2-Dicarboxyethyl)-AMP",
"compartment":"_c",
"formula":"C14H14N5O11P"
},
{
"id":"25aics_c",
"name":"(S)-2-[5-Amino-1-(5-phospho-D-ribosyl)imidazole-4-carboxamido]succinate",
"compartment":"_c",
"formula":"C13H15N4O12P"
},
{
"id":"asp__L_c",
"name":"L-Aspartate",
"compartment":"_c",
"formula":"C4H6NO4"
},
{
"id":"4pasp_c",
"name":"4-Phospho-L-aspartate",
"compartment":"_c",
"formula":"C4H6NO7P"
},
{
"id":"gdp_c",
"name":"GDP C10H12N5O11P2",
"compartment":"_c",
"formula":"C10H12N5O11P2"
},
{
"id":"imp_c",
"name":"IMP C10H11N4O8P",
"compartment":"_c",
"formula":"C10H11N4O8P"
},
{
"id":"urea_c",
"name":"Urea CH4N2O",
"compartment":"_c",
"formula":"CH4N2O"
},
{
"id":"ptrc_c",
"name":"Putrescine",
"compartment":"_c",
"formula":"C4H14N2"
},
{
"id":"pa120_c",
"name":"1,2-didodecanoyl-sn-glycerol 3-phosphate",
"compartment":"_c",
"formula":"C27H51O8P1"
},
{
"id":"1ddecg3p_c",
"name":"1-dodecanoyl-sn-glycerol 3-phosphate",
"compartment":"_c",
"formula":"C15H29O7P1"
},
{
"id":"1hdecg3p_c",
"name":"1-hexadecanoyl-sn-glycerol 3-phosphate",
"compartment":"_c",
"formula":"C19H37O7P1"
},
{
"id":"pa160_c",
"name":"1,2-dihexadecanoyl-sn-glycerol 3-phosphate",
"compartment":"_c",
"formula":"C35H67O8P1"
},
{
"id":"1hdec9eg3p_c",
"name":"1-hexadec-9-enoyl-sn-glycerol 3-phosphate",
"compartment":"_c",
"formula":"C19H35O7P1"
},
{
"id":"pa161_c",
"name":"1,2-dihexadec-9-enoyl-sn-glycerol 3-phosphate",
"compartment":"_c",
"formula":"C35H63O8P1"
},
{
"id":"1odecg3p_c",
"name":"1-octadecanoyl-sn-glycerol 3-phosphate",
"compartment":"_c",
"formula":"C21H41O7P1"
},
{
"id":"ocdcaACP_c",
"name":"Octadecanoyl-ACP (n-C18:0ACP)",
"compartment":"_c",
"formula":"C29H55N2O8PRS"
},
{
"id":"pa180_c",
"name":"1,2-dioctadecanoyl-sn-glycerol 3-phosphate",
"compartment":"_c",
"formula":"C39H75O8P1"
},
{
"id":"1odec11eg3p_c",
"name":"1-octadec-11-enoyl-sn-glycerol 3-phosphate",
"compartment":"_c",
"formula":"C21H39O7P1"
},
{
"id":"pa181_c",
"name":"1,2-dioctadec-11-enoyl-sn-glycerol 3-phosphate",
"compartment":"_c",
"formula":"C39H71O8P1"
},
{
"id":"octeACP_c",
"name":"Cis-octadec-11-enoyl-[acyl-carrier protein] (n-C18:1)",
"compartment":"_c",
"formula":"C29H53N2O8PRS"
},
{
"id":"thf_c",
"name":"5,6,7,8-Tetrahydrofolate",
"compartment":"_c",
"formula":"C19H21N7O6"
},
{
"id":"fprica_c",
"name":"5-Formamido-1-(5-phospho-D-ribosyl)imidazole-4-carboxamide",
"compartment":"_c",
"formula":"C10H13N4O9P"
},
{
"id":"10fthf_c",
"name":"10-Formyltetrahydrofolate",
"compartment":"_c",
"formula":"C20H21N7O7"
},
{
"id":"5aizc_c",
"name":"5-amino-1-(5-phospho-D-ribosyl)imidazole-4-carboxylate",
"compartment":"_c",
"formula":"C9H11N3O9P"
},
{
"id":"air_c",
"name":"5-amino-1-(5-phospho-D-ribosyl)imidazole",
"compartment":"_c",
"formula":"C8H12N3O7P"
},
{
"id":"sdhlam_c",
"name":"S Succinyldihydrolipoamide C12H20NO4S2",
"compartment":"_c",
"formula":"C12H20NO4S2"
},
{
"id":"lpam_c",
"name":"Lipoamide C8H15NOS2",
"compartment":"_c",
"formula":"C8H15NOS2"
},
{
"id":"dhlam_c",
"name":"Dihydrolipoamide C8H17NOS2",
"compartment":"_c",
"formula":"C8H17NOS2"
},
{
"id":"akg_p",
"name":"2-Oxoglutarate",
"compartment":"_p",
"formula":"C5H4O5"
},
{
"id":"akg_e",
"name":"2-Oxoglutarate",
"compartment":"_e",
"formula":"C5H4O5"
},
{
"id":"alaala_c",
"name":"D-Alanyl-D-alanine",
"compartment":"_c",
"formula":"C6H12N2O3"
},
{
"id":"ala__D_c",
"name":"D-Alanine",
"compartment":"_c",
"formula":"C3H7NO2"
},
{
"id":"ala__L_c",
"name":"L-Alanine",
"compartment":"_c",
"formula":"C3H7NO2"
},
{
"id":"trnaala_c",
"name":"TRNA(Ala)",
"compartment":"_c",
"formula":"R"
},
{
"id":"alatrna_c",
"name":"L-Alanyl-tRNA(Ala)",
"compartment":"_c",
"formula":"C3H6NOR"
},
{
"id":"ala__L_p",
"name":"L-Alanine",
"compartment":"_p",
"formula":"C3H7NO2"
},
{
"id":"ala__L_e",
"name":"L-Alanine",
"compartment":"_e",
"formula":"C3H7NO2"
},
{
"id":"pqqh2_c",
"name":"Reduced pyrroloquinoline-quinone",
"compartment":"_c",
"formula":"C14H5N2O8"
},
{
"id":"pqq_c",
"name":"Pyrroloquinoline-quinone",
"compartment":"_c",
"formula":"C14H3N2O8"
},
{
"id":"for_c",
"name":"Formate",
"compartment":"_c",
"formula":"CH1O2"
},
{
"id":"r5p_c",
"name":"Alpha-D-Ribose 5-phosphate",
"compartment":"_c",
"formula":"C5H9O8P"
},
{
"id":"anth_c",
"name":"Anthranilate",
"compartment":"_c",
"formula":"C7H6NO2"
},
{
"id":"pran_c",
"name":"N-(5-Phospho-D-ribosyl)anthranilate",
"compartment":"_c",
"formula":"C12H13NO9P"
},
{
"id":"chor_c",
"name":"Chorismate",
"compartment":"_c",
"formula":"C10H8O6"
},
{
"id":"5aptn_c",
"name":"5-Aminopentanoate",
"compartment":"_c",
"formula":"C5H11NO2"
},
{
"id":"5aprbu_c",
"name":"5-Amino-6-(5'-phosphoribitylamino)uracil",
"compartment":"_c",
"formula":"C9H15N4O9P"
},
{
"id":"5apru_c",
"name":"5-Amino-6-(5'-phosphoribosylamino)uracil",
"compartment":"_c",
"formula":"C9H13N4O9P"
},
{
"id":"so3_c",
"name":"Sulfite",
"compartment":"_c",
"formula":"O3S"
},
{
"id":"trdrd_c",
"name":"Reduced thioredoxin",
"compartment":"_c",
"formula":"XH2"
},
{
"id":"aps_c",
"name":"Adenosine 5'-phosphosulfate",
"compartment":"_c",
"formula":"C10H12N5O10PS"
},
{
"id":"trdox_c",
"name":"Oxidized thioredoxin",
"compartment":"_c",
"formula":"X"
},
{
"id":"oxptn_c",
"name":"5-Oxopentanoate",
"compartment":"_c",
"formula":"C5H7O3"
},
{
"id":"citr__L_c",
"name":"L-Citrulline",
"compartment":"_c",
"formula":"C6H13N3O3"
},
{
"id":"arg__L_c",
"name":"L-Arginine",
"compartment":"_c",
"formula":"C6H15N4O2"
},
{
"id":"orn_p",
"name":"Ornithine",
"compartment":"_p",
"formula":"C5H13N2O2"
},
{
"id":"arg__L_p",
"name":"L-Arginine",
"compartment":"_p",
"formula":"C6H15N4O2"
},
{
"id":"argsuc_c",
"name":"N(omega)-(L-Arginino)succinate",
"compartment":"_c",
"formula":"C10H17N4O6"
},
{
"id":"arg__L_e",
"name":"L-Arginine",
"compartment":"_e",
"formula":"C6H15N4O2"
},
{
"id":"5g2oxpt_c",
"name":"2-Oxoarginine",
"compartment":"_c",
"formula":"C6H11N3O3"
},
{
"id":"aspsa_c",
"name":"L-Aspartate 4-semialdehyde",
"compartment":"_c",
"formula":"C4H7NO3"
},
{
"id":"asn__L_c",
"name":"L-Asparagine",
"compartment":"_c",
"formula":"C4H8N2O3"
},
{
"id":"cbp_c",
"name":"Carbamoyl phosphate",
"compartment":"_c",
"formula":"CH2NO5P"
},
{
"id":"cbasp_c",
"name":"N-Carbamoyl-L-aspartate",
"compartment":"_c",
"formula":"C5H6N2O5"
},
{
"id":"h2o2_c",
"name":"Hydrogen peroxide",
"compartment":"_c",
"formula":"H2O2"
},
{
"id":"oaa_c",
"name":"Oxaloacetate",
"compartment":"_c",
"formula":"C4H2O5"
},
{
"id":"iasp_c",
"name":"Iminoaspartate",
"compartment":"_c",
"formula":"C4H3NO4"
},
{
"id":"trnaasp_c",
"name":"TRNA(Asp)",
"compartment":"_c",
"formula":"R"
},
{
"id":"asptrna_c",
"name":"L-Aspartyl-tRNA(Asp)",
"compartment":"_c",
"formula":"C4H5NO3R"
},
{
"id":"asp__L_p",
"name":"L-Aspartate",
"compartment":"_p",
"formula":"C4H6NO4"
},
{
"id":"asp__L_e",
"name":"L-Aspartate",
"compartment":"_e",
"formula":"C4H6NO4"
},
{
"id":"prbatp_c",
"name":"1-(5-Phosphoribosyl)-ATP",
"compartment":"_c",
"formula":"C15H19N5O20P4"
},
{
"id":"bhb_c",
"name":"(R)-3-Hydroxybutanoate",
"compartment":"_c",
"formula":"C4H7O3"
},
{
"id":"acac_c",
"name":"Acetoacetate",
"compartment":"_c",
"formula":"C4H5O3"
},
{
"id":"glyb_c",
"name":"Glycine betaine",
"compartment":"_c",
"formula":"C5H11NO2"
},
{
"id":"hcys__L_c",
"name":"L-Homocysteine",
"compartment":"_c",
"formula":"C4H9NO2S"
},
{
"id":"met__L_c",
"name":"L-Methionine",
"compartment":"_c",
"formula":"C5H11NO2S"
},
{
"id":"bz_c",
"name":"Benzoate",
"compartment":"_c",
"formula":"C7H5O2"
},
{
"id":"catechol_c",
"name":"Catechol",
"compartment":"_c",
"formula":"C6H6O2"
},
{
"id":"bz_p",
"name":"Benzoate",
"compartment":"_p",
"formula":"C7H5O2"
},
{
"id":"bz_e",
"name":"Benzoate",
"compartment":"_e",
"formula":"C7H5O2"
},
{
"id":"gly_c",
"name":"Glycine",
"compartment":"_c",
"formula":"C2H5NO2"
},
{
"id":"sheme_c",
"name":"Siroheme C42H36FeN4O16",
"compartment":"_c",
"formula":"C42H36FeN4O16"
},
{
"id":"tyr__L_c",
"name":"L-Tyrosine",
"compartment":"_c",
"formula":"C9H11NO3"
},
{
"id":"pg160_c",
"name":"Phosphatidylglycerol (dihexadecanoyl, n-C16:0)",
"compartment":"_c",
"formula":"C38H74O10P1"
},
{
"id":"trp__L_c",
"name":"L-Tryptophan",
"compartment":"_c",
"formula":"C11H12N2O2"
},
{
"id":"lys__L_c",
"name":"L-Lysine",
"compartment":"_c",
"formula":"C6H15N2O2"
},
{
"id":"5mthf_c",
"name":"5-Methyltetrahydrofolate",
"compartment":"_c",
"formula":"C20H24N7O6"
},
{
"id":"cpe180_c",
"name":"Cyclopropane phosphatidylethanolamine (dioctadec-11,12-cyclo-anoyl, n-C18:0 cyclo)",
"compartment":"_c",
"formula":"C43H82N1O8P1"
},
{
"id":"pg180_c",
"name":"Phosphatidylglycerol (dioctadecanoyl, n-C18:0)",
"compartment":"_c",
"formula":"C42H82O10P1"
},
{
"id":"cpg160_c",
"name":"Cyclopropane phosphatidylglycerol (dihexadec-9,10-cyclo-anoyl, n-C16:0 cyclo)",
"compartment":"_c",
"formula":"C40H74O10P1"
},
{
"id":"pe181_c",
"name":"Phosphatidylethanolamine (dioctadec-11-enoyl, n-C18:1)",
"compartment":"_c",
"formula":"C41H78N1O8P1"
},
{
"id":"pe120_c",
"name":"Phosphatidylethanolamine (didodecanoyl, n-C12:0)",
"compartment":"_c",
"formula":"C29H58N1O8P1"
},
{
"id":"ctp_c",
"name":"CTP C9H12N3O14P3",
"compartment":"_c",
"formula":"C9H12N3O14P3"
},
{
"id":"cys__L_c",
"name":"L-Cysteine",
"compartment":"_c",
"formula":"C3H7NO2S"
},
{
"id":"ile__L_c",
"name":"L-Isoleucine",
"compartment":"_c",
"formula":"C6H13NO2"
},
{
"id":"pg120_c",
"name":"Phosphatidylglycerol (didodecanoyl, n-C12:0)",
"compartment":"_c",
"formula":"C30H58O10P1"
},
{
"id":"pe160_c",
"name":"Phosphatidylethanolamine (dihexadecanoyl, n-C16:0)",
"compartment":"_c",
"formula":"C37H74N1O8P1"
},
{
"id":"dctp_c",
"name":"DCTP C9H12N3O13P3",
"compartment":"_c",
"formula":"C9H12N3O13P3"
},
{
"id":"val__L_c",
"name":"L-Valine",
"compartment":"_c",
"formula":"C5H11NO2"
},
{
"id":"utp_c",
"name":"UTP C9H11N2O15P3",
"compartment":"_c",
"formula":"C9H11N2O15P3"
},
{
"id":"phe__L_c",
"name":"L-Phenylalanine",
"compartment":"_c",
"formula":"C9H11NO2"
},
{
"id":"leu__L_c",
"name":"L-Leucine",
"compartment":"_c",
"formula":"C6H13NO2"
},
{
"id":"cpg180_c",
"name":"Cyclopropane phosphatidylglycerol (dioctadec-11,12-cyclo-anoyl, n-C18:0 cyclo)",
"compartment":"_c",
"formula":"C44H82O10P1"
},
{
"id":"dttp_c",
"name":"DTTP C10H13N2O14P3",
"compartment":"_c",
"formula":"C10H13N2O14P3"
},
{
"id":"datp_c",
"name":"DATP C10H12N5O12P3",
"compartment":"_c",
"formula":"C10H12N5O12P3"
},
{
"id":"pro__L_c",
"name":"L-Proline",
"compartment":"_c",
"formula":"C5H9NO2"
},
{
"id":"pe161_c",
"name":"Phosphatidylethanolamine (dihexadec-9enoyl, n-C16:1)",
"compartment":"_c",
"formula":"C37H70N1O8P1"
},
{
"id":"his__L_c",
"name":"L-Histidine",
"compartment":"_c",
"formula":"C6H9N3O2"
},
{
"id":"cpe160_c",
"name":"Cyclopropane phosphatidylethanolamine (dihexadec-9,10-cyclo-anoyl, n-C16:0 cyclo)",
"compartment":"_c",
"formula":"C39H74N1O8P1"
},
{
"id":"thr__L_c",
"name":"L-Threonine",
"compartment":"_c",
"formula":"C4H9NO3"
},
{
"id":"ser__L_c",
"name":"L-Serine",
"compartment":"_c",
"formula":"C3H7NO3"
},
{
"id":"hemeO_c",
"name":"Heme O C49H56FeN4O5",
"compartment":"_c",
"formula":"C49H56FeN4O5"
},
{
"id":"udpg_c",
"name":"UDPglucose",
"compartment":"_c",
"formula":"C15H22N2O17P2"
},
{
"id":"dgtp_c",
"name":"DGTP C10H12N5O13P3",
"compartment":"_c",
"formula":"C10H12N5O13P3"
},
{
"id":"pe180_c",
"name":"Phosphatidylethanolamine (dioctadecanoyl, n-C18:0)",
"compartment":"_c",
"formula":"C41H82N1O8P1"
},
{
"id":"catechol_p",
"name":"Catechol",
"compartment":"_p",
"formula":"C6H6O2"
},
{
"id":"catechol_e",
"name":"Catechol",
"compartment":"_e",
"formula":"C6H6O2"
},
{
"id":"2p4c2me_c",
"name":"2-phospho-4-(cytidine 5'-diphospho)-2-C-methyl-D-erythritol",
"compartment":"_c",
"formula":"C14H22N3O17P3"
},
{
"id":"4c2me_c",
"name":"4-(cytidine 5'-diphospho)-2-C-methyl-D-erythritol",
"compartment":"_c",
"formula":"C14H23N3O14P2"
},
{
"id":"amet_c",
"name":"S-Adenosyl-L-methionine",
"compartment":"_c",
"formula":"C15H23N6O5S"
},
{
"id":"ahcys_c",
"name":"S-Adenosyl-L-homocysteine",
"compartment":"_c",
"formula":"C14H20N6O5S"
},
{
"id":"pg161_c",
"name":"Phosphatidylglycerol (dihexadec-9-enoyl, n-C16:1)",
"compartment":"_c",
"formula":"C38H70O10P1"
},
{
"id":"pg181_c",
"name":"Phosphatidylglycerol (dioctadec-11-enoyl, n-C18:1)",
"compartment":"_c",
"formula":"C42H78O10P1"
},
{
"id":"chol_c",
"name":"Choline C5H14NO",
"compartment":"_c",
"formula":"C5H14NO"
},
{
"id":"chol_p",
"name":"Choline C5H14NO",
"compartment":"_p",
"formula":"C5H14NO"
},
{
"id":"chol_e",
"name":"Choline C5H14NO",
"compartment":"_e",
"formula":"C5H14NO"
},
{
"id":"so4_c",
"name":"Sulfate",
"compartment":"_c",
"formula":"O4S"
},
{
"id":"chols_c",
"name":"Choline sulfate",
"compartment":"_c",
"formula":"C5H13NO4S"
},
{
"id":"chols_p",
"name":"Choline sulfate",
"compartment":"_p",
"formula":"C5H13NO4S"
},
{
"id":"26dap__M_c",
"name":"Meso-2,6-Diaminoheptanedioate",
"compartment":"_c",
"formula":"C7H14N2O4"
},
{
"id":"26dap_LL_c",
"name":"LL-2,6-Diaminoheptanedioate",
"compartment":"_c",
"formula":"C7H14N2O4"
},
{
"id":"pphn_c",
"name":"Prephenate",
"compartment":"_c",
"formula":"C10H8O6"
},
{
"id":"3psme_c",
"name":"5-O-(1-Carboxyvinyl)-3-phosphoshikimate",
"compartment":"_c",
"formula":"C10H9O10P"
},
{
"id":"cit_p",
"name":"Citrate",
"compartment":"_p",
"formula":"C6H5O7"
},
{
"id":"glyc_p",
"name":"Glycerol",
"compartment":"_p",
"formula":"C3H8O3"
},
{
"id":"co2_p",
"name":"CO2 CO2",
"compartment":"_p",
"formula":"CO2"
},
{
"id":"confrl_c",
"name":"Coniferol",
"compartment":"_c",
"formula":"C10H12O3"
},
{
"id":"fer_c",
"name":"Ferulate",
"compartment":"_c",
"formula":"C10H9O4"
},
{
"id":"cobalt2_p",
"name":"Co2+",
"compartment":"_p",
"formula":"Co"
},
{
"id":"cobalt2_e",
"name":"Co2+",
"compartment":"_e",
"formula":"Co"
},
{
"id":"cobalt2_c",
"name":"Co2+",
"compartment":"_c",
"formula":"Co"
},
{
"id":"confrl_e",
"name":"Coniferol",
"compartment":"_e",
"formula":"C10H12O3"
},
{
"id":"confrl_p",
"name":"Coniferol",
"compartment":"_p",
"formula":"C10H12O3"
},
{
"id":"pppg9_c",
"name":"Protoporphyrinogen IX",
"compartment":"_c",
"formula":"C34H38N4O4"
},
{
"id":"cpppg3_c",
"name":"Coproporphyrinogen III",
"compartment":"_c",
"formula":"C36H40N4O8"
},
{
"id":"dad_5_c",
"name":"5'-Deoxyadenosine",
"compartment":"_c",
"formula":"C10H13N5O3"
},
{
"id":"crn_c",
"name":"L-Carnitine",
"compartment":"_c",
"formula":"C7H15NO3"
},
{
"id":"crn_p",
"name":"L-Carnitine",
"compartment":"_p",
"formula":"C7H15NO3"
},
{
"id":"crn_e",
"name":"L-Carnitine",
"compartment":"_e",
"formula":"C7H15NO3"
},
{
"id":"ura_c",
"name":"Uracil",
"compartment":"_c",
"formula":"C4H4N2O2"
},
{
"id":"q8h2_c",
"name":"Ubiquinol-8",
"compartment":"_c",
"formula":"C49H76O4"
},
{
"id":"focytc_c",
"name":"Ferrocytochrome c C42H53FeN8O6S2",
"compartment":"_c",
"formula":"C42H53FeN8O6S2"
},
{
"id":"q8_c",
"name":"Ubiquinone-8",
"compartment":"_c",
"formula":"C49H74O4"
},
{
"id":"ficytc_c",
"name":"Ferricytochrome c C42H52FeN8O6S2",
"compartment":"_c",
"formula":"C42H52FeN8O6S2"
},
{
"id":"acser_c",
"name":"O-Acetyl-L-serine",
"compartment":"_c",
"formula":"C5H9NO4"
},
{
"id":"h2s_c",
"name":"Hydrogen sulfide",
"compartment":"_c",
"formula":"H2S"
},
{
"id":"tsul_c",
"name":"Thiosulfate",
"compartment":"_c",
"formula":"O3S2"
},
{
"id":"cystrna_c",
"name":"L-Cysteinyl-tRNA(Cys)",
"compartment":"_c",
"formula":"C3H6NOSR"
},
{
"id":"trnacys_c",
"name":"TRNA(Cys)",
"compartment":"_c",
"formula":"R"
},
{
"id":"cys__L_p",
"name":"L-Cysteine",
"compartment":"_p",
"formula":"C3H7NO2S"
},
{
"id":"cys__L_e",
"name":"L-Cysteine",
"compartment":"_e",
"formula":"C3H7NO2S"
},
{
"id":"cdp_c",
"name":"CDP C9H12N3O11P2",
"compartment":"_c",
"formula":"C9H12N3O11P2"
},
{
"id":"cmp_c",
"name":"CMP C9H12N3O8P",
"compartment":"_c",
"formula":"C9H12N3O8P"
},
{
"id":"dcmp_c",
"name":"DCMP C9H12N3O7P",
"compartment":"_c",
"formula":"C9H12N3O7P"
},
{
"id":"dcdp_c",
"name":"DCDP C9H12N3O10P2",
"compartment":"_c",
"formula":"C9H12N3O10P2"
},
{
"id":"24dab_c",
"name":"L-2,4-Diaminobutanoate",
"compartment":"_c",
"formula":"C4H10N2O2"
},
{
"id":"dad_2_c",
"name":"Deoxyadenosine",
"compartment":"_c",
"formula":"C10H13N5O3"
},
{
"id":"damp_c",
"name":"DAMP C10H12N5O6P",
"compartment":"_c",
"formula":"C10H12N5O6P"
},
{
"id":"dadp_c",
"name":"DADP C10H12N5O9P2",
"compartment":"_c",
"formula":"C10H12N5O9P2"
},
{
"id":"cdpdddecg_c",
"name":"CDP-1,2-didodecanoylglycerol",
"compartment":"_c",
"formula":"C36H63N3O15P2"
},
{
"id":"cdpdhdecg_c",
"name":"CDP-1,2-dihexadecanoylglycerol",
"compartment":"_c",
"formula":"C44H79N3O15P2"
},
{
"id":"cdpdhdec9eg_c",
"name":"CDP-1,2-dihexadec-9-enoylglycerol",
"compartment":"_c",
"formula":"C44H75N3O15P2"
},
{
"id":"cdpdodecg_c",
"name":"CDP-1,2-dioctadecanoylglycerol",
"compartment":"_c",
"formula":"C48H87N3O15P2"
},
{
"id":"cdpdodec11eg_c",
"name":"CDP-1,2-dioctadec-11-enoylglycerol",
"compartment":"_c",
"formula":"C48H83N3O15P2"
},
{
"id":"db4p_c",
"name":"3,4-dihydroxy-2-butanone 4-phosphate",
"compartment":"_c",
"formula":"C4H7O6P"
},
{
"id":"ru5p__D_c",
"name":"D-Ribulose 5-phosphate",
"compartment":"_c",
"formula":"C5H9O8P"
},
{
"id":"dca_e",
"name":"Decanoate (n-C10:0)",
"compartment":"_e",
"formula":"C10H19O2"
},
{
"id":"dca_p",
"name":"Decanoate (n-C10:0)",
"compartment":"_p",
"formula":"C10H19O2"
},
{
"id":"dutp_c",
"name":"DUTP C9H11N2O14P3",
"compartment":"_c",
"formula":"C9H11N2O14P3"
},
{
"id":"ddca_p",
"name":"Dodecanoate (n-C12:0)",
"compartment":"_p",
"formula":"C12H23O2"
},
{
"id":"ddca_e",
"name":"Dodecanoate (n-C12:0)",
"compartment":"_e",
"formula":"C12H23O2"
},
{
"id":"e4p_c",
"name":"D-Erythrose 4-phosphate",
"compartment":"_c",
"formula":"C4H7O7P"
},
{
"id":"pep_c",
"name":"Phosphoenolpyruvate",
"compartment":"_c",
"formula":"C3H2O6P"
},
{
"id":"2dda7p_c",
"name":"2-Dehydro-3-deoxy-D-arabino-heptonate 7-phosphate",
"compartment":"_c",
"formula":"C7H10O10P"
},
{
"id":"dgmp_c",
"name":"DGMP C10H12N5O7P",
"compartment":"_c",
"formula":"C10H12N5O7P"
},
{
"id":"dgdp_c",
"name":"DGDP C10H12N5O10P2",
"compartment":"_c",
"formula":"C10H12N5O10P2"
},
{
"id":"23dhmb_c",
"name":"(R)-2,3-Dihydroxy-3-methylbutanoate",
"compartment":"_c",
"formula":"C5H9O4"
},
{
"id":"3mob_c",
"name":"3-Methyl-2-oxobutanoate",
"compartment":"_c",
"formula":"C5H7O3"
},
{
"id":"23dhmp_c",
"name":"(R)-2,3-Dihydroxy-3-methylpentanoate",
"compartment":"_c",
"formula":"C6H11O4"
},
{
"id":"3mop_c",
"name":"(S)-3-Methyl-2-oxopentanoate",
"compartment":"_c",
"formula":"C6H9O3"
},
{
"id":"thdp_c",
"name":"2,3,4,5-Tetrahydrodipicolinate",
"compartment":"_c",
"formula":"C7H7NO4"
},
{
"id":"23dhdp_c",
"name":"2,3-Dihydrodipicolinate",
"compartment":"_c",
"formula":"C7H5NO4"
},
{
"id":"dhf_c",
"name":"7,8-Dihydrofolate",
"compartment":"_c",
"formula":"C19H19N7O6"
},
{
"id":"dhpt_c",
"name":"Dihydropteroate",
"compartment":"_c",
"formula":"C14H13N6O3"
},
{
"id":"dhnpt_c",
"name":"Dihydroneopterin",
"compartment":"_c",
"formula":"C9H13N5O4"
},
{
"id":"gcald_c",
"name":"Glycolaldehyde",
"compartment":"_c",
"formula":"C2H4O2"
},
{
"id":"2ahhmp_c",
"name":"2 Amino 4 hydroxy 6 hydroxymethyl 7 8 dihydropteridine C7H9N5O2",
"compartment":"_c",
"formula":"C7H9N5O2"
},
{
"id":"dhor__S_c",
"name":"(S)-Dihydroorotate",
"compartment":"_c",
"formula":"C5H5N2O4"
},
{
"id":"orot_c",
"name":"Orotate C5H3N2O4",
"compartment":"_c",
"formula":"C5H3N2O4"
},
{
"id":"3hadpcoa_c",
"name":"(3S)-3-Hydroxyadipyl-CoA",
"compartment":"_c",
"formula":"C27H39N7O20P3S"
},
{
"id":"h2_c",
"name":"Hydrogen",
"compartment":"_c",
"formula":"H2"
},
{
"id":"56dura_c",
"name":"5,6-dihydrouracil",
"compartment":"_c",
"formula":"C4H6N2O2"
},
{
"id":"cala_c",
"name":"N-Carbamoyl-beta-alanine",
"compartment":"_c",
"formula":"C4H7N2O3"
},
{
"id":"25dhpp_c",
"name":"2 5 Diamino 6 hydroxy 4  5  phosphoribosylamino  pyrimidine C9H14N5O8P",
"compartment":"_c",
"formula":"C9H14N5O8P"
},
{
"id":"3dhq_c",
"name":"3-Dehydroquinate",
"compartment":"_c",
"formula":"C7H9O6"
},
{
"id":"3dhsk_c",
"name":"3-Dehydroshikimate",
"compartment":"_c",
"formula":"C7H7O5"
},
{
"id":"glu__D_c",
"name":"D-Glutamate",
"compartment":"_c",
"formula":"C5H8NO4"
},
{
"id":"ipdp_c",
"name":"Isopentenyl diphosphate",
"compartment":"_c",
"formula":"C5H9O7P2"
},
{
"id":"grdp_c",
"name":"Geranyl diphosphate",
"compartment":"_c",
"formula":"C10H17O7P2"
},
{
"id":"dmpp_c",
"name":"Dimethylallyl diphosphate",
"compartment":"_c",
"formula":"C5H9O7P2"
},
{
"id":"fald_c",
"name":"Formaldehyde",
"compartment":"_c",
"formula":"CH2O"
},
{
"id":"aacald_c",
"name":"Aminoacetaldehyde",
"compartment":"_c",
"formula":"C2H6NO"
},
{
"id":"C100mclPHA_c",
"name":"C10:0-Medium-chain length Polyhydroxyalkanoate.",
"compartment":"_c",
"formula":"C10H18O2R"
},
{
"id":"C120mclPHA_c",
"name":"C12:0-Medium-chain length Polyhydroxyalkanoate.",
"compartment":"_c",
"formula":"C12H22O2R"
},
{
"id":"C121mclPHA_c",
"name":"C12:1-Medium-chain length Polyhydroxyalkanoate.",
"compartment":"_c",
"formula":"C12H20O2R"
},
{
"id":"C140mclPHA_c",
"name":"C14:0-Medium-chain length Polyhydroxyalkanoate.",
"compartment":"_c",
"formula":"C14H26O2R"
},
{
"id":"C141mclPHA_c",
"name":"C14:1-Medium-chain length Polyhydroxyalkanoate.",
"compartment":"_c",
"formula":"C14H24O2R"
},
{
"id":"C60mclPHA_c",
"name":"C6:0-Medium-chain length Polyhydroxyalkanoate",
"compartment":"_c",
"formula":"C6H10O2R"
},
{
"id":"C80mclPHA_c",
"name":"C8:0-Medium-chain length Polyhydroxyalkanoate.",
"compartment":"_c",
"formula":"C8H14O2R"
},
{
"id":"mclPHA_c",
"name":"Medium-chain length Polyhydroxyalkanoate (Total)",
"compartment":"_c",
"formula":"C36H64O8R4"
},
{
"id":"ptal_c",
"name":"Pentanal",
"compartment":"_c",
"formula":"C5H10O"
},
{
"id":"dna_c",
"name":"DNA",
"compartment":"_c",
"formula":"C10H17O8PR2"
},
{
"id":"dna5mtc_c",
"name":"DNA 5-methylcytosine",
"compartment":"_c",
"formula":"C11H19O8PR2"
},
{
"id":"dhpmp_c",
"name":"Dihydroneopterin monophosphate",
"compartment":"_c",
"formula":"C9H12N5O7P"
},
{
"id":"ahdt_c",
"name":"2-Amino-4-hydroxy-6-(erythro-1,2,3-trihydroxypropyl)dihydropteridine triphosphate",
"compartment":"_c",
"formula":"C9H12N5O13P3"
},
{
"id":"dpcoa_c",
"name":"Dephospho-CoA",
"compartment":"_c",
"formula":"C21H33N7O13P2S"
},
{
"id":"mclPHAg_c",
"name":"Medium-chain length Polyhydroxyalkanoate growing.",
"compartment":"_c",
"formula":"R"
},
{
"id":"2dhp_c",
"name":"2-Dehydropantoate",
"compartment":"_c",
"formula":"C6H9O4"
},
{
"id":"pant__R_c",
"name":"(R)-Pantoate",
"compartment":"_c",
"formula":"C6H11O4"
},
{
"id":"dtmp_c",
"name":"DTMP C10H13N2O8P",
"compartment":"_c",
"formula":"C10H13N2O8P"
},
{
"id":"dtdp_c",
"name":"DTDP C10H13N2O11P2",
"compartment":"_c",
"formula":"C10H13N2O11P2"
},
{
"id":"dump_c",
"name":"DUMP C9H11N2O8P",
"compartment":"_c",
"formula":"C9H11N2O8P"
},
{
"id":"2me4p_c",
"name":"2-C-methyl-D-erythritol 4-phosphate",
"compartment":"_c",
"formula":"C5H11O7P"
},
{
"id":"dxyl5p_c",
"name":"1-deoxy-D-xylulose 5-phosphate",
"compartment":"_c",
"formula":"C5H9O7P"
},
{
"id":"g3p_c",
"name":"Glyceraldehyde 3-phosphate",
"compartment":"_c",
"formula":"C3H5O6P"
},
{
"id":"lac__D_p",
"name":"D-Lactate",
"compartment":"_p",
"formula":"C3H5O3"
},
{
"id":"lac__D_c",
"name":"D-Lactate",
"compartment":"_c",
"formula":"C3H5O3"
},
{
"id":"lac__D_e",
"name":"D-Lactate",
"compartment":"_e",
"formula":"C3H5O3"
},
{
"id":"4per_c",
"name":"4-Phospho-D-erythronate",
"compartment":"_c",
"formula":"C4H6O8P"
},
{
"id":"6pgc_c",
"name":"6-Phospho-D-gluconate",
"compartment":"_c",
"formula":"C6H10O10P"
},
{
"id":"2pg_c",
"name":"D-Glycerate 2-phosphate",
"compartment":"_c",
"formula":"C3H4O7P"
},
{
"id":"ethso3_p",
"name":"Ethanesulfonate",
"compartment":"_p",
"formula":"C2H5O3S"
},
{
"id":"ethso3_c",
"name":"Ethanesulfonate",
"compartment":"_c",
"formula":"C2H5O3S"
},
{
"id":"ethso3_e",
"name":"Ethanesulfonate",
"compartment":"_e",
"formula":"C2H5O3S"
},
{
"id":"2ddglcn_e",
"name":"2-Dehydro-3-deoxy-D-gluconate",
"compartment":"_e",
"formula":"C6H9O6"
},
{
"id":"T4hcinnm_e",
"name":"Trans 4 Hydroxycinnamate C9H7O3",
"compartment":"_e",
"formula":"C9H7O3"
},
{
"id":"fe2_e",
"name":"Fe2+ mitochondria",
"compartment":"_e",
"formula":"Fe"
},
{
"id":"fer_e",
"name":"Ferulate",
"compartment":"_e",
"formula":"C10H9O4"
},
{
"id":"fru_e",
"name":"D-Fructose",
"compartment":"_e",
"formula":"C6H12O6"
},
{
"id":"fum_e",
"name":"Fumarate",
"compartment":"_e",
"formula":"C4H2O4"
},
{
"id":"ga_e",
"name":"Gallic acid",
"compartment":"_e",
"formula":"C7H5O5"
},
{
"id":"glc__D_e",
"name":"D-Glucose",
"compartment":"_e",
"formula":"C6H12O6"
},
{
"id":"glcn_e",
"name":"D-Gluconate",
"compartment":"_e",
"formula":"C6H11O7"
},
{
"id":"glu__L_e",
"name":"L-Glutamate",
"compartment":"_e",
"formula":"C5H8NO4"
},
{
"id":"gly_e",
"name":"Glycine",
"compartment":"_e",
"formula":"C2H5NO2"
},
{
"id":"glyald_e",
"name":"D-Glyceraldehyde",
"compartment":"_e",
"formula":"C3H6O3"
},
{
"id":"glyb_e",
"name":"Glycine betaine",
"compartment":"_e",
"formula":"C5H11NO2"
},
{
"id":"glyc_e",
"name":"Glycerol",
"compartment":"_e",
"formula":"C3H8O3"
},
{
"id":"glyclt_e",
"name":"Glycolate C2H3O3",
"compartment":"_e",
"formula":"C2H3O3"
},
{
"id":"h2_e",
"name":"Hydrogen",
"compartment":"_e",
"formula":"H2"
},
{
"id":"h2o_e",
"name":"H2O H2O",
"compartment":"_e",
"formula":"H2O"
},
{
"id":"h_e",
"name":"H+",
"compartment":"_e",
"formula":"H"
},
{
"id":"hco3_e",
"name":"Bicarbonate",
"compartment":"_e",
"formula":"CHO3"
},
{
"id":"hdca_e",
"name":"Hexadecanoate (n-C16:0)",
"compartment":"_e",
"formula":"C16H31O2"
},
{
"id":"his__L_e",
"name":"L-Histidine",
"compartment":"_e",
"formula":"C6H9N3O2"
},
{
"id":"hxa_e",
"name":"Hexanoate (n-C6:0)",
"compartment":"_e",
"formula":"C6H11O2"
},
{
"id":"icit_e",
"name":"Isocitrate",
"compartment":"_e",
"formula":"C6H5O7"
},
{
"id":"ile__L_e",
"name":"L-Isoleucine",
"compartment":"_e",
"formula":"C6H13NO2"
},
{
"id":"isetac_e",
"name":"Isethionic acid",
"compartment":"_e",
"formula":"C2H5O4S"
},
{
"id":"lac__L_e",
"name":"L-Lactate",
"compartment":"_e",
"formula":"C3H5O3"
},
{
"id":"leu__L_e",
"name":"L-Leucine",
"compartment":"_e",
"formula":"C6H13NO2"
},
{
"id":"lys__L_e",
"name":"L-Lysine",
"compartment":"_e",
"formula":"C6H15N2O2"
},
{
"id":"m_xyl_e",
"name":"M-Xylene",
"compartment":"_e",
"formula":"C8H10"
},
{
"id":"mal__L_e",
"name":"L-Malate",
"compartment":"_e",
"formula":"C4H4O5"
},
{
"id":"met__L_e",
"name":"L-Methionine",
"compartment":"_e",
"formula":"C5H11NO2S"
},
{
"id":"mso3_e",
"name":"Methanesulfonate",
"compartment":"_e",
"formula":"CH3O3S"
},
{
"id":"na1_e",
"name":"Sodium",
"compartment":"_e",
"formula":"Na"
},
{
"id":"nac_e",
"name":"Nicotinate",
"compartment":"_e",
"formula":"C6H4NO2"
},
{
"id":"nh4_e",
"name":"Ammonium",
"compartment":"_e",
"formula":"H4N"
},
{
"id":"ni2_e",
"name":"Nickel",
"compartment":"_e",
"formula":"Ni"
},
{
"id":"no2_e",
"name":"Nitrite",
"compartment":"_e",
"formula":"NO2"
},
{
"id":"o2_e",
"name":"O2 O2",
"compartment":"_e",
"formula":"O2"
},
{
"id":"octa_e",
"name":"Octanoate (n-C8:0)",
"compartment":"_e",
"formula":"C8H15O2"
},
{
"id":"orn_e",
"name":"Ornithine",
"compartment":"_e",
"formula":"C5H13N2O2"
},
{
"id":"p_xyl_e",
"name":"P-methyltoluene",
"compartment":"_e",
"formula":"C8H10"
},
{
"id":"pac_e",
"name":"Phenylacetic acid",
"compartment":"_e",
"formula":"C8H7O2"
},
{
"id":"pentso3_e",
"name":"Pentanesulfonate",
"compartment":"_e",
"formula":"C5H11O3S"
},
{
"id":"phe__L_e",
"name":"L-Phenylalanine",
"compartment":"_e",
"formula":"C9H11NO2"
},
{
"id":"pi_e",
"name":"Phosphate",
"compartment":"_e",
"formula":"HO4P"
},
{
"id":"pro__L_e",
"name":"L-Proline",
"compartment":"_e",
"formula":"C5H9NO2"
},
{
"id":"ptrc_e",
"name":"Putrescine",
"compartment":"_e",
"formula":"C4H14N2"
},
{
"id":"quin_e",
"name":"Quinate",
"compartment":"_e",
"formula":"C7H11O6"
},
{
"id":"rib__D_e",
"name":"D-Ribose",
"compartment":"_e",
"formula":"C5H10O5"
},
{
"id":"ser__L_e",
"name":"L-Serine",
"compartment":"_e",
"formula":"C3H7NO3"
},
{
"id":"so4_e",
"name":"Sulfate",
"compartment":"_e",
"formula":"O4S"
},
{
"id":"spmd_e",
"name":"Spermidine",
"compartment":"_e",
"formula":"C7H22N3"
},
{
"id":"succ_e",
"name":"Succinate",
"compartment":"_e",
"formula":"C4H4O4"
},
{
"id":"taur_e",
"name":"Taurine C2H7NO3S",
"compartment":"_e",
"formula":"C2H7NO3S"
},
{
"id":"thr__L_e",
"name":"L-Threonine",
"compartment":"_e",
"formula":"C4H9NO3"
},
{
"id":"tol_e",
"name":"Toluene",
"compartment":"_e",
"formula":"C7H8"
},
{
"id":"tsul_e",
"name":"Thiosulfate",
"compartment":"_e",
"formula":"O3S2"
},
{
"id":"ttdca_e",
"name":"Tetradecanoate (n-C14:0)",
"compartment":"_e",
"formula":"C14H27O2"
},
{
"id":"tyr__L_e",
"name":"L-Tyrosine",
"compartment":"_e",
"formula":"C9H11NO3"
},
{
"id":"val__L_e",
"name":"L-Valine",
"compartment":"_e",
"formula":"C5H11NO2"
},
{
"id":"vanln_e",
"name":"Vanillin",
"compartment":"_e",
"formula":"C8H8O3"
},
{
"id":"vanlt_e",
"name":"Vanillate",
"compartment":"_e",
"formula":"C8H7O4"
},
{
"id":"ttdca_p",
"name":"Tetradecanoate (n-C14:0)",
"compartment":"_p",
"formula":"C14H27O2"
},
{
"id":"hdca_p",
"name":"Hexadecanoate (n-C16:0)",
"compartment":"_p",
"formula":"C16H31O2"
},
{
"id":"hxa_p",
"name":"Hexanoate (n-C6:0)",
"compartment":"_p",
"formula":"C6H11O2"
},
{
"id":"octa_p",
"name":"Octanoate (n-C8:0)",
"compartment":"_p",
"formula":"C8H15O2"
},
{
"id":"cytcc_c",
"name":"Cytochrome c",
"compartment":"_c",
"formula":"C42H52FeN8O6S2"
},
{
"id":"dhap_c",
"name":"Dihydroxyacetone phosphate",
"compartment":"_c",
"formula":"C3H5O6P"
},
{
"id":"f6p_c",
"name":"D-Fructose 6-phosphate",
"compartment":"_c",
"formula":"C6H11O9P"
},
{
"id":"fe2_c",
"name":"Fe2+ mitochondria",
"compartment":"_c",
"formula":"Fe"
},
{
"id":"pheme_c",
"name":"Protoheme C34H30FeN4O4",
"compartment":"_c",
"formula":"C34H30FeN4O4"
},
{
"id":"ppp9_c",
"name":"Protoporphyrin",
"compartment":"_c",
"formula":"C34H32N4O4"
},
{
"id":"vanln_c",
"name":"Vanillin",
"compartment":"_c",
"formula":"C8H8O3"
},
{
"id":"isetac_c",
"name":"Isethionic acid",
"compartment":"_c",
"formula":"C2H5O4S"
},
{
"id":"fmnh2_c",
"name":"Reduced FMN",
"compartment":"_c",
"formula":"C17H21N4O9P"
},
{
"id":"fmn_c",
"name":"FMN C17H19N4O9P",
"compartment":"_c",
"formula":"C17H19N4O9P"
},
{
"id":"mso3_c",
"name":"Methanesulfonate",
"compartment":"_c",
"formula":"CH3O3S"
},
{
"id":"pentso3_c",
"name":"Pentanesulfonate",
"compartment":"_c",
"formula":"C5H11O3S"
},
{
"id":"taur_c",
"name":"Taurine C2H7NO3S",
"compartment":"_c",
"formula":"C2H7NO3S"
},
{
"id":"fer_p",
"name":"Ferulate",
"compartment":"_p",
"formula":"C10H9O4"
},
{
"id":"mettrna_c",
"name":"L-Methionyl-tRNA (Met)",
"compartment":"_c",
"formula":"C5H10NOSR"
},
{
"id":"fmettrna_c",
"name":"N-Formylmethionyl-tRNA",
"compartment":"_c",
"formula":"C6H9NO2SR"
},
{
"id":"2ahhmd_c",
"name":"2 Amino 4 hydroxy 6 hydroxymethyl 7 8 dihydropteridine diphosphate C7H8N5O8P2",
"compartment":"_c",
"formula":"C7H8N5O8P2"
},
{
"id":"mal__L_c",
"name":"L-Malate",
"compartment":"_c",
"formula":"C4H4O5"
},
{
"id":"fum_p",
"name":"Fumarate",
"compartment":"_p",
"formula":"C4H2O4"
},
{
"id":"acgam1p_c",
"name":"N-Acetyl-D-glucosamine 1-phosphate",
"compartment":"_c",
"formula":"C8H14NO9P"
},
{
"id":"gam1p_c",
"name":"D-Glucosamine 1-phosphate",
"compartment":"_c",
"formula":"C6H13NO8P"
},
{
"id":"glu1sa_c",
"name":"L-Glutamate 1-semialdehyde",
"compartment":"_c",
"formula":"C5H9NO3"
},
{
"id":"5aop_c",
"name":"5-Amino-4-oxopentanoate",
"compartment":"_c",
"formula":"C5H9NO3"
},
{
"id":"glyc3p_c",
"name":"Glycerol 3-phosphate",
"compartment":"_c",
"formula":"C3H7O6P"
},
{
"id":"6pgl_c",
"name":"6-phospho-D-glucono-1,5-lactone",
"compartment":"_c",
"formula":"C6H9O9P"
},
{
"id":"g6p_B_c",
"name":"Beta D glucose 6 phosphate C6H11O9P",
"compartment":"_c",
"formula":"C6H11O9P"
},
{
"id":"g6p_c",
"name":"D-Glucose 6-phosphate",
"compartment":"_c",
"formula":"C6H11O9P"
},
{
"id":"ga_c",
"name":"Gallic acid",
"compartment":"_c",
"formula":"C7H5O5"
},
{
"id":"glcn_p",
"name":"D-Gluconate",
"compartment":"_p",
"formula":"C6H11O7"
},
{
"id":"g1p_c",
"name":"D-Glucose 1-phosphate",
"compartment":"_c",
"formula":"C6H11O9P"
},
{
"id":"13dpg_c",
"name":"3-Phospho-D-glyceroyl phosphate",
"compartment":"_c",
"formula":"C3H4O10P2"
},
{
"id":"fgam_c",
"name":"N2-Formyl-N1-(5-phospho-D-ribosyl)glycinamide",
"compartment":"_c",
"formula":"C8H13N2O9P"
},
{
"id":"gar_c",
"name":"N1-(5-Phospho-D-ribosyl)glycinamide",
"compartment":"_c",
"formula":"C7H14N2O8P"
},
{
"id":"ga_p",
"name":"Gallic acid",
"compartment":"_p",
"formula":"C7H5O5"
},
{
"id":"glyclt_c",
"name":"Glycolate C2H3O3",
"compartment":"_c",
"formula":"C2H3O3"
},
{
"id":"gdbtal_c",
"name":"4-Guanidinobutanal",
"compartment":"_c",
"formula":"C5H12N3O"
},
{
"id":"4gudbutn_c",
"name":"4 Guanidinobutanoate C5H11N3O2",
"compartment":"_c",
"formula":"C5H11N3O2"
},
{
"id":"gam6p_c",
"name":"D-Glucosamine 6-phosphate",
"compartment":"_c",
"formula":"C6H13NO8P"
},
{
"id":"mlthf_c",
"name":"5,10-Methylenetetrahydrofolate",
"compartment":"_c",
"formula":"C20H21N7O6"
},
{
"id":"h2o_p",
"name":"H2O H2O",
"compartment":"_p",
"formula":"H2O"
},
{
"id":"glc__D_p",
"name":"D-Glucose",
"compartment":"_p",
"formula":"C6H12O6"
},
{
"id":"glcn_c",
"name":"D-Gluconate",
"compartment":"_c",
"formula":"C6H11O7"
},
{
"id":"glutcoa_c",
"name":"Glutaryl-CoA mitochondria",
"compartment":"_c",
"formula":"C26H37N7O19P3S"
},
{
"id":"S_gtrdhdlp_c",
"name":"S-Glutaryldihydrolipoamide",
"compartment":"_c",
"formula":"C13H22NO4S2"
},
{
"id":"glc__D_c",
"name":"D-Glucose",
"compartment":"_c",
"formula":"C6H12O6"
},
{
"id":"glutrna_gln_c",
"name":"L-Glutamyl-tRNA(Gln)",
"compartment":"_c",
"formula":"C5H7NO3R"
},
{
"id":"glntrna_c",
"name":"L-Glutaminyl-tRNA(Gln)",
"compartment":"_c",
"formula":"C5H9N2O2R"
},
{
"id":"glucys_c",
"name":"Gamma-L-Glutamyl-L-cysteine",
"compartment":"_c",
"formula":"C8H13N2O5S"
},
{
"id":"pram_c",
"name":"5-Phospho-beta-D-ribosylamine",
"compartment":"_c",
"formula":"C5H11NO7P"
},
{
"id":"trnaglu_c",
"name":"TRNA (Glu)",
"compartment":"_c",
"formula":"R"
},
{
"id":"glutrna_c",
"name":"L-Glutamyl-tRNA(Glu)",
"compartment":"_c",
"formula":"C5H7NO3R"
},
{
"id":"glu__L_p",
"name":"L-Glutamate",
"compartment":"_p",
"formula":"C5H8NO4"
},
{
"id":"na1_p",
"name":"Sodium",
"compartment":"_p",
"formula":"Na"
},
{
"id":"na1_c",
"name":"Sodium",
"compartment":"_c",
"formula":"Na"
},
{
"id":"2h3oppan_c",
"name":"2-Hydroxy-3-oxopropanoate",
"compartment":"_c",
"formula":"C3H3O4"
},
{
"id":"glx_c",
"name":"Glyoxylate",
"compartment":"_c",
"formula":"C2H1O3"
},
{
"id":"glyc__R_c",
"name":"(R)-Glycerate",
"compartment":"_c",
"formula":"C3H5O4"
},
{
"id":"glyald_p",
"name":"D-Glyceraldehyde",
"compartment":"_p",
"formula":"C3H6O3"
},
{
"id":"glyb_p",
"name":"Glycine betaine",
"compartment":"_p",
"formula":"C5H11NO2"
},
{
"id":"3pg_c",
"name":"3-Phospho-D-glycerate",
"compartment":"_c",
"formula":"C3H4O7P"
},
{
"id":"glyclt_p",
"name":"Glycolate C2H3O3",
"compartment":"_p",
"formula":"C2H3O3"
},
{
"id":"trnagly_c",
"name":"TRNA(Gly)",
"compartment":"_c",
"formula":"R"
},
{
"id":"glytrna_c",
"name":"Glycyl-tRNA(Gly)",
"compartment":"_c",
"formula":"C2H4NOR"
},
{
"id":"gly_p",
"name":"Glycine",
"compartment":"_p",
"formula":"C2H5NO2"
},
{
"id":"xmp_c",
"name":"Xanthosine 5'-phosphate",
"compartment":"_c",
"formula":"C10H11N4O9P"
},
{
"id":"gsn_c",
"name":"Guanosine",
"compartment":"_c",
"formula":"C10H13N5O5"
},
{
"id":"rib__D_c",
"name":"D-Ribose",
"compartment":"_c",
"formula":"C5H10O5"
},
{
"id":"frdp_c",
"name":"Farnesyl diphosphate",
"compartment":"_c",
"formula":"C15H25O7P2"
},
{
"id":"gthox_c",
"name":"Oxidized glutathione",
"compartment":"_c",
"formula":"C20H30N6O12S2"
},
{
"id":"gthrd_c",
"name":"Reduced glutathione",
"compartment":"_c",
"formula":"C10H16N3O6S"
},
{
"id":"h2co3_c",
"name":"Carbonic acid",
"compartment":"_c",
"formula":"H2CO3"
},
{
"id":"h2_p",
"name":"Hydrogen",
"compartment":"_p",
"formula":"H2"
},
{
"id":"3ohcoa_c",
"name":"3-Oxohexanoyl-CoA",
"compartment":"_c",
"formula":"C27H40N7O18P3S"
},
{
"id":"3oocoa_c",
"name":"3-Oxooctanoyl-CoA",
"compartment":"_c",
"formula":"C29H44N7O18P3S"
},
{
"id":"3odcoa_c",
"name":"3-Oxodecanoyl-CoA",
"compartment":"_c",
"formula":"C31H48N7O18P3S"
},
{
"id":"3oddcoa_c",
"name":"3-Oxododecanoyl-CoA",
"compartment":"_c",
"formula":"C33H52N7O18P3S"
},
{
"id":"3otdcoa_c",
"name":"3-Oxotetradecanoyl-CoA",
"compartment":"_c",
"formula":"C35H56N7O18P3S"
},
{
"id":"4mlacac_c",
"name":"4 Maleylacetoacetate C8H6O6",
"compartment":"_c",
"formula":"C8H6O6"
},
{
"id":"histd_c",
"name":"L-Histidinol",
"compartment":"_c",
"formula":"C6H12N3O"
},
{
"id":"hisp_c",
"name":"L-Histidinol phosphate",
"compartment":"_c",
"formula":"C6H11N3O4P"
},
{
"id":"his__L_p",
"name":"L-Histidine",
"compartment":"_p",
"formula":"C6H9N3O2"
},
{
"id":"ppbng_c",
"name":"Porphobilinogen",
"compartment":"_c",
"formula":"C10H13N2O4"
},
{
"id":"hmbil_c",
"name":"Hydroxymethylbilane",
"compartment":"_c",
"formula":"C40H38N4O17"
},
{
"id":"hmgcoa_c",
"name":"Hydroxymethylglutaryl CoA C27H39N7O20P3S",
"compartment":"_c",
"formula":"C27H39N7O20P3S"
},
{
"id":"hom__L_c",
"name":"L-Homoserine",
"compartment":"_c",
"formula":"C4H9NO3"
},
{
"id":"phom_c",
"name":"O-Phospho-L-homoserine",
"compartment":"_c",
"formula":"C4H8NO6P"
},
{
"id":"imacp_c",
"name":"3-(Imidazol-4-yl)-2-oxopropyl phosphate",
"compartment":"_c",
"formula":"C6H7N2O5P"
},
{
"id":"icit_p",
"name":"Isocitrate",
"compartment":"_p",
"formula":"C6H5O7"
},
{
"id":"prlp_c",
"name":"5-[(5-phospho-1-deoxyribulos-1-ylamino)methylideneamino]-1-(5-phosphoribosyl)imidazole-4-carboxamide",
"compartment":"_c",
"formula":"C15H21N5O15P2"
},
{
"id":"eig3p_c",
"name":"D-erythro-1-(Imidazol-4-yl)glycerol 3-phosphate",
"compartment":"_c",
"formula":"C6H9N2O6P"
},
{
"id":"3ig3p_c",
"name":"C'-(3-Indolyl)-glycerol 3-phosphate",
"compartment":"_c",
"formula":"C11H12NO6P"
},
{
"id":"2cpr5p_c",
"name":"1-(2-Carboxyphenylamino)-1-deoxy-D-ribulose 5-phosphate",
"compartment":"_c",
"formula":"C12H13NO9P"
},
{
"id":"trnaile_c",
"name":"TRNA(Ile)",
"compartment":"_c",
"formula":"R"
},
{
"id":"iletrna_c",
"name":"L-Isoleucyl-tRNA(Ile)",
"compartment":"_c",
"formula":"C6H12NOR"
},
{
"id":"ile__L_p",
"name":"L-Isoleucine",
"compartment":"_p",
"formula":"C6H13NO2"
},
{
"id":"h2mb4p_c",
"name":"1-hydroxy-2-methyl-2-(E)-butenyl 4-diphosphate",
"compartment":"_c",
"formula":"C5H9O8P2"
},
{
"id":"3c2hmp_c",
"name":"3-Carboxy-2-hydroxy-4-methylpentanoate",
"compartment":"_c",
"formula":"C7H10O5"
},
{
"id":"3c4mop_c",
"name":"3-Carboxy-4-methyl-2-oxopentanoate",
"compartment":"_c",
"formula":"C7H8O5"
},
{
"id":"2ippm_c",
"name":"2-Isopropylmaleate",
"compartment":"_c",
"formula":"C7H8O4"
},
{
"id":"3c3hmp_c",
"name":"3-Carboxy-3-hydroxy-4-methylpentanoate",
"compartment":"_c",
"formula":"C7H10O5"
},
{
"id":"isetac_p",
"name":"Isethionic acid",
"compartment":"_p",
"formula":"C2H5O4S"
},
{
"id":"4mop_c",
"name":"4-Methyl-2-oxopentanoate",
"compartment":"_c",
"formula":"C6H9O3"
},
{
"id":"leutrna_c",
"name":"L-Leucyl-tRNA(Leu)",
"compartment":"_c",
"formula":"C6H12NOR"
},
{
"id":"trnaleu_c",
"name":"TRNA(Leu)",
"compartment":"_c",
"formula":"R"
},
{
"id":"leu__L_p",
"name":"L-Leucine",
"compartment":"_p",
"formula":"C6H13NO2"
},
{
"id":"trnalys_c",
"name":"TRNA(Lys)",
"compartment":"_c",
"formula":"R"
},
{
"id":"lystrna_c",
"name":"L-Lysine-tRNA (Lys)",
"compartment":"_c",
"formula":"C6H14N2OR"
},
{
"id":"lys__L_p",
"name":"L-Lysine",
"compartment":"_p",
"formula":"C6H15N2O2"
},
{
"id":"lac__L_c",
"name":"L-Lactate",
"compartment":"_c",
"formula":"C3H5O3"
},
{
"id":"lac__L_p",
"name":"L-Lactate",
"compartment":"_p",
"formula":"C3H5O3"
},
{
"id":"mal__L_p",
"name":"L-Malate",
"compartment":"_p",
"formula":"C4H4O5"
},
{
"id":"ivcoa_c",
"name":"Isovaleryl-CoA",
"compartment":"_c",
"formula":"C26H40N7O17P3S"
},
{
"id":"2mcit_c",
"name":"2-Methylcitrate",
"compartment":"_c",
"formula":"C7H7O7"
},
{
"id":"2mcacn_c",
"name":"Cis-2-Methylaconitate",
"compartment":"_c",
"formula":"C7H5O6"
},
{
"id":"micit_c",
"name":"Methylisocitrate",
"compartment":"_c",
"formula":"C7H7O7"
},
{
"id":"2mecdp_c",
"name":"2-C-methyl-D-erythritol 2,4-cyclodiphosphate",
"compartment":"_c",
"formula":"C5H10O9P2"
},
{
"id":"trnamet_c",
"name":"TRNA(Met)",
"compartment":"_c",
"formula":"R"
},
{
"id":"met__L_p",
"name":"L-Methionine",
"compartment":"_p",
"formula":"C5H11NO2S"
},
{
"id":"mso3_p",
"name":"Methanesulfonate",
"compartment":"_p",
"formula":"CH3O3S"
},
{
"id":"methf_c",
"name":"5,10-Methenyltetrahydrofolate",
"compartment":"_c",
"formula":"C20H20N7O6"
},
{
"id":"mhpglu_c",
"name":"5 Methyltetrahydropteroyltri L glutamate C25H36N8O12",
"compartment":"_c",
"formula":"C25H34N8O12"
},
{
"id":"hpglu_c",
"name":"Tetrahydropteroyltri L glutamate C24H34N8O12",
"compartment":"_c",
"formula":"C24H32N8O12"
},
{
"id":"CCbuttc_c",
"name":"Cis,cis-Butadiene-1,2,4-tricarboxylate",
"compartment":"_c",
"formula":"C7H3O6"
},
{
"id":"m_xyl_c",
"name":"M-Xylene",
"compartment":"_c",
"formula":"C8H10"
},
{
"id":"m_xyl_p",
"name":"M-Xylene",
"compartment":"_p",
"formula":"C8H10"
},
{
"id":"nac_c",
"name":"Nicotinate",
"compartment":"_c",
"formula":"C6H4NO2"
},
{
"id":"nac_p",
"name":"Nicotinate",
"compartment":"_p",
"formula":"C6H4NO2"
},
{
"id":"dnad_c",
"name":"Deamino-NAD+",
"compartment":"_c",
"formula":"C21H24N6O15P2"
},
{
"id":"nicrnt_c",
"name":"Nicotinate D-ribonucleotide",
"compartment":"_c",
"formula":"C11H12NO9P"
},
{
"id":"udp_c",
"name":"UDP C9H11N2O12P2",
"compartment":"_c",
"formula":"C9H11N2O12P2"
},
{
"id":"dudp_c",
"name":"DUDP C9H11N2O11P2",
"compartment":"_c",
"formula":"C9H11N2O11P2"
},
{
"id":"nh4_p",
"name":"Ammonium",
"compartment":"_p",
"formula":"H4N"
},
{
"id":"ni2_p",
"name":"Nickel",
"compartment":"_p",
"formula":"Ni"
},
{
"id":"ni2_c",
"name":"Nickel",
"compartment":"_c",
"formula":"Ni"
},
{
"id":"quln_c",
"name":"Quinolinate",
"compartment":"_c",
"formula":"C7H3NO4"
},
{
"id":"no2_p",
"name":"Nitrite",
"compartment":"_p",
"formula":"NO2"
},
{
"id":"no2_c",
"name":"Nitrite",
"compartment":"_c",
"formula":"NO2"
},
{
"id":"xtsn_c",
"name":"Xanthosine",
"compartment":"_c",
"formula":"C10H12N4O6"
},
{
"id":"pi_p",
"name":"Phosphate",
"compartment":"_p",
"formula":"HO4P"
},
{
"id":"ump_c",
"name":"UMP C9H11N2O9P",
"compartment":"_c",
"formula":"C9H11N2O9P"
},
{
"id":"uri_c",
"name":"Uridine",
"compartment":"_c",
"formula":"C9H12N2O6"
},
{
"id":"dcyt_c",
"name":"Deoxycytidine",
"compartment":"_c",
"formula":"C9H13N3O4"
},
{
"id":"cytd_c",
"name":"Cytidine",
"compartment":"_c",
"formula":"C9H13N3O5"
},
{
"id":"thymd_c",
"name":"Thymidine C10H14N2O5",
"compartment":"_c",
"formula":"C10H14N2O5"
},
{
"id":"dgsn_c",
"name":"Deoxyguanosine",
"compartment":"_c",
"formula":"C10H13N5O4"
},
{
"id":"o2_p",
"name":"O2 O2",
"compartment":"_p",
"formula":"O2"
},
{
"id":"orot5p_c",
"name":"Orotidine 5'-phosphate",
"compartment":"_c",
"formula":"C10H10N2O11P"
},
{
"id":"pnto__R_c",
"name":"(R)-Pantothenate",
"compartment":"_c",
"formula":"C9H16NO5"
},
{
"id":"ala_B_c",
"name":"Beta-Alanine",
"compartment":"_c",
"formula":"C3H7NO2"
},
{
"id":"uagmda_c",
"name":"Undecaprenyl-diphospho-N-acetylmuramoyl-L-alanyl-D-glutamyl-meso-2,6-diaminopimeloyl-D-alanyl-D-alanine",
"compartment":"_c",
"formula":"C87H139N7O23P2"
},
{
"id":"ugmda_c",
"name":"UDP-N-acetylmuramoyl-L-alanyl-D-glutamyl-meso-2,6-diaminopimeloyl-D-alanyl-D-alanine",
"compartment":"_c",
"formula":"C41H61N9O28P2"
},
{
"id":"udcpp_c",
"name":"Undecaprenyl phosphate",
"compartment":"_c",
"formula":"C55H89O4P"
},
{
"id":"dscl_c",
"name":"Dihydrosirohydrochlorin",
"compartment":"_c",
"formula":"C42H41N4O16"
},
{
"id":"adhlam_c",
"name":"S-Acetyldihydrolipoamide",
"compartment":"_c",
"formula":"C10H19NO2S2"
},
{
"id":"pdx5p_c",
"name":"Pyridoxine 5'-phosphate",
"compartment":"_c",
"formula":"C8H10NO6P"
},
{
"id":"pydx5p_c",
"name":"Pyridoxal 5'-phosphate",
"compartment":"_c",
"formula":"C8H8NO6P"
},
{
"id":"pe120_p",
"name":"Phosphatidylethanolamine (didodecanoyl, n-C12:0)",
"compartment":"_p",
"formula":"C29H58N1O8P1"
},
{
"id":"pe160_p",
"name":"Phosphatidylethanolamine (dihexadecanoyl, n-C16:0)",
"compartment":"_p",
"formula":"C37H74N1O8P1"
},
{
"id":"pe161_p",
"name":"Phosphatidylethanolamine (dihexadec-9enoyl, n-C16:1)",
"compartment":"_p",
"formula":"C37H70N1O8P1"
},
{
"id":"pe180_p",
"name":"Phosphatidylethanolamine (dioctadecanoyl, n-C18:0)",
"compartment":"_p",
"formula":"C41H82N1O8P1"
},
{
"id":"pe181_p",
"name":"Phosphatidylethanolamine (dioctadec-11-enoyl, n-C18:1)",
"compartment":"_p",
"formula":"C41H78N1O8P1"
},
{
"id":"pentso3_p",
"name":"Pentanesulfonate",
"compartment":"_p",
"formula":"C5H11O3S"
},
{
"id":"pgp120_c",
"name":"Phosphatidylglycerophosphate (didodecanoyl, n-C12:0)",
"compartment":"_c",
"formula":"C30H57O13P2"
},
{
"id":"pgp120_p",
"name":"Phosphatidylglycerophosphate (didodecanoyl, n-C12:0)",
"compartment":"_p",
"formula":"C30H57O13P2"
},
{
"id":"pgp160_c",
"name":"Phosphatidylglycerophosphate (dihexadecanoyl, n-C16:0)",
"compartment":"_c",
"formula":"C38H73O13P2"
},
{
"id":"pgp160_p",
"name":"Phosphatidylglycerophosphate (dihexadecanoyl, n-C16:0)",
"compartment":"_p",
"formula":"C38H73O13P2"
},
{
"id":"pgp161_p",
"name":"Phosphatidylglycerophosphate (dihexadec-9-enoyl, n-C16:1)",
"compartment":"_p",
"formula":"C38H69O13P2"
},
{
"id":"pgp161_c",
"name":"Phosphatidylglycerophosphate (dihexadec-9-enoyl, n-C16:1)",
"compartment":"_c",
"formula":"C38H69O13P2"
},
{
"id":"pgp180_c",
"name":"Phosphatidylglycerophosphate (dioctadecanoyl, n-C18:0)",
"compartment":"_c",
"formula":"C42H81O13P2"
},
{
"id":"pgp180_p",
"name":"Phosphatidylglycerophosphate (dioctadecanoyl, n-C18:0)",
"compartment":"_p",
"formula":"C42H81O13P2"
},
{
"id":"pgp181_p",
"name":"Phosphatidylglycerophosphate (dioctadec-11-enoyl, n-C18:1)",
"compartment":"_p",
"formula":"C42H77O13P2"
},
{
"id":"pgp181_c",
"name":"Phosphatidylglycerophosphate (dioctadec-11-enoyl, n-C18:1)",
"compartment":"_c",
"formula":"C42H77O13P2"
},
{
"id":"phpyr_c",
"name":"Phenylpyruvate",
"compartment":"_c",
"formula":"C9H7O3"
},
{
"id":"phetrna_c",
"name":"L-Phenylalanyl-tRNA(Phe)",
"compartment":"_c",
"formula":"C9H10NOR"
},
{
"id":"trnaphe_c",
"name":"TRNA(Phe)",
"compartment":"_c",
"formula":"R"
},
{
"id":"phe__L_p",
"name":"L-Phenylalanine",
"compartment":"_p",
"formula":"C9H11NO2"
},
{
"id":"4r5au_c",
"name":"4-(1-D-Ribitylamino)-5-aminouracil",
"compartment":"_c",
"formula":"C9H16N4O6"
},
{
"id":"4ppan_c",
"name":"D-4'-Phosphopantothenate",
"compartment":"_c",
"formula":"C9H15NO8P"
},
{
"id":"pan4p_c",
"name":"Pantetheine 4'-phosphate",
"compartment":"_c",
"formula":"C11H21N2O7PS"
},
{
"id":"4ppcys_c",
"name":"N-((R)-4-Phosphopantothenoyl)-L-cysteine",
"compartment":"_c",
"formula":"C12H20N2O9PS"
},
{
"id":"r1p_c",
"name":"Alpha-D-Ribose 1-phosphate",
"compartment":"_c",
"formula":"C5H9O8P"
},
{
"id":"udcpdp_c",
"name":"Undecaprenyl diphosphate",
"compartment":"_c",
"formula":"C55H89O7P2"
},
{
"id":"uaagmda_c",
"name":"Undecaprenyl-diphospho-N-acetylmuramoyl-(N-acetylglucosamine)-L-ala-D-glu-meso-2,6-diaminopimeloyl-D-ala-D-ala",
"compartment":"_c",
"formula":"C95H152N8O28P2"
},
{
"id":"fpram_c",
"name":"2-(Formamido)-N1-(5-phospho-D-ribosyl)acetamidine",
"compartment":"_c",
"formula":"C8H15N3O8P"
},
{
"id":"prbamp_c",
"name":"1-(5-Phosphoribosyl)-AMP",
"compartment":"_c",
"formula":"C15H19N5O14P2"
},
{
"id":"prfp_c",
"name":"1-(5-Phosphoribosyl)-5-[(5-phosphoribosylamino)methylideneamino]imidazole-4-carboxamide",
"compartment":"_c",
"formula":"C15H21N5O15P2"
},
{
"id":"protrna_c",
"name":"L-Prolyl-tRNA(Pro)",
"compartment":"_c",
"formula":"C5H8NOR"
},
{
"id":"trnapro_c",
"name":"TRNA(Pro)",
"compartment":"_c",
"formula":"R"
},
{
"id":"pro__L_p",
"name":"L-Proline",
"compartment":"_p",
"formula":"C5H9NO2"
},
{
"id":"skm5p_c",
"name":"Shikimate 5-phosphate",
"compartment":"_c",
"formula":"C7H8O8P"
},
{
"id":"ps120_c",
"name":"Phosphatidylserine (didodecanoyl, n-C12:0)",
"compartment":"_c",
"formula":"C30H57N1O10P1"
},
{
"id":"ps160_c",
"name":"Phosphatidylserine (dihexadecanoyl, n-C16:0)",
"compartment":"_c",
"formula":"C38H73N1O10P1"
},
{
"id":"ps161_c",
"name":"Phosphatidylserine (dihexadec-9-enoyl, n-C16:1)",
"compartment":"_c",
"formula":"C38H69N1O10P1"
},
{
"id":"ps180_c",
"name":"Phosphatidylserine (dioctadecanoyl, n-C18:0)",
"compartment":"_c",
"formula":"C42H81N1O10P1"
},
{
"id":"ps181_c",
"name":"Phosphatidylserine (dioctadec-11-enoyl, n-C18:1)",
"compartment":"_c",
"formula":"C42H77N1O10P1"
},
{
"id":"pser__L_c",
"name":"O-Phospho-L-serine",
"compartment":"_c",
"formula":"C3H6NO6P"
},
{
"id":"ptrc_p",
"name":"Putrescine",
"compartment":"_p",
"formula":"C4H14N2"
},
{
"id":"p_xyl_c",
"name":"P-methyltoluene",
"compartment":"_c",
"formula":"C8H10"
},
{
"id":"p_xyl_p",
"name":"P-methyltoluene",
"compartment":"_p",
"formula":"C8H10"
},
{
"id":"quin_c",
"name":"Quinate",
"compartment":"_c",
"formula":"C7H11O6"
},
{
"id":"quin_p",
"name":"Quinate",
"compartment":"_p",
"formula":"C7H11O6"
},
{
"id":"r15bp_c",
"name":"D-Ribose 1,5-bisphosphate",
"compartment":"_c",
"formula":"C5H8O11P2"
},
{
"id":"ribflv_c",
"name":"Riboflavin C17H20N4O6",
"compartment":"_c",
"formula":"C17H20N4O6"
},
{
"id":"dmlz_c",
"name":"6,7-Dimethyl-8-(1-D-ribityl)lumazine",
"compartment":"_c",
"formula":"C13H18N4O6"
},
{
"id":"rib__D_p",
"name":"D-Ribose",
"compartment":"_p",
"formula":"C5H10O5"
},
{
"id":"xu5p__D_c",
"name":"D-Xylulose 5-phosphate",
"compartment":"_c",
"formula":"C5H9O8P"
},
{
"id":"sucorn_c",
"name":"N2-Succinyl-L-ornithine",
"compartment":"_c",
"formula":"C9H15N2O5"
},
{
"id":"sl26da_c",
"name":"N-Succinyl-LL-2,6-diaminoheptanedioate",
"compartment":"_c",
"formula":"C11H16N2O7"
},
{
"id":"sl2a6o_c",
"name":"N-Succinyl-2-L-amino-6-oxoheptanedioate",
"compartment":"_c",
"formula":"C11H12NO8"
},
{
"id":"seasmet_c",
"name":"Se-Adenosylselenomethionine",
"compartment":"_c",
"formula":"C15H23N6O5Se"
},
{
"id":"selmeth_c",
"name":"Selenomethionine",
"compartment":"_c",
"formula":"C5H11NO2Se"
},
{
"id":"sertrna_c",
"name":"L-Seryl-tRNA(Ser)",
"compartment":"_c",
"formula":"C3H6NO2R"
},
{
"id":"trnaser_c",
"name":"TRNA(Ser)",
"compartment":"_c",
"formula":"R"
},
{
"id":"ser__L_p",
"name":"L-Serine",
"compartment":"_p",
"formula":"C3H7NO3"
},
{
"id":"sucgsa_c",
"name":"N2-Succinyl-L-glutamate 5-semialdehyde",
"compartment":"_c",
"formula":"C9H11NO6"
},
{
"id":"scl_c",
"name":"Sirohydrochlorin",
"compartment":"_c",
"formula":"C42H39N4O16"
},
{
"id":"skm_c",
"name":"Shikimate",
"compartment":"_c",
"formula":"C7H9O5"
},
{
"id":"suchms_c",
"name":"O-Succinyl-L-homoserine",
"compartment":"_c",
"formula":"C8H12NO6"
},
{
"id":"so4_p",
"name":"Sulfate",
"compartment":"_p",
"formula":"O4S"
},
{
"id":"spmd_c",
"name":"Spermidine",
"compartment":"_c",
"formula":"C7H22N3"
},
{
"id":"spmd_p",
"name":"Spermidine",
"compartment":"_p",
"formula":"C7H22N3"
},
{
"id":"succ_p",
"name":"Succinate",
"compartment":"_p",
"formula":"C4H4O4"
},
{
"id":"T4hcinnm_p",
"name":"Trans 4 Hydroxycinnamate C9H7O3",
"compartment":"_p",
"formula":"C9H7O3"
},
{
"id":"s7p_c",
"name":"Sedoheptulose 7-phosphate",
"compartment":"_c",
"formula":"C7H13O10P"
},
{
"id":"taur_p",
"name":"Taurine C2H7NO3S",
"compartment":"_p",
"formula":"C2H7NO3S"
},
{
"id":"trnathr_c",
"name":"TRNA(Thr)",
"compartment":"_c",
"formula":"R"
},
{
"id":"thrtrna_c",
"name":"L-Threonyl-tRNA(Thr)",
"compartment":"_c",
"formula":"C4H8NO2R"
},
{
"id":"thr__L_p",
"name":"L-Threonine",
"compartment":"_p",
"formula":"C4H9NO3"
},
{
"id":"tol_p",
"name":"Toluene",
"compartment":"_p",
"formula":"C7H8"
},
{
"id":"tol_c",
"name":"Toluene",
"compartment":"_c",
"formula":"C7H8"
},
{
"id":"indole_c",
"name":"Indole",
"compartment":"_c",
"formula":"C8H7N"
},
{
"id":"tsul_p",
"name":"Thiosulfate",
"compartment":"_p",
"formula":"O3S2"
},
{
"id":"tyr__L_p",
"name":"L-Tyrosine",
"compartment":"_p",
"formula":"C9H11NO3"
},
{
"id":"uamag_c",
"name":"UDP-N-acetylmuramoyl-L-alanyl-D-glutamate",
"compartment":"_c",
"formula":"C28H39N5O23P2"
},
{
"id":"ugmd_c",
"name":"UDP-N-acetylmuramoyl-L-alanyl-D-gamma-glutamyl-meso-2,6-diaminopimelate",
"compartment":"_c",
"formula":"C35H51N7O26P2"
},
{
"id":"uacgam_c",
"name":"UDP-N-acetyl-D-glucosamine",
"compartment":"_c",
"formula":"C17H25N3O17P2"
},
{
"id":"uaccg_c",
"name":"UDP-N-acetyl-3-O-(1-carboxyvinyl)-D-glucosamine",
"compartment":"_c",
"formula":"C20H26N3O19P2"
},
{
"id":"uama_c",
"name":"UDP-N-acetylmuramoyl-L-alanine",
"compartment":"_c",
"formula":"C23H33N4O20P2"
},
{
"id":"uamr_c",
"name":"UDP-N-acetylmuramate",
"compartment":"_c",
"formula":"C20H28N3O19P2"
},
{
"id":"uppg3_c",
"name":"Uroporphyrinogen III",
"compartment":"_c",
"formula":"C40H36N4O16"
},
{
"id":"uppg1_c",
"name":"Uroporphyrinogen I",
"compartment":"_c",
"formula":"C40H36N4O16"
},
{
"id":"cpppg1_c",
"name":"Coproporphyrinogen I",
"compartment":"_c",
"formula":"C36H40N4O8"
},
{
"id":"valtrna_c",
"name":"L-Valyl-tRNA(Val)",
"compartment":"_c",
"formula":"C5H10NOR"
},
{
"id":"trnaval_c",
"name":"TRNA(Val)",
"compartment":"_c",
"formula":"R"
},
{
"id":"val__L_p",
"name":"L-Valine",
"compartment":"_p",
"formula":"C5H11NO2"
},
{
"id":"vanlt_c",
"name":"Vanillate",
"compartment":"_c",
"formula":"C8H7O4"
},
{
"id":"vanlt_p",
"name":"Vanillate",
"compartment":"_p",
"formula":"C8H7O4"
},
{
"id":"vanln_p",
"name":"Vanillin",
"compartment":"_p",
"formula":"C8H8O3"
},
{
"id":"ara5p_c",
"name":"D-Arabinose 5-phosphate",
"compartment":"_c",
"formula":"C5H9O8P"
},
{
"id":"acolipa_p",
"name":"4-Amino-4-deoxy-L-arabinose modified core oligosaccharide lipid A",
"compartment":"_p",
"formula":"C181H314N3O103P4"
},
{
"id":"acolipa_e",
"name":"4-Amino-4-deoxy-L-arabinose modified core oligosaccharide lipid A",
"compartment":"_e",
"formula":"C181H314N3O103P4"
},
{
"id":"5caiz_c",
"name":"5-phosphoribosyl-5-carboxyaminoimidazole",
"compartment":"_c",
"formula":"C9H11N3O9P"
},
{
"id":"pyam5p_c",
"name":"Pyridoxamine 5'-phosphate",
"compartment":"_c",
"formula":"C8H12N2O5P"
},
{
"id":"2dmmql8_c",
"name":"2-Demethylmenaquinol 8",
"compartment":"_c",
"formula":"C50H72O2"
},
{
"id":"mql8_c",
"name":"Menaquinol 8",
"compartment":"_c",
"formula":"C51H74O2"
},
{
"id":"cgly_c",
"name":"Cys Gly C5H10N2O3S",
"compartment":"_c",
"formula":"C5H10N2O3S"
},
{
"id":"progly_c",
"name":"L-Prolinylglycine",
"compartment":"_c",
"formula":"C7H12N2O3"
},
{
"id":"ap4a_c",
"name":"P1,P4-Bis(5'-adenosyl) tetraphosphate",
"compartment":"_c",
"formula":"C20H24N10O19P4"
},
{
"id":"ascb6p_c",
"name":"L-ascorbate-6-phosphate",
"compartment":"_c",
"formula":"C6H7O9P"
},
{
"id":"ascb__L_p",
"name":"L-Ascorbate",
"compartment":"_p",
"formula":"C6H8O6"
},
{
"id":"2fe1s_c",
"name":"[2Fe-1S] desulfurated iron-sulfur cluster",
"compartment":"_c",
"formula":"SFe2"
},
{
"id":"2fe2s_c",
"name":"[2Fe-2S] iron-sulfur cluster",
"compartment":"_c",
"formula":"S2Fe2"
},
{
"id":"btn_c",
"name":"Biotin",
"compartment":"_c",
"formula":"C10H15N2O3S"
},
{
"id":"dtbt_c",
"name":"Dethiobiotin",
"compartment":"_c",
"formula":"C10H17N2O3"
},
{
"id":"butso3_c",
"name":"Butanesulfonate",
"compartment":"_c",
"formula":"C4H9O3S"
},
{
"id":"butso3_p",
"name":"Butanesulfonate",
"compartment":"_p",
"formula":"C4H9O3S"
},
{
"id":"preq0_c",
"name":"7-cyano-7-carbaguanine",
"compartment":"_c",
"formula":"C7H5N5O"
},
{
"id":"cdg_c",
"name":"7-deaza-7-carboxyguanine",
"compartment":"_c",
"formula":"C7H5N4O3"
},
{
"id":"lipa_cold_p",
"name":"Cold adapted KDO(2)-lipid (A)",
"compartment":"_p",
"formula":"C114H202N2O39P2"
},
{
"id":"lipa_cold_e",
"name":"Cold adapted KDO(2)-lipid (A)",
"compartment":"_e",
"formula":"C114H202N2O39P2"
},
{
"id":"colipap_p",
"name":"Core oligosaccharide lipid A diphosphate",
"compartment":"_p",
"formula":"C176H303N2O103P5"
},
{
"id":"colipap_e",
"name":"Core oligosaccharide lipid A diphosphate",
"compartment":"_e",
"formula":"C176H303N2O103P5"
},
{
"id":"colipa_p",
"name":"Core oligosaccharide lipid A",
"compartment":"_p",
"formula":"C176H303N2O100P4"
},
{
"id":"colipa_c",
"name":"Core oligosaccharide lipid A",
"compartment":"_c",
"formula":"C176H303N2O100P4"
},
{
"id":"colipa_e",
"name":"Core oligosaccharide lipid A",
"compartment":"_e",
"formula":"C176H303N2O100P4"
},
{
"id":"pppi_c",
"name":"Inorganic triphosphate",
"compartment":"_c",
"formula":"HO10P3"
},
{
"id":"cph4_c",
"name":"6-carboxy-5,6,7,8-tetrahydropterin",
"compartment":"_c",
"formula":"C7H8N5O3"
},
{
"id":"crn__D_p",
"name":"D-Carnitine",
"compartment":"_p",
"formula":"C7H15NO3"
},
{
"id":"crn__D_c",
"name":"D-Carnitine",
"compartment":"_c",
"formula":"C7H15NO3"
},
{
"id":"ctbt_p",
"name":"Crotonobetaine",
"compartment":"_p",
"formula":"C7H13NO2"
},
{
"id":"ctbt_c",
"name":"Crotonobetaine",
"compartment":"_c",
"formula":"C7H13NO2"
},
{
"id":"3sala_c",
"name":"3-Sulfino-L-alanine",
"compartment":"_c",
"formula":"C3H5NO4S"
},
{
"id":"so2_c",
"name":"Sulfur dioxide",
"compartment":"_c",
"formula":"O2S"
},
{
"id":"mqn8_c",
"name":"Menaquinone 8",
"compartment":"_c",
"formula":"C51H72O2"
},
{
"id":"eca4colipa_p",
"name":"(enterobacterial common antigen)x4 core oligosaccharide lipid A",
"compartment":"_p",
"formula":"C272H447N14O160P4"
},
{
"id":"eca4colipa_e",
"name":"(enterobacterial common antigen)x4 core oligosaccharide lipid A",
"compartment":"_e",
"formula":"C272H447N14O160P4"
},
{
"id":"gmeACP_c",
"name":"Glutaryl-[acyl-carrier protein] methyl ester",
"compartment":"_c",
"formula":"C17H29N2O10PRS"
},
{
"id":"egmeACP_c",
"name":"Enoylglutaryl-[acyl-carrier protein] methyl ester",
"compartment":"_c",
"formula":"C17H27N2O10PRS"
},
{
"id":"enlipa_e",
"name":"Phosphoethanolamine KDO(2)-lipid (A)",
"compartment":"_e",
"formula":"C112H202N3O42P3"
},
{
"id":"enlipa_p",
"name":"Phosphoethanolamine KDO(2)-lipid (A)",
"compartment":"_p",
"formula":"C112H202N3O42P3"
},
{
"id":"pmeACP_c",
"name":"Pimeloyl-[acyl-carrier protein] methyl ester",
"compartment":"_c",
"formula":"C19H33N2O10PRS"
},
{
"id":"epmeACP_c",
"name":"Enoylpimeloyl-[acyl-carrier protein] methyl ester",
"compartment":"_c",
"formula":"C19H31N2O10PRS"
},
{
"id":"dtdpglu_c",
"name":"DTDPglucose",
"compartment":"_c",
"formula":"C16H24N2O16P2"
},
{
"id":"gln__L_p",
"name":"L-Glutamine",
"compartment":"_p",
"formula":"C5H10N2O3"
},
{
"id":"grxrd_c",
"name":"Glutaredoxin (reduced)",
"compartment":"_c",
"formula":"XH2"
},
{
"id":"grxox_c",
"name":"Glutaredoxin (oxidized)",
"compartment":"_c",
"formula":"X"
},
{
"id":"kdo2lipid4_p",
"name":"KDO(2)-lipid IV(A)",
"compartment":"_p",
"formula":"C84H148N2O37P2"
},
{
"id":"kdo2lipid4_c",
"name":"KDO(2)-lipid IV(A)",
"compartment":"_c",
"formula":"C84H148N2O37P2"
},
{
"id":"kdo2lipid4_e",
"name":"KDO(2)-lipid IV(A)",
"compartment":"_e",
"formula":"C84H148N2O37P2"
},
{
"id":"kdo8p_c",
"name":"3-Deoxy-D-manno-octulosonate 8-phosphate",
"compartment":"_c",
"formula":"C8H12O11P"
},
{
"id":"k_c",
"name":"Potassium",
"compartment":"_c",
"formula":"K"
},
{
"id":"k_p",
"name":"Potassium",
"compartment":"_p",
"formula":"K"
},
{
"id":"lipa_cold_c",
"name":"Cold adapted KDO(2)-lipid (A)",
"compartment":"_c",
"formula":"C114H202N2O39P2"
},
{
"id":"lipa_c",
"name":"KDO(2)-lipid (A)",
"compartment":"_c",
"formula":"C110H196N2O39P2"
},
{
"id":"lipa_p",
"name":"KDO(2)-lipid (A)",
"compartment":"_p",
"formula":"C110H196N2O39P2"
},
{
"id":"lipa_e",
"name":"KDO(2)-lipid (A)",
"compartment":"_e",
"formula":"C110H196N2O39P2"
},
{
"id":"octapb_c",
"name":"Octanoate (protein bound)",
"compartment":"_c",
"formula":"C8H15O"
},
{
"id":"lipopb_c",
"name":"Lipoate (protein bound)",
"compartment":"_c",
"formula":"C8H13OS2"
},
{
"id":"4fe4s_c",
"name":"[4Fe-4S] iron-sulfur cluster",
"compartment":"_c",
"formula":"S4Fe4"
},
{
"id":"mal__D_p",
"name":"D-Malate",
"compartment":"_p",
"formula":"C4H4O5"
},
{
"id":"mal__D_c",
"name":"D-Malate",
"compartment":"_c",
"formula":"C4H4O5"
},
{
"id":"2dmmq8_c",
"name":"2-Demethylmenaquinone 8",
"compartment":"_c",
"formula":"C50H70O2"
},
{
"id":"nadhx__R_c",
"name":"(R)-NADHX",
"compartment":"_c",
"formula":"C21H29N7O15P2"
},
{
"id":"nadhx__S_c",
"name":"Adenosine 5'-(3-{5-[(2S)-5-carbamoyl-2-hydroxy-3,4-dihydropyridin-1-yl]-5-deoxy-?-D-ribofuranosyl} dihydrogen diphosphate)",
"compartment":"_c",
"formula":"C21H29N7O15P2"
},
{
"id":"nadphx__R_c",
"name":"(R)-NADPHX",
"compartment":"_c",
"formula":"C21H28N7O18P3"
},
{
"id":"nadphx__S_c",
"name":"(S)-NADPHX",
"compartment":"_c",
"formula":"C21H28N7O18P3"
},
{
"id":"o16a4colipa_e",
"name":"(O16 antigen)x4 core oligosaccharide lipid A",
"compartment":"_e",
"formula":"C312H523N6O200P4"
},
{
"id":"o16a4colipa_p",
"name":"(O16 antigen)x4 core oligosaccharide lipid A",
"compartment":"_p",
"formula":"C312H523N6O200P4"
},
{
"id":"octdp_c",
"name":"All-trans-Octaprenyl diphosphate",
"compartment":"_c",
"formula":"C40H65O7P2"
},
{
"id":"hgmeACP_c",
"name":"3-Hydroxyglutaryl-[acyl-carrier protein] methyl ester",
"compartment":"_c",
"formula":"C17H29N2O11PRS"
},
{
"id":"ogmeACP_c",
"name":"3-Oxo-glutaryl-[acyl-carrier protein] methyl ester",
"compartment":"_c",
"formula":"C17H27N2O11PRS"
},
{
"id":"malcoame_c",
"name":"Malonyl-CoA methyl ester",
"compartment":"_c",
"formula":"C25H36N7O19P3S"
},
{
"id":"2ombzl_c",
"name":"2-Octaprenyl-6-methoxy-1,4-benzoquinol",
"compartment":"_c",
"formula":"C47H72O3"
},
{
"id":"2ommbl_c",
"name":"2-Octaprenyl-3-methyl-6-methoxy- 1,4-benzoquinol",
"compartment":"_c",
"formula":"C48H74O3"
},
{
"id":"hpmeACP_c",
"name":"3-Hydroxypimeloyl-[acyl-carrier protein] methyl ester",
"compartment":"_c",
"formula":"C19H33N2O11PRS"
},
{
"id":"opmeACP_c",
"name":"3-Oxo-pimeloyl-[acyl-carrier protein] methyl ester",
"compartment":"_c",
"formula":"C19H31N2O11PRS"
},
{
"id":"orot_p",
"name":"Orotate C5H3N2O4",
"compartment":"_p",
"formula":"C5H3N2O4"
},
{
"id":"pa120_p",
"name":"1,2-didodecanoyl-sn-glycerol 3-phosphate",
"compartment":"_p",
"formula":"C27H51O8P1"
},
{
"id":"pa140_c",
"name":"1,2-ditetradecanoyl-sn-glycerol 3-phosphate",
"compartment":"_c",
"formula":"C31H59O8P1"
},
{
"id":"pa140_p",
"name":"1,2-ditetradecanoyl-sn-glycerol 3-phosphate",
"compartment":"_p",
"formula":"C31H59O8P1"
},
{
"id":"pa141_c",
"name":"1,2-ditetradec-7-enoyl-sn-glycerol 3-phosphate",
"compartment":"_c",
"formula":"C31H55O8P1"
},
{
"id":"pa141_p",
"name":"1,2-ditetradec-7-enoyl-sn-glycerol 3-phosphate",
"compartment":"_p",
"formula":"C31H55O8P1"
},
{
"id":"pa160_p",
"name":"1,2-dihexadecanoyl-sn-glycerol 3-phosphate",
"compartment":"_p",
"formula":"C35H67O8P1"
},
{
"id":"pa161_p",
"name":"1,2-dihexadec-9-enoyl-sn-glycerol 3-phosphate",
"compartment":"_p",
"formula":"C35H63O8P1"
},
{
"id":"pa180_p",
"name":"1,2-dioctadecanoyl-sn-glycerol 3-phosphate",
"compartment":"_p",
"formula":"C39H75O8P1"
},
{
"id":"pa181_p",
"name":"1,2-dioctadec-11-enoyl-sn-glycerol 3-phosphate",
"compartment":"_p",
"formula":"C39H71O8P1"
},
{
"id":"paps_c",
"name":"3'-Phosphoadenylyl sulfate",
"compartment":"_c",
"formula":"C10H11N5O13P2S"
},
{
"id":"pap_c",
"name":"Adenosine 3',5'-bisphosphate",
"compartment":"_c",
"formula":"C10H11N5O10P2"
},
{
"id":"pe140_p",
"name":"Phosphatidylethanolamine (ditetradecanoyl, n-C14:0)",
"compartment":"_p",
"formula":"C33H66N1O8P1"
},
{
"id":"pe140_c",
"name":"Phosphatidylethanolamine (ditetradecanoyl, n-C14:0)",
"compartment":"_c",
"formula":"C33H66N1O8P1"
},
{
"id":"pe141_p",
"name":"Phosphatidylethanolamine (ditetradec-7-enoyl, n-C14:1)",
"compartment":"_p",
"formula":"C33H62N1O8P1"
},
{
"id":"pe141_c",
"name":"Phosphatidylethanolamine (ditetradec-7-enoyl, n-C14:1)",
"compartment":"_c",
"formula":"C33H62N1O8P1"
},
{
"id":"pg120_p",
"name":"Phosphatidylglycerol (didodecanoyl, n-C12:0)",
"compartment":"_p",
"formula":"C30H58O10P1"
},
{
"id":"pg140_p",
"name":"Phosphatidylglycerol (ditetradecanoyl, n-C14:0)",
"compartment":"_p",
"formula":"C34H66O10P1"
},
{
"id":"pg140_c",
"name":"Phosphatidylglycerol (ditetradecanoyl, n-C14:0)",
"compartment":"_c",
"formula":"C34H66O10P1"
},
{
"id":"pg141_p",
"name":"Phosphatidylglycerol (ditetradec-7-enoyl, n-C14:1)",
"compartment":"_p",
"formula":"C34H62O10P1"
},
{
"id":"pg141_c",
"name":"Phosphatidylglycerol (ditetradec-7-enoyl, n-C14:1)",
"compartment":"_c",
"formula":"C34H62O10P1"
},
{
"id":"pg160_p",
"name":"Phosphatidylglycerol (dihexadecanoyl, n-C16:0)",
"compartment":"_p",
"formula":"C38H74O10P1"
},
{
"id":"pg161_p",
"name":"Phosphatidylglycerol (dihexadec-9-enoyl, n-C16:1)",
"compartment":"_p",
"formula":"C38H70O10P1"
},
{
"id":"pg180_p",
"name":"Phosphatidylglycerol (dioctadecanoyl, n-C18:0)",
"compartment":"_p",
"formula":"C42H82O10P1"
},
{
"id":"pg181_p",
"name":"Phosphatidylglycerol (dioctadec-11-enoyl, n-C18:1)",
"compartment":"_p",
"formula":"C42H78O10P1"
},
{
"id":"pgp140_c",
"name":"Phosphatidylglycerophosphate (ditetradecanoyl, n-C14:0)",
"compartment":"_c",
"formula":"C34H65O13P2"
},
{
"id":"pgp140_p",
"name":"Phosphatidylglycerophosphate (ditetradecanoyl, n-C14:0)",
"compartment":"_p",
"formula":"C34H65O13P2"
},
{
"id":"pgp141_c",
"name":"Phosphatidylglycerophosphate (ditetradec-7-enoyl, n-C14:1)",
"compartment":"_c",
"formula":"C34H61O13P2"
},
{
"id":"pgp141_p",
"name":"Phosphatidylglycerophosphate (ditetradec-7-enoyl, n-C14:1)",
"compartment":"_p",
"formula":"C34H61O13P2"
},
{
"id":"sufbcd_2fe2s_c",
"name":"SufBCD with bound [2Fe-2S] cluster",
"compartment":"_c",
"formula":"H4O2S8Fe2R"
},
{
"id":"sufsesh_c",
"name":"SufSE with bound sulfur",
"compartment":"_c",
"formula":"HS2R"
},
{
"id":"sufse_c",
"name":"SufSE sulfur acceptor complex",
"compartment":"_c",
"formula":"HSR"
},
{
"id":"sufbcd_c",
"name":"SufBCD scaffold complex",
"compartment":"_c",
"formula":"H8O2S6R"
},
{
"id":"sufbcd_2fe2s2_c",
"name":"SufBCD with two bound [2Fe-2S] clusters",
"compartment":"_c",
"formula":"O2S10Fe4R"
},
{
"id":"sufbcd_4fe4s_c",
"name":"SufBCD with bound [4Fe-4S] cluster",
"compartment":"_c",
"formula":"H4O2S10Fe4R"
},
{
"id":"o2s_c",
"name":"Superoxide anion",
"compartment":"_c",
"formula":"O2"
},
{
"id":"dtdp4d6dg_c",
"name":"DTDP-4-dehydro-6-deoxy-D-glucose",
"compartment":"_c",
"formula":"C16H22N2O15P2"
},
{
"id":"dtdp4d6dm_c",
"name":"DTDP-4-dehydro-6-deoxy-L-mannose",
"compartment":"_c",
"formula":"C16H22N2O15P2"
},
{
"id":"5fthf_c",
"name":"5-Formyltetrahydrofolate",
"compartment":"_c",
"formula":"C20H21N7O7"
},
{
"id":"thm_c",
"name":"Thiamin",
"compartment":"_c",
"formula":"C12H17N4OS"
},
{
"id":"thm_p",
"name":"Thiamin",
"compartment":"_p",
"formula":"C12H17N4OS"
},
{
"id":"athr__L_c",
"name":"L-Allo-threonine",
"compartment":"_c",
"formula":"C4H9NO3"
},
{
"id":"u3aga_c",
"name":"UDP-3-O-(3-hydroxytetradecanoyl)-N-acetylglucosamine",
"compartment":"_c",
"formula":"C31H51N3O19P2"
},
{
"id":"zn2_c",
"name":"Zinc",
"compartment":"_c",
"formula":"Zn"
},
{
"id":"zn2_p",
"name":"Zinc",
"compartment":"_p",
"formula":"Zn"
},
{
"id":"s_c",
"name":"Sulfur",
"compartment":"_c",
"formula":"S"
},
{
"id":"fe_e",
"name":"Iron",
"compartment":"_e",
"formula":"Fe"
},
{
"id":"fe_p",
"name":"Iron",
"compartment":"_p",
"formula":"Fe"
},
{
"id":"fe_c",
"name":"Iron",
"compartment":"_c",
"formula":"Fe"
},
{
"id":"man6p_c",
"name":"D-Mannose 6-phosphate",
"compartment":"_c",
"formula":"C6H11O9P"
},
{
"id":"trnasecys_c",
"name":"TRNA(SeCys)",
"compartment":"_c",
"formula":"R"
},
{
"id":"sertrna_sec_c",
"name":"L-Seryl-tRNA(Sec)",
"compartment":"_c",
"formula":"C3H6NO2R"
},
{
"id":"tyrtrna_c",
"name":"L-Tyrosyl-tRNA(Tyr)",
"compartment":"_c",
"formula":"C9H10NO2R"
},
{
"id":"trnatyr_c",
"name":"TRNA(Tyr)",
"compartment":"_c",
"formula":"R"
},
{
"id":"gln__L_e",
"name":"gln__L_e",
"compartment":"_e",
"formula":"C5H10N2O3"
},
{
"id":"asn__L_e",
"name":"asn__L_e",
"compartment":"_e",
"formula":"C4H8N2O3"
},
{
"id":"trp__L_e",
"name":"trp__L_e",
"compartment":"_e",
"formula":"C11H12N2O2"
},
{
"id":"btn_e",
"name":"btn_e",
"compartment":"_e",
"formula":"C10H15N2O3S"
},
{
"id":"ins_e",
"name":"ins_e",
"compartment":"_e",
"formula":"C10H12N4O5"
},
{
"id":"pnto__R_e",
"name":"pnto__R_e",
"compartment":"_e",
"formula":"C9H16NO5"
},
{
"id":"4abz_e",
"name":"4abz_e",
"compartment":"_e",
"formula":"C7H6NO2"
},
{
"id":"ribflv_e",
"name":"ribflv_e",
"compartment":"_e",
"formula":"C17H20N4O6"
},
{
"id":"thm_e",
"name":"thm_e",
"compartment":"_e",
"formula":"C12H17N4OS"
},
{
"id":"urea_e",
"name":"urea_e",
"compartment":"_e",
"formula":"CH4N2O"
},
{
"id":"cspmd_c",
"name":"Carboxyspermidine",
"compartment":"_c",
"formula":"C8H21N3O2"
},
{
"id":"lipidA_c",
"name":"2,3,2'3'-Tetrakis(beta-hydroxymyristoyl)-D-glucosaminyl-1,6-beta-D-glucosamine 1,4'-bisphosphate",
"compartment":"_c",
"formula":"C68H126N2O23P2"
},
{
"id":"lipidAds_c",
"name":"Lipid A Disaccharide",
"compartment":"_c",
"formula":"C68H127N2O20P"
},
{
"id":"2aobut_c",
"name":"L-2-Amino-3-oxobutanoate",
"compartment":"_c",
"formula":"C4H7NO3"
},
{
"id":"2omhmbl_c",
"name":"2-Octaprenyl-3-methyl-5-hydroxy-6-methoxy-1,4-benzoquinol",
"compartment":"_c",
"formula":"C48H74O4"
},
{
"id":"2ohph_c",
"name":"2-Octaprenyl-6-hydroxyphenol",
"compartment":"_c",
"formula":"C46H70O2"
},
{
"id":"2omph_c",
"name":"2-Octaprenyl-6-methoxyphenol",
"compartment":"_c",
"formula":"C47H72O2"
},
{
"id":"ttdceap_c",
"name":"Tetradecanoyl-phosphate (n-C14:1)",
"compartment":"_c",
"formula":"C14H26O5P"
},
{
"id":"hdceap_c",
"name":"Hexadecanoyl-phosphate (n-C16:1)",
"compartment":"_c",
"formula":"C16H30O5P"
},
{
"id":"ocdcap_c",
"name":"Octadecanoyl-phosphate (n-C18:0)",
"compartment":"_c",
"formula":"C18H36O5P"
},
{
"id":"ddcap_c",
"name":"Dodecanoly-phosphate (n-C12:0)",
"compartment":"_c",
"formula":"C12H24O5P1"
},
{
"id":"hdcap_c",
"name":"Hexadecanoyl-phosphate (n-C16:0)",
"compartment":"_c",
"formula":"C16H32O5P"
},
{
"id":"ocdceap_c",
"name":"Octadecanoyl-phosphate (n-C18:1)",
"compartment":"_c",
"formula":"C18H34O5P"
},
{
"id":"ttdcap_c",
"name":"Tetradecanoyl-phosphate (n-C14:0)",
"compartment":"_c",
"formula":"C14H28O5P"
},
{
"id":"duri_c",
"name":"Deoxyuridine",
"compartment":"_c",
"formula":"C9H12N2O5"
}
],
"reactions":[
{
"id":"EX_cit_e",
"name":"Citrate exchange",
"metabolites":{
"cit_e":-1.0
},
"lower_bound":0.0,
"upper_bound":1000.0,
"gene_reaction_rule":"",
"subsystem":"Extracellular exchange"
},
{
"id":"EX_co2_e",
"name":"CO2 exchange",
"metabolites":{
"co2_e":-1.0
},
"lower_bound":0.0,
"upper_bound":1000.0,
"gene_reaction_rule":"",
"subsystem":"Extracellular exchange"
},
{
"id":"2DHGLCNkt_tpp",
"name":"2DHGLCNkt tpp",
"metabolites":{
"2dhglcn_c":1.0,
"2dhglcn_p":-1.0,
"h_c":1.0,
"h_p":-1.0
},
"lower_bound":0.0,
"upper_bound":1000.0,
"gene_reaction_rule":"(VBICanLib130745_0773)",
"subsystem":"Transport"
},
{
"id":"2DHGLCNtex",
"name":"2DHGLCNtex",
"metabolites":{
"2dhglcn_e":-1.0,
"2dhglcn_p":1.0
},
"lower_bound":-1000.0,
"upper_bound":1000.0,
"gene_reaction_rule":"",
"subsystem":"Transport"
},
{
"id":"34DHCINMtex",
"name":"34DHCINMtex",
"metabolites":{
"34dhcinm_e":-1.0,
"34dhcinm_p":1.0
},
"lower_bound":-1000.0,
"upper_bound":1000.0,
"gene_reaction_rule":"",
"subsystem":"Transport"
},
{
"id":"34DHCINMtpp",
"name":"34DHCINMtpp",
"metabolites":{
"34dhcinm_c":1.0,
"34dhcinm_p":-1.0
},
"lower_bound":-1000.0,
"upper_bound":1000.0,
"gene_reaction_rule":"",
"subsystem":"Transport"
},
{
"id":"3HAD100",
"name":"3-hydroxyacyl-[acyl-carrier-protein] dehydratase (n-C10:0)",
"metabolites":{
"3hdecACP_c":-1.0,
"h2o_c":1.0,
"tdec2eACP_c":1.0
},
"lower_bound":0.0,
"upper_bound":1000.0,
"gene_reaction_rule":"((VBICanLib130745_0377) or (VBICanLib130745_0471))",
"subsystem":"Fatty Acid  Biosynthesis"
},
{
"id":"3HAD120",
"name":"3-hydroxyacyl-[acyl-carrier-protein] dehydratase (n-C12:0)",
"metabolites":{
"3hddecACP_c":-1.0,
"h2o_c":1.0,
"tddec2eACP_c":1.0
},
"lower_bound":0.0,
"upper_bound":1000.0,
"gene_reaction_rule":"((VBICanLib130745_0377) or (VBICanLib130745_0471))",
"subsystem":"Fatty Acid  Biosynthesis"
},
{
"id":"3HAD121",
"name":"3-hydroxyacyl-[acyl-carrier-protein] dehydratase (n-C12:1)",
"metabolites":{
"3hcddec5eACP_c":-1.0,
"h2o_c":1.0,
"t3c5ddeceACP_c":1.0
},
"lower_bound":0.0,
"upper_bound":1000.0,
"gene_reaction_rule":"((VBICanLib130745_0377) or (VBICanLib130745_0471))",
"subsystem":"Fatty Acid  Biosynthesis"
},
{
"id":"3HAD140",
"name":"3-hydroxyacyl-[acyl-carrier-protein] dehydratase (n-C14:0)",
"metabolites":{
"3hmrsACP_c":-1.0,
"h2o_c":1.0,
"tmrs2eACP_c":1.0
},
"lower_bound":0.0,
"upper_bound":1000.0,
"gene_reaction_rule":"((VBICanLib130745_0377) or (VBICanLib130745_0471))",
"subsystem":"Fatty Acid  Biosynthesis"
},
{
"id":"3HAD141",
"name":"3-hydroxyacyl-[acyl-carrier-protein] dehydratase (n-C14:1)",
"metabolites":{
"3hcmrs7eACP_c":-1.0,
"h2o_c":1.0,
"t3c7mrseACP_c":1.0
},
"lower_bound":0.0,
"upper_bound":1000.0,
"gene_reaction_rule":"((VBICanLib130745_0377) or (VBICanLib130745_0471))",
"subsystem":"Fatty Acid  Biosynthesis"
},
{
"id":"3HAD160",
"name":"3-hydroxyacyl-[acyl-carrier-protein] dehydratase (n-C16:0)",
"metabolites":{
"3hpalmACP_c":-1.0,
"h2o_c":1.0,
"tpalm2eACP_c":1.0
},
"lower_bound":0.0,
"upper_bound":1000.0,
"gene_reaction_rule":"((VBICanLib130745_0377) or (VBICanLib130745_0471))",
"subsystem":"Fatty Acid  Biosynthesis"
},
{
"id":"3HAD161",
"name":"3-hydroxyacyl-[acyl-carrier-protein] dehydratase (n-C16:1)",
"metabolites":{
"3hcpalm9eACP_c":-1.0,
"h2o_c":1.0,
"t3c9palmeACP_c":1.0
},
"lower_bound":0.0,
"upper_bound":1000.0,
"gene_reaction_rule":"((VBICanLib130745_0377) or (VBICanLib130745_0471))",
"subsystem":"Fatty Acid  Biosynthesis"
},
{
"id":"3HAD180",
"name":"3-hydroxyacyl-[acyl-carrier-protein] dehydratase (n-C18:0)",
"metabolites":{
"3hoctaACP_c":-1.0,
"h2o_c":1.0,
"toctd2eACP_c":1.0
},
"lower_bound":0.0,
"upper_bound":1000.0,
"gene_reaction_rule":"((VBICanLib130745_0377) or (VBICanLib130745_0471))",
"subsystem":"Fatty Acid  Biosynthesis"
},
{
"id":"3HAD181",
"name":"3-hydroxyacyl-[acyl-carrier-protein] dehydratase (n-C18:1)",
"metabolites":{
"3hcvac11eACP_c":-1.0,
"h2o_c":1.0,
"t3c11vaceACP_c":1.0
},
"lower_bound":0.0,
"upper_bound":1000.0,
"gene_reaction_rule":"((VBICanLib130745_0377) or (VBICanLib130745_0471))",
"subsystem":"Fatty Acid  Biosynthesis"
},
{
"id":"3HAD40",
"name":"3-hydroxyacyl-[acyl-carrier-protein] dehydratase (n-C4:0)",
"metabolites":{
"3haACP_c":-1.0,
"but2eACP_c":1.0,
"h2o_c":1.0
},
"lower_bound":0.0,
"upper_bound":1000.0,
"gene_reaction_rule":"((VBICanLib130745_0377) or (VBICanLib130745_0471))",
"subsystem":"Fatty Acid  Biosynthesis"
},
{
"id":"3HAD60",
"name":"3-hydroxyacyl-[acyl-carrier-protein] dehydratase (n-C6:0)",
"metabolites":{
"3hhexACP_c":-1.0,
"h2o_c":1.0,
"thex2eACP_c":1.0
},
"lower_bound":0.0,
"upper_bound":1000.0,
"gene_reaction_rule":"((VBICanLib130745_0377) or (VBICanLib130745_0471))",
"subsystem":"Fatty Acid  Biosynthesis"
},
{
"id":"3HAD80",
"name":"3-hydroxyacyl-[acyl-carrier-protein] dehydratase (n-C8:0)",
"metabolites":{
"3hoctACP_c":-1.0,
"h2o_c":1.0,
"toct2eACP_c":1.0
},
"lower_bound":0.0,
"upper_bound":1000.0,
"gene_reaction_rule":"((VBICanLib130745_0377) or (VBICanLib130745_0471))",
"subsystem":"Fatty Acid  Biosynthesis"
},
{
"id":"3OAR100",
"name":"3-oxoacyl-[acyl-carrier-protein] reductase (n-C10:0)",
"metabolites":{
"3hdecACP_c":1.0,
"3odecACP_c":-1.0,
"h_c":-1.0,
"nadp_c":1.0,
"nadph_c":-1.0
},
"lower_bound":-1000.0,
"upper_bound":1000.0,
"gene_reaction_rule":"(VBICanLib130745_0718)",
"subsystem":"Fatty Acid  Biosynthesis"
},
{
"id":"3OAR120",
"name":"3-oxoacyl-[acyl-carrier-protein] reductase (n-C12:0)",
"metabolites":{
"3hddecACP_c":1.0,
"3oddecACP_c":-1.0,
"h_c":-1.0,
"nadp_c":1.0,
"nadph_c":-1.0
},
"lower_bound":-1000.0,
"upper_bound":1000.0,
"gene_reaction_rule":"(VBICanLib130745_0718)",
"subsystem":"Fatty Acid  Biosynthesis"
},
{
"id":"3OAR121",
"name":"3-oxoacyl-[acyl-carrier-protein] reductase (n-C12:1)",
"metabolites":{
"3hcddec5eACP_c":1.0,
"3ocddec5eACP_c":-1.0,
"h_c":-1.0,
"nadp_c":1.0,
"nadph_c":-1.0
},
"lower_bound":0.0,
"upper_bound":1000.0,
"gene_reaction_rule":"(VBICanLib130745_0718)",
"subsystem":"Fatty Acid  Biosynthesis"
},
{
"id":"3OAR140",
"name":"3-oxoacyl-[acyl-carrier-protein] reductase (n-C14:0)",
"metabolites":{
"3hmrsACP_c":1.0,
"3omrsACP_c":-1.0,
"h_c":-1.0,
"nadp_c":1.0,
"nadph_c":-1.0
},
"lower_bound":-1000.0,
"upper_bound":1000.0,
"gene_reaction_rule":"(VBICanLib130745_0718)",
"subsystem":"Fatty Acid  Biosynthesis"
},
{
"id":"3OAR141",
"name":"3-oxoacyl-[acyl-carrier-protein] reductase (n-C14:1)",
"metabolites":{
"3hcmrs7eACP_c":1.0,
"3ocmrs7eACP_c":-1.0,
"h_c":-1.0,
"nadp_c":1.0,
"nadph_c":-1.0
},
"lower_bound":0.0,
"upper_bound":1000.0,
"gene_reaction_rule":"(VBICanLib130745_0718)",
"subsystem":"Fatty Acid  Biosynthesis"
},
{
"id":"3OAR160",
"name":"3-oxoacyl-[acyl-carrier-protein] reductase (n-C16:0)",
"metabolites":{
"3hpalmACP_c":1.0,
"3opalmACP_c":-1.0,
"h_c":-1.0,
"nadp_c":1.0,
"nadph_c":-1.0
},
"lower_bound":-1000.0,
"upper_bound":1000.0,
"gene_reaction_rule":"(VBICanLib130745_0718)",
"subsystem":"Fatty Acid  Biosynthesis"
},
{
"id":"3OAR161",
"name":"3-oxoacyl-[acyl-carrier-protein] reductase (n-C16:1)",
"metabolites":{
"3hcpalm9eACP_c":1.0,
"3ocpalm9eACP_c":-1.0,
"h_c":-1.0,
"nadp_c":1.0,
"nadph_c":-1.0
},
"lower_bound":0.0,
"upper_bound":1000.0,
"gene_reaction_rule":"(VBICanLib130745_0718)",
"subsystem":"Fatty Acid  Biosynthesis"
},
{
"id":"3OAR180",
"name":"3-oxoacyl-[acyl-carrier-protein] reductase (n-C18:0)",
"metabolites":{
"3hoctaACP_c":1.0,
"3ooctdACP_c":-1.0,
"h_c":-1.0,
"nadp_c":1.0,
"nadph_c":-1.0
},
"lower_bound":-1000.0,
"upper_bound":1000.0,
"gene_reaction_rule":"(VBICanLib130745_0718)",
"subsystem":"Fatty Acid  Biosynthesis"
},
{
"id":"3OAR181",
"name":"3-oxoacyl-[acyl-carrier-protein] reductase (n-C18:1)",
"metabolites":{
"3hcvac11eACP_c":1.0,
"3ocvac11eACP_c":-1.0,
"h_c":-1.0,
"nadp_c":1.0,
"nadph_c":-1.0
},
"lower_bound":0.0,
"upper_bound":1000.0,
"gene_reaction_rule":"(VBICanLib130745_0718)",
"subsystem":"Fatty Acid  Biosynthesis"
},
{
"id":"3OAR40",
"name":"3-oxoacyl-[acyl-carrier-protein] reductase (n-C4:0)",
"metabolites":{
"3haACP_c":1.0,
"actACP_c":-1.0,
"h_c":-1.0,
"nadp_c":1.0,
"nadph_c":-1.0
},
"lower_bound":-1000.0,
"upper_bound":1000.0,
"gene_reaction_rule":"(VBICanLib130745_0718)",
"subsystem":"Fatty Acid  Biosynthesis"
},
{
"id":"3OAR60",
"name":"3-oxoacyl-[acyl-carrier-protein] reductase (n-C6:0)",
"metabolites":{
"3hhexACP_c":1.0,
"3ohexACP_c":-1.0,
"h_c":-1.0,
"nadp_c":1.0,
"nadph_c":-1.0
},
"lower_bound":-1000.0,
"upper_bound":1000.0,
"gene_reaction_rule":"(VBICanLib130745_0718)",
"subsystem":"Fatty Acid  Biosynthesis"
},
{
"id":"3OAR80",
"name":"3-oxoacyl-[acyl-carrier-protein] reductase (n-C8:0)",
"metabolites":{
"3hoctACP_c":1.0,
"3ooctACP_c":-1.0,
"h_c":-1.0,
"nadp_c":1.0,
"nadph_c":-1.0
},
"lower_bound":-1000.0,
"upper_bound":1000.0,
"gene_reaction_rule":"(VBICanLib130745_0718)",
"subsystem":"Fatty Acid  Biosynthesis"
},
{
"id":"3OAS100",
"name":"3-oxoacyl-[acyl-carrier-protein] synthase (n-C10:0)",
"metabolites":{
"3odecACP_c":1.0,
"ACP_c":1.0,
"co2_c":1.0,
"h_c":-1.0,
"malACP_c":-1.0,
"ocACP_c":-1.0
},
"lower_bound":0.0,
"upper_bound":1000.0,
"gene_reaction_rule":"((VBICanLib130745_0378) or (VBICanLib130745_0720))",
"subsystem":"Fatty Acid  Biosynthesis"
},
{
"id":"3OAS120",
"name":"3-oxoacyl-[acyl-carrier-protein] synthase (n-C12:0)",
"metabolites":{
"3oddecACP_c":1.0,
"ACP_c":1.0,
"co2_c":1.0,
"dcaACP_c":-1.0,
"h_c":-1.0,
"malACP_c":-1.0
},
"lower_bound":0.0,
"upper_bound":1000.0,
"gene_reaction_rule":"((VBICanLib130745_0378) or (VBICanLib130745_0720))",
"subsystem":"Fatty Acid  Biosynthesis"
},
{
"id":"3OAS121",
"name":"3-oxoacyl-[acyl-carrier-protein] synthase (n-C12:1)",
"metabolites":{
"3ocddec5eACP_c":1.0,
"ACP_c":1.0,
"cdec3eACP_c":-1.0,
"co2_c":1.0,
"h_c":-1.0,
"malACP_c":-1.0
},
"lower_bound":0.0,
"upper_bound":1000.0,
"gene_reaction_rule":"(VBICanLib130745_0378)",
"subsystem":"Fatty Acid  Biosynthesis"
},
{
"id":"3OAS140",
"name":"3-oxoacyl-[acyl-carrier-protein] synthase (n-C14:0)",
"metabolites":{
"3omrsACP_c":1.0,
"ACP_c":1.0,
"co2_c":1.0,
"ddcaACP_c":-1.0,
"h_c":-1.0,
"malACP_c":-1.0
},
"lower_bound":0.0,
"upper_bound":1000.0,
"gene_reaction_rule":"((VBICanLib130745_0378) or (VBICanLib130745_0720))",
"subsystem":"Fatty Acid  Biosynthesis"
},
{
"id":"3OAS141",
"name":"3-oxoacyl-[acyl-carrier-protein] synthase (n-C14:1)",
"metabolites":{
"3ocmrs7eACP_c":1.0,
"ACP_c":1.0,
"cddec5eACP_c":-1.0,
"co2_c":1.0,
"h_c":-1.0,
"malACP_c":-1.0
},
"lower_bound":0.0,
"upper_bound":1000.0,
"gene_reaction_rule":"(VBICanLib130745_0378)",
"subsystem":"Fatty Acid  Biosynthesis"
},
{
"id":"3OAS160",
"name":"3-oxoacyl-[acyl-carrier-protein] synthase (n-C16:0)",
"metabolites":{
"3opalmACP_c":1.0,
"ACP_c":1.0,
"co2_c":1.0,
"h_c":-1.0,
"malACP_c":-1.0,
"myrsACP_c":-1.0
},
"lower_bound":0.0,
"upper_bound":1000.0,
"gene_reaction_rule":"((VBICanLib130745_0378) or (VBICanLib130745_0720))",
"subsystem":"Fatty Acid  Biosynthesis"
},
{
"id":"3OAS161",
"name":"3-oxoacyl-[acyl-carrier-protein] synthase (n-C16:1)",
"metabolites":{
"3ocpalm9eACP_c":1.0,
"ACP_c":1.0,
"co2_c":1.0,
"h_c":-1.0,
"malACP_c":-1.0,
"tdeACP_c":-1.0
},
"lower_bound":0.0,
"upper_bound":1000.0,
"gene_reaction_rule":"(VBICanLib130745_0378)",
"subsystem":"Fatty Acid  Biosynthesis"
},
{
"id":"3OAS180",
"name":"3-oxoacyl-[acyl-carrier-protein] synthase (n-C18:0)",
"metabolites":{
"3ooctdACP_c":1.0,
"ACP_c":1.0,
"co2_c":1.0,
"h_c":-1.0,
"malACP_c":-1.0,
"palmACP_c":-1.0
},
"lower_bound":0.0,
"upper_bound":1000.0,
"gene_reaction_rule":"((VBICanLib130745_0720) or (VBICanLib130745_0378))",
"subsystem":"Fatty Acid  Biosynthesis"
},
{
"id":"3OAS181",
"name":"3-oxoacyl-[acyl-carrier-protein] synthase (n-C18:1)",
"metabolites":{
"3ocvac11eACP_c":1.0,
"ACP_c":1.0,
"co2_c":1.0,
"h_c":-1.0,
"hdeACP_c":-1.0,
"malACP_c":-1.0
},
"lower_bound":0.0,
"upper_bound":1000.0,
"gene_reaction_rule":"(VBICanLib130745_0720)",
"subsystem":"Fatty Acid  Biosynthesis"
},
{
"id":"3OAS60",
"name":"3-oxoacyl-[acyl-carrier-protein] synthase (n-C6:0)",
"metabolites":{
"3ohexACP_c":1.0,
"ACP_c":1.0,
"butACP_c":-1.0,
"co2_c":1.0,
"h_c":-1.0,
"malACP_c":-1.0
},
"lower_bound":0.0,
"upper_bound":1000.0,
"gene_reaction_rule":"((VBICanLib130745_0378) or (VBICanLib130745_0720))",
"subsystem":"Fatty Acid  Biosynthesis"
},
{
"id":"3OAS80",
"name":"3-oxoacyl-[acyl-carrier-protein] synthase (n-C8:0)",
"metabolites":{
"3ooctACP_c":1.0,
"ACP_c":1.0,
"co2_c":1.0,
"h_c":-1.0,
"hexACP_c":-1.0,
"malACP_c":-1.0
},
"lower_bound":0.0,
"upper_bound":1000.0,
"gene_reaction_rule":"((VBICanLib130745_0378) or (VBICanLib130745_0720))",
"subsystem":"Fatty Acid  Biosynthesis"
},
{
"id":"3OXOADPt_ex",
"name":"3OXOADPt LPAREN ex RPAREN ",
"metabolites":{
"3oxoadp_e":-1.0,
"3oxoadp_p":1.0
},
"lower_bound":-1000.0,
"upper_bound":1000.0,
"gene_reaction_rule":"",
"subsystem":"Transport"
},
{
"id":"4HBZtex",
"name":"4-Hydroxybenzoate transport (extracellular)",
"metabolites":{
"4hbz_e":-1.0,
"4hbz_p":1.0
},
"lower_bound":-1000.0,
"upper_bound":1000.0,
"gene_reaction_rule":"",
"subsystem":"Transport"
},
{
"id":"4HTHRS",
"name":"4-Hydroxy-L-threonine synthase",
"metabolites":{
"4hthr_c":1.0,
"h2o_c":-1.0,
"phthr_c":-1.0,
"pi_c":1.0
},
"lower_bound":0.0,
"upper_bound":1000.0,
"gene_reaction_rule":"(VBICanLib130745_0382)",
"subsystem":"Vitamin B6 Metabolism"
},
{
"id":"EX_chols_e",
"name":"EX chols LPAREN e RPAREN ",
"metabolites":{
"chols_e":-1.0
},
"lower_bound":0.0,
"upper_bound":1000.0,
"gene_reaction_rule":"",
"subsystem":"Extracellular exchange"
},
{
"id":"ABTA",
"name":"4-aminobutyrate transaminase",
"metabolites":{
"4abut_c":-1.0,
"akg_c":-1.0,
"glu__L_c":1.0,
"sucsal_c":1.0
},
"lower_bound":-1000.0,
"upper_bound":1000.0,
"gene_reaction_rule":"(VBICanLib130745_0345)",
"subsystem":"Glutamate Metabolism"
},
{
"id":"ABUTt2pp",
"name":"4-aminobutyrate transport in via proton symport (periplasm)",
"metabolites":{
"4abut_c":1.0,
"4abut_p":-1.0,
"h_c":1.0,
"h_p":-1.0
},
"lower_bound":0.0,
"upper_bound":1000.0,
"gene_reaction_rule":"",
"subsystem":"Transport"
},
{
"id":"ABUTtex",
"name":"4-aminobutyrate transport via diffusion (extracellular to periplasm)",
"metabolites":{
"4abut_e":-1.0,
"4abut_p":1.0
},
"lower_bound":-1000.0,
"upper_bound":1000.0,
"gene_reaction_rule":"",
"subsystem":"Transport"
},
{
"id":"ACCOAC",
"name":"Acetyl-CoA carboxylase",
"metabolites":{
"accoa_c":-1.0,
"adp_c":1.0,
"atp_c":-1.0,
"h_c":1.0,
"hco3_c":-1.0,
"malcoa_c":1.0,
"pi_c":1.0
},
"lower_bound":-1000.0,
"upper_bound":1000.0,
"gene_reaction_rule":"(VBICanLib130745_0420) and (VBICanLib130745_0160) and (VBICanLib130745_0661) and (VBICanLib130745_0161)",
"subsystem":"Fatty Acid  Biosynthesis"
},
{
"id":"ACGK",
"name":"Acetylglutamate kinase",
"metabolites":{
"acg5p_c":1.0,
"acglu_c":-1.0,
"adp_c":1.0,
"atp_c":-1.0
},
"lower_bound":0.0,
"upper_bound":1000.0,
"gene_reaction_rule":"(VBICanLib130745_0402)",
"subsystem":"Urea cycle/amino group metabolism"
},
{
"id":"ACGS",
"name":"N-acetylglutamate synthase",
"metabolites":{
"accoa_c":-1.0,
"acglu_c":1.0,
"coa_c":1.0,
"glu__L_c":-1.0,
"h_c":1.0
},
"lower_bound":0.0,
"upper_bound":1000.0,
"gene_reaction_rule":"(VBICanLib130745_0402) or (VBICanLib130745_0225)",
"subsystem":"Urea cycle/amino group metabolism"
},
{
"id":"ACHBS",
"name":"2-aceto-2-hydroxybutanoate synthase",
"metabolites":{
"2ahbut_c":1.0,
"2obut_c":-1.0,
"co2_c":1.0,
"h_c":-1.0,
"pyr_c":-1.0
},
"lower_bound":0.0,
"upper_bound":1000.0,
"gene_reaction_rule":"(VBICanLib130745_0020)",
"subsystem":"Valine, Leucine, and Isoleucine Metabolism"
},
{
"id":"ACLS",
"name":"Acetolactate synthase",
"metabolites":{
"alac__S_c":1.0,
"co2_c":1.0,
"h_c":-1.0,
"pyr_c":-2.0
},
"lower_bound":0.0,
"upper_bound":1000.0,
"gene_reaction_rule":"",
"subsystem":"Pantothenate and CoA Biosynthesis"
},
{
"id":"ACOATA",
"name":"Acetyl-CoA ACP transacylase",
"metabolites":{
"ACP_c":-1.0,
"acACP_c":1.0,
"accoa_c":-1.0,
"coa_c":1.0
},
"lower_bound":-1000.0,
"upper_bound":1000.0,
"gene_reaction_rule":"((VBICanLib130745_0719) and (VBICanLib130745_0753))",
"subsystem":"Fatty Acid  Biosynthesis"
},
{
"id":"ACONCtex",
"name":"Cisaconitat transport via diffusion extracellular to periplasm ",
"metabolites":{
"acon_C_e":-1.0,
"acon_C_p":1.0
},
"lower_bound":-1000.0,
"upper_bound":1000.0,
"gene_reaction_rule":"",
"subsystem":"Transport"
},
{
"id":"ACONT",
"name":"Aconitate hydratase",
"metabolites":{
"cit_c":-1.0,
"icit_c":1.0
},
"lower_bound":-1000.0,
"upper_bound":1000.0,
"gene_reaction_rule":"(VBICanLib130745_0366)",
"subsystem":"TCA Cycle"
},
{
"id":"ACONTa",
"name":"Aconitase (half-reaction A, Citrate hydro-lyase)",
"metabolites":{
"acon_C_c":1.0,
"cit_c":-1.0,
"h2o_c":1.0
},
"lower_bound":-1000.0,
"upper_bound":1000.0,
"gene_reaction_rule":"(VBICanLib130745_0366)",
"subsystem":"TCA Cycle"
},
{
"id":"ACONTb",
"name":"Aconitase (half-reaction B, Isocitrate hydro-lyase)",
"metabolites":{
"acon_C_c":-1.0,
"h2o_c":-1.0,
"icit_c":1.0
},
"lower_bound":-1000.0,
"upper_bound":1000.0,
"gene_reaction_rule":"(VBICanLib130745_0366)",
"subsystem":"TCA Cycle"
},
{
"id":"ACOTA",
"name":"Acetylornithine transaminase",
"metabolites":{
"acg5sa_c":1.0,
"acorn_c":-1.0,
"akg_c":-1.0,
"glu__L_c":1.0
},
"lower_bound":-1000.0,
"upper_bound":1000.0,
"gene_reaction_rule":"(VBICanLib130745_0345)",
"subsystem":"Urea cycle/amino group metabolism"
},
{
"id":"ACt2rpp",
"name":"Acetate reversible transport via proton symport (periplasm)",
"metabolites":{
"ac_c":1.0,
"ac_p":-1.0,
"h_c":1.0,
"h_p":-1.0
},
"lower_bound":0.0,
"upper_bound":1000.0,
"gene_reaction_rule":"(VBICanLib130745_0297)",
"subsystem":"Transport"
},
{
"id":"ACtex",
"name":"Acetate transport via diffusion (extracellular to periplasm)",
"metabolites":{
"ac_e":-1.0,
"ac_p":1.0
},
"lower_bound":-1000.0,
"upper_bound":1000.0,
"gene_reaction_rule":"",
"subsystem":"Transport"
},
{
"id":"ADCL",
"name":"4-aminobenzoate synthase",
"metabolites":{
"4abz_c":1.0,
"4adcho_c":-1.0,
"h_c":1.0,
"pyr_c":1.0
},
"lower_bound":0.0,
"upper_bound":1000.0,
"gene_reaction_rule":"",
"subsystem":"Folate Biosynthesis"
},
{
"id":"ADK1",
"name":"Adenylate kinase",
"metabolites":{
"adp_c":2.0,
"amp_c":-1.0,
"atp_c":-1.0
},
"lower_bound":-1000.0,
"upper_bound":1000.0,
"gene_reaction_rule":"(VBICanLib130745_0132)",
"subsystem":"Purine Metabolism"
},
{
"id":"ADSL1r",
"name":"Adenylsuccinate lyase",
"metabolites":{
"amp_c":1.0,
"dcamp_c":-1.0,
"fum_c":1.0
},
"lower_bound":-1000.0,
"upper_bound":1000.0,
"gene_reaction_rule":"(VBICanLib130745_0916)",
"subsystem":"Purine Metabolism"
},
{
"id":"ADSL2r",
"name":"Adenylosuccinate lyase",
"metabolites":{
"25aics_c":-1.0,
"aicar_c":1.0,
"fum_c":1.0
},
"lower_bound":-1000.0,
"upper_bound":1000.0,
"gene_reaction_rule":"(VBICanLib130745_0916) or (VBICanLib130745_0077) or (VBICanLib130745_0280)",
"subsystem":"Purine Metabolism"
},
{
"id":"ASPK",
"name":"Aspartate kinase",
"metabolites":{
"4pasp_c":1.0,
"adp_c":1.0,
"asp__L_c":-1.0,
"atp_c":-1.0
},
"lower_bound":0.0,
"upper_bound":1000.0,
"gene_reaction_rule":"(VBICanLib130745_0803)",
"subsystem":"Lysine Biosynthesis"
},
{
"id":"ADSS",
"name":"Adenylosuccinate synthase",
"metabolites":{
"asp__L_c":-1.0,
"dcamp_c":1.0,
"gdp_c":1.0,
"gtp_c":-1.0,
"h_c":2.0,
"imp_c":-1.0,
"pi_c":1.0
},
"lower_bound":0.0,
"upper_bound":1000.0,
"gene_reaction_rule":"(VBICanLib130745_0635)",
"subsystem":"Purine Metabolism"
},
{
"id":"AGPAT120",
"name":"1-tetradecanoyl-sn-glycerol 3-phosphate O-acyltransferase (n-C12:0)",
"metabolites":{
"1ddecg3p_c":-1.0,
"ACP_c":1.0,
"ddcaACP_c":-1.0,
"pa120_c":1.0
},
"lower_bound":0.0,
"upper_bound":1000.0,
"gene_reaction_rule":"(VBICanLib130745_0669)",
"subsystem":"Glycerophospholipid Metabolism"
},
{
"id":"AGPAT160",
"name":"1-hexadecanoyl-sn-glycerol 3-phosphate O-acyltransferase (n-C16:0)",
"metabolites":{
"1hdecg3p_c":-1.0,
"ACP_c":1.0,
"pa160_c":1.0,
"palmACP_c":-1.0
},
"lower_bound":0.0,
"upper_bound":1000.0,
"gene_reaction_rule":"(VBICanLib130745_0669)",
"subsystem":"Glycerophospholipid Metabolism"
},
{
"id":"AGPAT161",
"name":"1-hexadec-7-enoyl-sn-glycerol 3-phosphate O-acyltransferase (n-C16:1)",
"metabolites":{
"1hdec9eg3p_c":-1.0,
"ACP_c":1.0,
"hdeACP_c":-1.0,
"pa161_c":1.0
},
"lower_bound":0.0,
"upper_bound":1000.0,
"gene_reaction_rule":"(VBICanLib130745_0669)",
"subsystem":"Glycerophospholipid Metabolism"
},
{
"id":"AGPAT180",
"name":"1-octadecanoyl-sn-glycerol 3-phosphate O-acyltransferase (n-C18:0)",
"metabolites":{
"1odecg3p_c":-1.0,
"ACP_c":1.0,
"ocdcaACP_c":-1.0,
"pa180_c":1.0
},
"lower_bound":0.0,
"upper_bound":1000.0,
"gene_reaction_rule":"(VBICanLib130745_0669)",
"subsystem":"Glycerophospholipid Metabolism"
},
{
"id":"AGPAT181",
"name":"1-octadec-7-enoyl-sn-glycerol 3-phosphate O-acyltransferase (n-C18:1)",
"metabolites":{
"1odec11eg3p_c":-1.0,
"ACP_c":1.0,
"octeACP_c":-1.0,
"pa181_c":1.0
},
"lower_bound":0.0,
"upper_bound":1000.0,
"gene_reaction_rule":"(VBICanLib130745_0669)",
"subsystem":"Glycerophospholipid Metabolism"
},
{
"id":"AGPR",
"name":"N-acetyl-g-glutamyl-phosphate reductase",
"metabolites":{
"acg5p_c":1.0,
"acg5sa_c":-1.0,
"h_c":1.0,
"nadp_c":-1.0,
"nadph_c":1.0,
"pi_c":-1.0
},
"lower_bound":-1000.0,
"upper_bound":1000.0,
"gene_reaction_rule":"(VBICanLib130745_0190)",
"subsystem":"Urea cycle/amino group metabolism"
},
{
"id":"AICART",
"name":"Phosphoribosylaminoimidazolecarboxamide formyltransferase",
"metabolites":{
"10fthf_c":-1.0,
"aicar_c":-1.0,
"fprica_c":1.0,
"thf_c":1.0
},
"lower_bound":-1000.0,
"upper_bound":1000.0,
"gene_reaction_rule":"(VBICanLib130745_0581)",
"subsystem":"Purine Metabolism"
},
{
"id":"AIRCr",
"name":"Phosphoribosylaminoimidazole carboxylase",
"metabolites":{
"5aizc_c":1.0,
"air_c":-1.0,
"co2_c":-1.0,
"h_c":1.0
},
"lower_bound":-1000.0,
"upper_bound":1000.0,
"gene_reaction_rule":"((VBICanLib130745_0041) and (VBICanLib130745_0040))",
"subsystem":"Purine Metabolism"
},
{
"id":"AKGDH",
"name":"2-Oxogluterate dehydrogenase",
"metabolites":{
"akg_c":-1.0,
"co2_c":1.0,
"coa_c":-1.0,
"nad_c":-1.0,
"nadh_c":1.0,
"succoa_c":1.0
},
"lower_bound":0.0,
"upper_bound":1000.0,
"gene_reaction_rule":"((VBICanLib130745_1002) and (VBICanLib130745_1000) and (VBICanLib130745_1001))"
},
{
"id":"AKGDa",
"name":"Oxoglutarate dehydrogenase (lipoamide)",
"metabolites":{
"akg_c":-1.0,
"co2_c":1.0,
"h_c":-1.0,
"lpam_c":-1.0,
"sdhlam_c":1.0
},
"lower_bound":-1000.0,
"upper_bound":1000.0,
"gene_reaction_rule":"(VBICanLib130745_1000)",
"subsystem":"TCA Cycle"
},
{
"id":"AKGDb",
"name":"Oxoglutarate dehydrogenase (dihydrolipoamide S-succinyltransferase)",
"metabolites":{
"coa_c":-1.0,
"dhlam_c":1.0,
"sdhlam_c":-1.0,
"succoa_c":1.0
},
"lower_bound":-1000.0,
"upper_bound":1000.0,
"gene_reaction_rule":"(VBICanLib130745_0570) or (VBICanLib130745_1001)",
"subsystem":"TCA Cycle"
},
{
"id":"AKGt2rpp",
"name":"2-oxoglutarate reversible transport via symport (periplasm)",
"metabolites":{
"akg_c":1.0,
"akg_p":-1.0,
"h_c":1.0,
"h_p":-1.0
},
"lower_bound":-1000.0,
"upper_bound":1000.0,
"gene_reaction_rule":"",
"subsystem":"Transport"
},
{
"id":"AKGtex",
"name":"Alpha-ketoglutarate transport via diffusion (extracellular to periplasm)",
"metabolites":{
"akg_e":-1.0,
"akg_p":1.0
},
"lower_bound":-1000.0,
"upper_bound":1000.0,
"gene_reaction_rule":"",
"subsystem":"Transport"
},
{
"id":"ALAALAr",
"name":"D-alanine-D-alanine ligase (reversible)",
"metabolites":{
"adp_c":1.0,
"ala__D_c":-2.0,
"alaala_c":1.0,
"atp_c":-1.0,
"h_c":1.0,
"pi_c":1.0
},
"lower_bound":-1000.0,
"upper_bound":1000.0,
"gene_reaction_rule":"(VBICanLib130745_1136)",
"subsystem":"Peptidoglycan Biosynthesis"
},
{
"id":"ALAR",
"name":"Alanine racemase",
"metabolites":{
"ala__D_c":1.0,
"ala__L_c":-1.0
},
"lower_bound":-1000.0,
"upper_bound":1000.0,
"gene_reaction_rule":"(VBICanLib130745_0234)",
"subsystem":"Alanine and Aspartate Metabolism"
},
{
"id":"ALATRS",
"name":"Alanyl-tRNA synthetase",
"metabolites":{
"ala__L_c":-1.0,
"alatrna_c":1.0,
"amp_c":1.0,
"atp_c":-1.0,
"ppi_c":1.0,
"trnaala_c":-1.0
},
"lower_bound":0.0,
"upper_bound":1000.0,
"gene_reaction_rule":"(VBICanLib130745_0078)",
"subsystem":"Alanine and Aspartate Metabolism"
},
{
"id":"ALAtex",
"name":"L-alanine transport via diffusion (extracellular to periplasm)",
"metabolites":{
"ala__L_e":-1.0,
"ala__L_p":1.0
},
"lower_bound":-1000.0,
"upper_bound":1000.0,
"gene_reaction_rule":"",
"subsystem":"Transport"
},
{
"id":"ALDD2x_copy2",
"name":"Aldehyde dehydrogenase (acetaldehyde, NAD)",
"metabolites":{
"ac_c":1.0,
"acald_c":-1.0,
"h2o_c":-1.0,
"h_c":2.0,
"nad_c":-1.0,
"nadh_c":1.0
},
"lower_bound":-1000.0,
"upper_bound":1000.0,
"gene_reaction_rule":""
},
{
"id":"ANPRT",
"name":"Anthranilate phosphoribosyltransferase",
"metabolites":{
"anth_c":-1.0,
"ppi_c":1.0,
"pran_c":1.0,
"prpp_c":-1.0
},
"lower_bound":0.0,
"upper_bound":1000.0,
"gene_reaction_rule":"(VBICanLib130745_0325)",
"subsystem":"Phenylalanine Tyrosine Tryptophan Biosynthesis"
},
{
"id":"ANS",
"name":"Anthranilate synthase",
"metabolites":{
"anth_c":1.0,
"chor_c":-1.0,
"gln__L_c":-1.0,
"glu__L_c":1.0,
"h_c":1.0,
"pyr_c":1.0
},
"lower_bound":0.0,
"upper_bound":1000.0,
"gene_reaction_rule":"(VBICanLib130745_0325)",
"subsystem":"Phenylalanine Tyrosine Tryptophan Biosynthesis"
},
{
"id":"APRAUR",
"name":"5-amino-6-(5-phosphoribosylamino)uracil reductase",
"metabolites":{
"5aprbu_c":1.0,
"5apru_c":-1.0,
"h_c":-1.0,
"nadp_c":1.0,
"nadph_c":-1.0
},
"lower_bound":0.0,
"upper_bound":1000.0,
"gene_reaction_rule":"(VBICanLib130745_0251)",
"subsystem":"Riboflavin Metabolism"
},
{
"id":"APSR",
"name":"Adenosine 5'-phosphosulfate reductase;",
"metabolites":{
"amp_c":1.0,
"aps_c":-1.0,
"h_c":2.0,
"so3_c":1.0,
"trdox_c":1.0,
"trdrd_c":-1.0
},
"lower_bound":0.0,
"upper_bound":1000.0,
"gene_reaction_rule":"",
"subsystem":"Sulfur Metabolism"
},
{
"id":"APTNAT",
"name":"5-aminopentanoate:2-oxoglutarate aminotransferase",
"metabolites":{
"5aptn_c":-1.0,
"akg_c":-1.0,
"glu__L_c":1.0,
"oxptn_c":1.0
},
"lower_bound":-1000.0,
"upper_bound":1000.0,
"gene_reaction_rule":"(VBICanLib130745_0345) or (VBICanLib130745_0406)",
"subsystem":"Lysine Metabolism"
},
{
"id":"ARGORNt7pp",
"name":"Arginine/ornithine antiporter (periplasm)",
"metabolites":{
"arg__L_c":1.0,
"arg__L_p":-1.0,
"orn_c":-1.0,
"orn_p":1.0
},
"lower_bound":-1000.0,
"upper_bound":1000.0,
"gene_reaction_rule":"",
"subsystem":"Transport"
},
{
"id":"ARGSL",
"name":"Argininosuccinate lyase",
"metabolites":{
"arg__L_c":1.0,
"argsuc_c":-1.0,
"fum_c":1.0
},
"lower_bound":-1000.0,
"upper_bound":1000.0,
"gene_reaction_rule":"(VBICanLib130745_0280)",
"subsystem":"Arginine and Proline Metabolism"
},
{
"id":"ARGSS",
"name":"Argininosuccinate synthase",
"metabolites":{
"amp_c":1.0,
"argsuc_c":1.0,
"asp__L_c":-1.0,
"atp_c":-1.0,
"citr__L_c":-1.0,
"h_c":1.0,
"ppi_c":1.0
},
"lower_bound":0.0,
"upper_bound":1000.0,
"gene_reaction_rule":"(VBICanLib130745_0126)",
"subsystem":"Arginine and Proline Metabolism"
},
{
"id":"ARGabcpp",
"name":"L-arginine transport via ABC system (periplasm)",
"metabolites":{
"adp_c":1.0,
"arg__L_c":1.0,
"arg__L_p":-1.0,
"atp_c":-1.0,
"h2o_c":-1.0,
"h_c":1.0,
"pi_c":1.0
},
"lower_bound":0.0,
"upper_bound":1000.0,
"gene_reaction_rule":"((VBICanLib130745_1064) and (VBICanLib130745_0058)) or ((VBICanLib130745_1063) and (VBICanLib130745_1064) and (VBICanLib130745_0058) and (VBICanLib130745_0057))",
"subsystem":"Transport"
},
{
"id":"ARGtex",
"name":"L-arginine transport via diffusion (extracellular to periplasm)",
"metabolites":{
"arg__L_e":-1.0,
"arg__L_p":1.0
},
"lower_bound":-1000.0,
"upper_bound":1000.0,
"gene_reaction_rule":"",
"subsystem":"Transport"
},
{
"id":"ARUH",
"name":"ARUH",
"metabolites":{
"5g2oxpt_c":1.0,
"ala__L_c":1.0,
"arg__L_c":-1.0,
"pyr_c":-1.0
},
"lower_bound":-1000.0,
"upper_bound":1000.0,
"gene_reaction_rule":"(VBICanLib130745_0646)",
"subsystem":"Arginine and Proline Metabolism"
},
{
"id":"ASAD",
"name":"Aspartate-semialdehyde dehydrogenase",
"metabolites":{
"4pasp_c":1.0,
"aspsa_c":-1.0,
"h_c":1.0,
"nadp_c":-1.0,
"nadph_c":1.0,
"pi_c":-1.0
},
"lower_bound":-1000.0,
"upper_bound":0.0,
"gene_reaction_rule":"(VBICanLib130745_0204)",
"subsystem":"Lysine Biosynthesis"
},
{
"id":"ASNS1",
"name":"Asparagine synthase (glutamine-hydrolysing)",
"metabolites":{
"amp_c":1.0,
"asn__L_c":1.0,
"asp__L_c":-1.0,
"atp_c":-1.0,
"gln__L_c":-1.0,
"glu__L_c":1.0,
"h2o_c":-1.0,
"h_c":1.0,
"ppi_c":1.0
},
"lower_bound":0.0,
"upper_bound":1000.0,
"gene_reaction_rule":"(VBICanLib130745_0238)",
"subsystem":"Alanine and Aspartate Metabolism"
},
{
"id":"ASPCT",
"name":"Aspartate carbamoyltransferase",
"metabolites":{
"asp__L_c":-1.0,
"cbasp_c":1.0,
"cbp_c":-1.0,
"h_c":1.0,
"pi_c":1.0
},
"lower_bound":0.0,
"upper_bound":1000.0,
"gene_reaction_rule":"(VBICanLib130745_0197)",
"subsystem":"Pyrimidine Metabolism"
},
{
"id":"ASPO1",
"name":"L-aspartate oxidase",
"metabolites":{
"asp__L_c":-1.0,
"h2o2_c":1.0,
"h2o_c":-1.0,
"nh4_c":1.0,
"o2_c":-1.0,
"oaa_c":1.0
},
"lower_bound":0.0,
"upper_bound":1000.0,
"gene_reaction_rule":"(VBICanLib130745_0992)",
"subsystem":"Alanine and Aspartate Metabolism"
},
{
"id":"ASPO6",
"name":"L-aspartate oxidase",
"metabolites":{
"asp__L_c":-1.0,
"h2o2_c":1.0,
"h_c":1.0,
"iasp_c":1.0,
"o2_c":-1.0
},
"lower_bound":0.0,
"upper_bound":1000.0,
"gene_reaction_rule":"(VBICanLib130745_0992)",
"subsystem":"Nicotinate and Nicotinamide"
},
{
"id":"ASPT",
"name":"L-aspartase",
"metabolites":{
"asp__L_c":-1.0,
"fum_c":1.0,
"nh4_c":1.0
},
"lower_bound":0.0,
"upper_bound":1000.0,
"gene_reaction_rule":"(VBICanLib130745_0077)",
"subsystem":"Alanine and Aspartate Metabolism"
},
{
"id":"ASPTA",
"name":"Aspartate transaminase",
"metabolites":{
"akg_c":-1.0,
"asp__L_c":-1.0,
"glu__L_c":1.0,
"oaa_c":1.0
},
"lower_bound":-1000.0,
"upper_bound":1000.0,
"gene_reaction_rule":"(VBICanLib130745_0646)",
"subsystem":"Glutamate Metabolism"
},
{
"id":"ASPTRS",
"name":"Aspartyl-tRNA synthetase",
"metabolites":{
"amp_c":1.0,
"asp__L_c":-1.0,
"asptrna_c":1.0,
"atp_c":-1.0,
"ppi_c":1.0,
"trnaasp_c":-1.0
},
"lower_bound":0.0,
"upper_bound":1000.0,
"gene_reaction_rule":"(VBICanLib130745_0331)",
"subsystem":"Alanine and Aspartate Metabolism"
},
{
"id":"ASPabcpp",
"name":"L-aspartate transport via ABC system (periplasm)",
"metabolites":{
"adp_c":1.0,
"asp__L_c":1.0,
"asp__L_p":-1.0,
"atp_c":-1.0,
"h2o_c":-1.0,
"h_c":1.0,
"pi_c":1.0
},
"lower_bound":0.0,
"upper_bound":1000.0,
"gene_reaction_rule":"((VBICanLib130745_0057) and (VBICanLib130745_0056) and (VBICanLib130745_1063)) or (VBICanLib130745_1064)",
"subsystem":"Transport"
},
{
"id":"ASPt2_2pp",
"name":"Aspartate transport via proton symport (2 H) (periplasm)",
"metabolites":{
"asp__L_c":1.0,
"asp__L_p":-1.0,
"h_c":2.0,
"h_p":-2.0
},
"lower_bound":0.0,
"upper_bound":1000.0,
"gene_reaction_rule":"(VBICanLib130745_0297)",
"subsystem":"Transport"
},
{
"id":"ASPtex",
"name":"L-aspartate transport via diffusion (extracellular to periplasm)",
"metabolites":{
"asp__L_e":-1.0,
"asp__L_p":1.0
},
"lower_bound":-1000.0,
"upper_bound":1000.0,
"gene_reaction_rule":"",
"subsystem":"Transport"
},
{
"id":"ATPPRT",
"name":"ATP phosphoribosyltransferase",
"metabolites":{
"atp_c":-1.0,
"ppi_c":1.0,
"prbatp_c":1.0,
"prpp_c":-1.0
},
"lower_bound":-1000.0,
"upper_bound":1000.0,
"gene_reaction_rule":"(VBICanLib130745_0382)",
"subsystem":"Histidine Metabolism"
},
{
"id":"ATPS4rpp",
"name":"ATP synthase (four protons for one ATP) (periplasm)",
"metabolites":{
"adp_c":-1.0,
"atp_c":1.0,
"h2o_c":1.0,
"h_c":3.0,
"h_p":-4.0,
"pi_c":-1.0
},
"lower_bound":-1000.0,
"upper_bound":1000.0,
"gene_reaction_rule":"((VBICanLib130745_0631) and (VBICanLib130745_0634) and (VBICanLib130745_1039) and (VBICanLib130745_0632) and (VBICanLib130745_0630) and (VBICanLib130745_0633))",
"subsystem":"Oxidative Phosphorylation"
},
{
"id":"BDH",
"name":"BDH",
"metabolites":{
"acac_c":1.0,
"bhb_c":-1.0,
"h_c":1.0,
"nad_c":-1.0,
"nadh_c":1.0
},
"lower_bound":-1000.0,
"upper_bound":1000.0,
"gene_reaction_rule":"(VBICanLib130745_0718)",
"subsystem":"Synthesis and degradation of Ketones Bodies"
},
{
"id":"BZt1pp",
"name":"Benzoate transport in via proton symport (periplasm)",
"metabolites":{
"bz_c":1.0,
"bz_p":-1.0,
"h_c":1.0,
"h_p":-1.0
},
"lower_bound":-1000.0,
"upper_bound":1000.0,
"gene_reaction_rule":"(VBICanLib130745_0297)",
"subsystem":"B-Ketoadipate pathway"
},
{
"id":"BIOMASS_KT_TEMP",
"name":"BiomassKT TEMP",
"metabolites":{
"5mthf_c":-0.05,
"accoa_c":-5e-05,
"adp_c":45.5608,
"ala__L_c":-0.488,
"amp_c":-0.001,
"arg__L_c":-0.281,
"asn__L_c":-0.229,
"asp__L_c":-0.229,
"atp_c":-45.7318,
"coa_c":-6e-06,
"cpe160_c":-0.0005,
"cpe180_c":-0.0005,
"cpg160_c":-0.0005,
"cpg180_c":-0.0005,
"ctp_c":-0.126,
"cys__L_c":-0.087,
"datp_c":-0.0247,
"dctp_c":-0.0254,
"dgtp_c":-0.0254,
"dttp_c":-0.0247,
"fad_c":-1e-05,
"gln__L_c":-0.25,
"glu__L_c":-0.25,
"gly_c":-0.582,
"gtp_c":-0.203,
"h2o_c":-45.5608,
"h_c":45.56035,
"hemeO_c":-0.0005,
"his__L_c":-0.09,
"ile__L_c":-0.276,
"leu__L_c":-0.428,
"lys__L_c":-0.326,
"met__L_c":-0.146,
"nad_c":-0.00215,
"nadh_c":-5e-05,
"nadp_c":-0.00013,
"nadph_c":-0.0004,
"pe120_c":-0.0005,
"pe160_c":-0.0005,
"pe161_c":-0.0005,
"pe180_c":-0.0005,
"pe181_c":-0.0005,
"pg120_c":-0.0005,
"pg160_c":-0.0005,
"pg180_c":-0.0005,
"phe__L_c":-0.176,
"pi_c":45.5628,
"ppi_c":0.7302,
"pro__L_c":-0.21,
"ptrc_c":-0.035,
"ser__L_c":-0.205,
"sheme_c":-0.0005,
"succoa_c":-3e-06,
"thr__L_c":-0.241,
"trp__L_c":-0.054,
"tyr__L_c":-0.131,
"udpg_c":-0.003,
"utp_c":-0.136,
"val__L_c":-0.402
},
"lower_bound":0.0,
"upper_bound":1000.0,
"gene_reaction_rule":"",
"objective_coefficient":1.0,
"subsystem":"Biomass and maintenance functions"
},
{
"id":"CATECHOLtex",
"name":"CATECHOLtex",
"metabolites":{
"catechol_e":-1.0,
"catechol_p":1.0
},
"lower_bound":-1000.0,
"upper_bound":1000.0,
"gene_reaction_rule":"",
"subsystem":"Transport"
},
{
"id":"CATECHOLtpp",
"name":"CATECHOLtpp",
"metabolites":{
"catechol_c":1.0,
"catechol_p":-1.0
},
"lower_bound":-1000.0,
"upper_bound":1000.0,
"gene_reaction_rule":"",
"subsystem":"Transport"
},
{
"id":"CBPS",
"name":"Carbamoyl-phosphate synthase (glutamine-hydrolysing)",
"metabolites":{
"adp_c":2.0,
"atp_c":-2.0,
"cbp_c":1.0,
"gln__L_c":-1.0,
"glu__L_c":1.0,
"h2o_c":-1.0,
"h_c":2.0,
"hco3_c":-1.0,
"pi_c":1.0
},
"lower_bound":0.0,
"upper_bound":1000.0,
"gene_reaction_rule":"(VBICanLib130745_0403)",
"subsystem":"Pyrimidine Metabolism"
},
{
"id":"CDPMEK",
"name":"4-(cytidine 5'-diphospho)-2-C-methyl-D-erythritol kinase",
"metabolites":{
"2p4c2me_c":1.0,
"4c2me_c":-1.0,
"adp_c":1.0,
"atp_c":-1.0,
"h_c":1.0
},
"lower_bound":0.0,
"upper_bound":1000.0,
"gene_reaction_rule":"",
"subsystem":"Steroid biosynthesis"
},
{
"id":"CFAS160E",
"name":"Cyclopropane fatty acid synthase (Phosphatidylethanolamine, n-C16:0)",
"metabolites":{
"ahcys_c":2.0,
"amet_c":-2.0,
"cpe160_c":1.0,
"h_c":2.0,
"pe161_c":-1.0
},
"lower_bound":0.0,
"upper_bound":1000.0,
"gene_reaction_rule":"",
"subsystem":"Fatty Acid  Biosynthesis"
},
{
"id":"CFAS160G",
"name":"Cyclopropane fatty acid synthase (Phosphatidylglycerol, n-C16:0)",
"metabolites":{
"ahcys_c":2.0,
"amet_c":-2.0,
"cpg160_c":1.0,
"h_c":2.0,
"pg161_c":-1.0
},
"lower_bound":0.0,
"upper_bound":1000.0,
"gene_reaction_rule":"",
"subsystem":"Fatty Acid  Biosynthesis"
},
{
"id":"CFAS180E",
"name":"Cyclopropane fatty acid synthase (Phosphatidylethanolamine, n-C18:0)",
"metabolites":{
"ahcys_c":2.0,
"amet_c":-2.0,
"cpe180_c":1.0,
"h_c":2.0,
"pe181_c":-1.0
},
"lower_bound":0.0,
"upper_bound":1000.0,
"gene_reaction_rule":"",
"subsystem":"Fatty Acid  Biosynthesis"
},
{
"id":"CFAS180G",
"name":"Cyclopropane fatty acid synthase (Phosphatidylglycerol, n-C18:0)",
"metabolites":{
"ahcys_c":2.0,
"amet_c":-2.0,
"cpg180_c":1.0,
"h_c":2.0,
"pg181_c":-1.0
},
"lower_bound":0.0,
"upper_bound":1000.0,
"gene_reaction_rule":"",
"subsystem":"Fatty Acid  Biosynthesis"
},
{
"id":"CHLabcpp",
"name":"Choline transport via ABC system (periplasm)",
"metabolites":{
"adp_c":1.0,
"atp_c":-1.0,
"chol_c":1.0,
"chol_p":-1.0,
"h2o_c":-1.0,
"h_c":1.0,
"pi_c":1.0
},
"lower_bound":0.0,
"upper_bound":1000.0,
"gene_reaction_rule":"((VBICanLib130745_0244) and (VBICanLib130745_0243)) or (VBICanLib130745_0541) or (VBICanLib130745_0653) or (VBICanLib130745_0691)",
"subsystem":"Transport"
},
{
"id":"CHLtex",
"name":"Choline transport via diffusion (extracellular to periplasm)",
"metabolites":{
"chol_e":-1.0,
"chol_p":1.0
},
"lower_bound":-1000.0,
"upper_bound":1000.0,
"gene_reaction_rule":"",
"subsystem":"Transport"
},
{
"id":"CHOLS_ex",
"name":"CHOLS LPAREN ex RPAREN ",
"metabolites":{
"chols_e":-1.0,
"chols_p":1.0
},
"lower_bound":-1000.0,
"upper_bound":1000.0,
"gene_reaction_rule":"(VBICanLib130745_0382)",
"subsystem":"Transport"
},
{
"id":"DAPE",
"name":"Diaminopimelate epimerase",
"metabolites":{
"26dap_LL_c":-1.0,
"26dap__M_c":1.0
},
"lower_bound":-1000.0,
"upper_bound":1000.0,
"gene_reaction_rule":"(VBICanLib130745_0534)",
"subsystem":"Lysine Biosynthesis"
},
{
"id":"CHOLSabc",
"name":"CHOLSabc",
"metabolites":{
"adp_c":1.0,
"atp_c":-1.0,
"chols_c":1.0,
"chols_p":-1.0,
"h2o_c":-1.0,
"h_c":1.0,
"pi_c":1.0
},
"lower_bound":0.0,
"upper_bound":1000.0,
"gene_reaction_rule":"(VBICanLib130745_0245) or ((VBICanLib130745_0244) and (VBICanLib130745_0243)) or (VBICanLib130745_0541) or (VBICanLib130745_0653) or (VBICanLib130745_0691)",
"subsystem":"Glycine, Serine and threonine metabolism"
},
{
"id":"CHORM",
"name":"Chorismate mutase",
"metabolites":{
"chor_c":-1.0,
"pphn_c":1.0
},
"lower_bound":0.0,
"upper_bound":1000.0,
"gene_reaction_rule":"",
"subsystem":"Phenylalanine Tyrosine Tryptophan Biosynthesis"
},
{
"id":"CHORS",
"name":"Chorismate synthase",
"metabolites":{
"3psme_c":-1.0,
"chor_c":1.0,
"pi_c":1.0
},
"lower_bound":0.0,
"upper_bound":1000.0,
"gene_reaction_rule":"",
"subsystem":"Phenylalanine Tyrosine Tryptophan Biosynthesis"
},
{
"id":"CITt_kt",
"name":"Citrate proton symport periplasm ",
"metabolites":{
"cit_c":1.0,
"cit_p":-1.0,
"h_c":1.0,
"h_p":-1.0
},
"lower_bound":-1000.0,
"upper_bound":1000.0,
"gene_reaction_rule":"",
"subsystem":"Transport"
},
{
"id":"CITtex",
"name":"Citrate transport via diffusion (extracellular to periplasm)",
"metabolites":{
"cit_e":-1.0,
"cit_p":1.0
},
"lower_bound":-1000.0,
"upper_bound":1000.0,
"gene_reaction_rule":"(VBICanLib130745_0840)",
"subsystem":"Transport"
},
{
"id":"CO2tex",
"name":"CO2 transport via diffusion (extracellular to periplasm)",
"metabolites":{
"co2_e":-1.0,
"co2_p":1.0
},
"lower_bound":-1000.0,
"upper_bound":1000.0,
"gene_reaction_rule":"",
"subsystem":"Transport"
},
{
"id":"CO2tpp",
"name":"CO2 transporter via diffusion (periplasm)",
"metabolites":{
"co2_c":1.0,
"co2_p":-1.0
},
"lower_bound":-1000.0,
"upper_bound":1000.0,
"gene_reaction_rule":"",
"subsystem":"Transport"
},
{
"id":"COBALT2tex",
"name":"Cobalt (Co+2) transport via diffusion (extracellular to periplasm)",
"metabolites":{
"cobalt2_e":-1.0,
"cobalt2_p":1.0
},
"lower_bound":-1000.0,
"upper_bound":1000.0,
"gene_reaction_rule":"(VBICanLib130745_0652)",
"subsystem":"Transport"
},
{
"id":"COBALT2tpp",
"name":"Cobalt transport in via permease (no H+)",
"metabolites":{
"cobalt2_c":1.0,
"cobalt2_p":-1.0
},
"lower_bound":0.0,
"upper_bound":1000.0,
"gene_reaction_rule":"(VBICanLib130745_0652)",
"subsystem":"Transport"
},
{
"id":"CONFRLtex",
"name":"CONFRLtex",
"metabolites":{
"confrl_e":-1.0,
"confrl_p":1.0
},
"lower_bound":-1000.0,
"upper_bound":1000.0,
"gene_reaction_rule":"",
"subsystem":"Transport"
},
{
"id":"CONFRLtpp",
"name":"CONFRLtpp",
"metabolites":{
"confrl_c":1.0,
"confrl_p":-1.0
},
"lower_bound":-1000.0,
"upper_bound":1000.0,
"gene_reaction_rule":"",
"subsystem":"Transport"
},
{
"id":"CPPPGO",
"name":"Coproporphyrinogen oxidase (O2 required)",
"metabolites":{
"co2_c":2.0,
"cpppg3_c":-1.0,
"h2o_c":2.0,
"h_c":-2.0,
"o2_c":-1.0,
"pppg9_c":1.0
},
"lower_bound":0.0,
"upper_bound":1000.0,
"gene_reaction_rule":"(VBICanLib130745_0081)",
"subsystem":"Porphyrin and Chlorophyll Metabolism"
},
{
"id":"CRNabcpp",
"name":"L-carnitine transport via ABC system (periplasm)",
"metabolites":{
"adp_c":1.0,
"atp_c":-1.0,
"crn_c":1.0,
"crn_p":-1.0,
"h2o_c":-1.0,
"h_c":1.0,
"pi_c":1.0
},
"lower_bound":0.0,
"upper_bound":1000.0,
"gene_reaction_rule":"(VBICanLib130745_1023)",
"subsystem":"Transport"
},
{
"id":"CS",
"name":"Citrate synthase",
"metabolites":{
"accoa_c":-1.0,
"cit_c":1.0,
"coa_c":1.0,
"h2o_c":-1.0,
"h_c":1.0,
"oaa_c":-1.0
},
"lower_bound":0.0,
"upper_bound":1000.0,
"gene_reaction_rule":"((VBICanLib130745_0243) and (VBICanLib130745_0244))",
"subsystem":"TCA Cycle"
},
{
"id":"CTPS2",
"name":"CTP synthase (glutamine)",
"metabolites":{
"adp_c":1.0,
"atp_c":-1.0,
"ctp_c":1.0,
"gln__L_c":-1.0,
"glu__L_c":1.0,
"h2o_c":-1.0,
"h_c":2.0,
"pi_c":1.0,
"utp_c":-1.0
},
"lower_bound":0.0,
"upper_bound":1000.0,
"gene_reaction_rule":"((VBICanLib130745_0243) and (VBICanLib130745_0244))",
"subsystem":"Pyrimidine Metabolism"
},
{
"id":"CYO1b",
"name":"CYO1b",
"metabolites":{
"ficytc_c":2.0,
"focytc_c":-2.0,
"h2o_c":1.0,
"o2_c":-0.5
},
"lower_bound":0.0,
"upper_bound":1000.0,
"gene_reaction_rule":"((VBICanLib130745_0391) and (VBICanLib130745_0392))",
"subsystem":"Oxidative Phosphorylation"
},
{
"id":"CYSS",
"name":"Cysteine synthase",
"metabolites":{
"ac_c":1.0,
"acser_c":-1.0,
"cys__L_c":1.0,
"h2s_c":-1.0,
"h_c":1.0
},
"lower_bound":0.0,
"upper_bound":1000.0,
"gene_reaction_rule":"",
"subsystem":"Cysteine Metabolism"
},
{
"id":"CYSTRS",
"name":"Cysteinyl-tRNA synthetase",
"metabolites":{
"amp_c":1.0,
"atp_c":-1.0,
"cys__L_c":-1.0,
"cystrna_c":1.0,
"ppi_c":1.0,
"trnacys_c":-1.0
},
"lower_bound":0.0,
"upper_bound":1000.0,
"gene_reaction_rule":"(VBICanLib130745_0678)",
"subsystem":"Cysteine Metabolism"
},
{
"id":"CYSabcpp",
"name":"L-cysteine uptake via ABC system (periplasm)",
"metabolites":{
"adp_c":1.0,
"atp_c":-1.0,
"cys__L_c":1.0,
"cys__L_p":-1.0,
"h2o_c":-1.0,
"h_c":1.0,
"pi_c":1.0
},
"lower_bound":0.0,
"upper_bound":1000.0,
"gene_reaction_rule":"((VBICanLib130745_0719) and (VBICanLib130745_0753))",
"subsystem":"Transport"
},
{
"id":"CYStex",
"name":"L-cysteine transport via diffusion (extracellular to periplasm)",
"metabolites":{
"cys__L_e":-1.0,
"cys__L_p":1.0
},
"lower_bound":-1000.0,
"upper_bound":1000.0,
"gene_reaction_rule":"",
"subsystem":"Transport"
},
{
"id":"CYTBO3_4pp",
"name":"Cytochrome oxidase bo3 (ubiquinol-8: 4 protons) (periplasm)",
"metabolites":{
"h2o_c":1.0,
"h_c":-4.0,
"h_p":4.0,
"o2_c":-0.5,
"q8_c":1.0,
"q8h2_c":-1.0
},
"lower_bound":0.0,
"upper_bound":1000.0,
"gene_reaction_rule":"(VBICanLib130745_0085)",
"subsystem":"Oxidative Phosphorylation"
},
{
"id":"CYTK1",
"name":"Cytidylate kinase (CMP)",
"metabolites":{
"adp_c":1.0,
"atp_c":-1.0,
"cdp_c":1.0,
"cmp_c":-1.0
},
"lower_bound":-1000.0,
"upper_bound":1000.0,
"gene_reaction_rule":"(VBICanLib130745_0374)",
"subsystem":"Pyrimidine Metabolism"
},
{
"id":"CYTK2",
"name":"Cytidylate kinase (dCMP)",
"metabolites":{
"adp_c":1.0,
"atp_c":-1.0,
"dcdp_c":1.0,
"dcmp_c":-1.0
},
"lower_bound":-1000.0,
"upper_bound":1000.0,
"gene_reaction_rule":"(VBICanLib130745_0374)",
"subsystem":"Pyrimidine Metabolism"
},
{
"id":"DABAAT",
"name":"DABAAT",
"metabolites":{
"24dab_c":-1.0,
"akg_c":-1.0,
"aspsa_c":1.0,
"glu__L_c":1.0,
"h_c":-1.0
},
"lower_bound":-1000.0,
"upper_bound":1000.0,
"gene_reaction_rule":"(VBICanLib130745_0345)",
"subsystem":"Glycine, Serine and threonine metabolism"
},
{
"id":"DADK",
"name":"Deoxyadenylate kinase",
"metabolites":{
"adp_c":1.0,
"atp_c":-1.0,
"dadp_c":1.0,
"damp_c":-1.0
},
"lower_bound":-1000.0,
"upper_bound":1000.0,
"gene_reaction_rule":"(VBICanLib130745_0132)",
"subsystem":"Purine Metabolism"
},
{
"id":"DAPDC",
"name":"Diaminopimelate decarboxylase",
"metabolites":{
"26dap__M_c":-1.0,
"co2_c":1.0,
"h_c":-1.0,
"lys__L_c":1.0
},
"lower_bound":0.0,
"upper_bound":1000.0,
"gene_reaction_rule":"(VBICanLib130745_0281)",
"subsystem":"Lysine Biosynthesis"
},
{
"id":"DASYN120",
"name":"CDP-diacylglycerol synthetase (n-C12:0)",
"metabolites":{
"cdpdddecg_c":1.0,
"ctp_c":-1.0,
"h_c":-1.0,
"pa120_c":-1.0,
"ppi_c":1.0
},
"lower_bound":0.0,
"upper_bound":1000.0,
"gene_reaction_rule":"(VBICanLib130745_0467)",
"subsystem":"Glycerophospholipid Metabolism"
},
{
"id":"DASYN160",
"name":"CDP-diacylglycerol synthetase (n-C16:0)",
"metabolites":{
"cdpdhdecg_c":1.0,
"ctp_c":-1.0,
"h_c":-1.0,
"pa160_c":-1.0,
"ppi_c":1.0
},
"lower_bound":0.0,
"upper_bound":1000.0,
"gene_reaction_rule":"(VBICanLib130745_0467)",
"subsystem":"Glycerophospholipid Metabolism"
},
{
"id":"DASYN161",
"name":"CDP-diacylglycerol synthetase (n-C16:1)",
"metabolites":{
"cdpdhdec9eg_c":1.0,
"ctp_c":-1.0,
"h_c":-1.0,
"pa161_c":-1.0,
"ppi_c":1.0
},
"lower_bound":0.0,
"upper_bound":1000.0,
"gene_reaction_rule":"(VBICanLib130745_0467)",
"subsystem":"Glycerophospholipid Metabolism"
},
{
"id":"DASYN180",
"name":"CDP-diacylglycerol synthetase (n-C18:0)",
"metabolites":{
"cdpdodecg_c":1.0,
"ctp_c":-1.0,
"h_c":-1.0,
"pa180_c":-1.0,
"ppi_c":1.0
},
"lower_bound":0.0,
"upper_bound":1000.0,
"gene_reaction_rule":"(VBICanLib130745_0467)",
"subsystem":"Glycerophospholipid Metabolism"
},
{
"id":"DASYN181",
"name":"CDP-diacylglycerol synthetase (n-C18:1)",
"metabolites":{
"cdpdodec11eg_c":1.0,
"ctp_c":-1.0,
"h_c":-1.0,
"pa181_c":-1.0,
"ppi_c":1.0
},
"lower_bound":0.0,
"upper_bound":1000.0,
"gene_reaction_rule":"(VBICanLib130745_0467)",
"subsystem":"Glycerophospholipid Metabolism"
},
{
"id":"DB4PS",
"name":"3,4-Dihydroxy-2-butanone-4-phosphate synthase",
"metabolites":{
"db4p_c":1.0,
"for_c":1.0,
"h_c":1.0,
"ru5p__D_c":-1.0
},
"lower_bound":0.0,
"upper_bound":1000.0,
"gene_reaction_rule":"(VBICanLib130745_0266)",
"subsystem":"Riboflavin Metabolism"
},
{
"id":"DCAtex",
"name":"Decanoate transport via diffusion (extracellular to periplasm)",
"metabolites":{
"dca_e":-1.0,
"dca_p":1.0
},
"lower_bound":-1000.0,
"upper_bound":1000.0,
"gene_reaction_rule":"",
"subsystem":"Transport"
},
{
"id":"DDCAtexi",
"name":"Fatty acid (dodecanoate) transport via facilitated irreversible diffusion (extracellular to periplasm)",
"metabolites":{
"ddca_e":-1.0,
"ddca_p":1.0
},
"lower_bound":-1000.0,
"upper_bound":1000.0,
"gene_reaction_rule":"",
"subsystem":"Transport"
},
{
"id":"DDPA",
"name":"3-deoxy-D-arabino-heptulosonate 7-phosphate synthetase",
"metabolites":{
"2dda7p_c":1.0,
"e4p_c":-1.0,
"h2o_c":-1.0,
"pep_c":-1.0,
"pi_c":1.0
},
"lower_bound":0.0,
"upper_bound":1000.0,
"gene_reaction_rule":"(VBICanLib130745_0575)",
"subsystem":"Phenylalanine Tyrosine Tryptophan Biosynthesis"
},
{
"id":"DGK1",
"name":"Deoxyguanylate kinase (dGMP:ATP)",
"metabolites":{
"adp_c":1.0,
"atp_c":-1.0,
"dgdp_c":1.0,
"dgmp_c":-1.0
},
"lower_bound":-1000.0,
"upper_bound":1000.0,
"gene_reaction_rule":"(VBICanLib130745_0266)",
"subsystem":"Purine Metabolism"
},
{
"id":"DHAD1",
"name":"Dihydroxy-acid dehydratase (2,3-dihydroxy-3-methylbutanoate)",
"metabolites":{
"23dhmb_c":-1.0,
"3mob_c":1.0,
"h2o_c":1.0
},
"lower_bound":0.0,
"upper_bound":1000.0,
"gene_reaction_rule":"",
"subsystem":"Pantothenate and CoA Biosynthesis"
},
{
"id":"DHAD2",
"name":"Dihydroxy-acid dehydratase (2,3-dihydroxy-3-methylpentanoate)",
"metabolites":{
"23dhmp_c":-1.0,
"3mop_c":1.0,
"h2o_c":1.0
},
"lower_bound":0.0,
"upper_bound":1000.0,
"gene_reaction_rule":"",
"subsystem":"Valine, Leucine, and Isoleucine Metabolism"
},
{
"id":"DHDPRy",
"name":"Dihydrodipicolinate reductase (NADPH)",
"metabolites":{
"23dhdp_c":-1.0,
"h_c":-1.0,
"nadp_c":1.0,
"nadph_c":-1.0,
"thdp_c":1.0
},
"lower_bound":0.0,
"upper_bound":1000.0,
"gene_reaction_rule":"(VBICanLib130745_0841)",
"subsystem":"Lysine Biosynthesis"
},
{
"id":"DHDPS",
"name":"Dihydrodipicolinate synthase",
"metabolites":{
"23dhdp_c":1.0,
"aspsa_c":-1.0,
"h2o_c":2.0,
"h_c":1.0,
"pyr_c":-1.0
},
"lower_bound":0.0,
"upper_bound":1000.0,
"gene_reaction_rule":"(VBICanLib130745_0174)",
"subsystem":"Lysine Biosynthesis"
},
{
"id":"DHFR",
"name":"Dihydrofolate reductase",
"metabolites":{
"dhf_c":-1.0,
"h_c":-1.0,
"nadp_c":1.0,
"nadph_c":-1.0,
"thf_c":1.0
},
"lower_bound":-1000.0,
"upper_bound":1000.0,
"gene_reaction_rule":"(VBICanLib130745_0896)",
"subsystem":"One Carbon pool by folate"
},
{
"id":"DHFS",
"name":"Dihydrofolate synthase",
"metabolites":{
"adp_c":1.0,
"atp_c":-1.0,
"dhf_c":1.0,
"dhpt_c":-1.0,
"glu__L_c":-1.0,
"h_c":1.0,
"pi_c":1.0
},
"lower_bound":0.0,
"upper_bound":1000.0,
"gene_reaction_rule":"(VBICanLib130745_0419)",
"subsystem":"Folate Biosynthesis"
},
{
"id":"DHNPA",
"name":"Dihydroneopterin aldolase",
"metabolites":{
"2ahhmp_c":1.0,
"dhnpt_c":-1.0,
"gcald_c":1.0
},
"lower_bound":0.0,
"upper_bound":1000.0,
"gene_reaction_rule":"",
"subsystem":"Folate Biosynthesis"
},
{
"id":"DHORDi",
"name":"Dihydoorotic acid dehydrogenase  irreversible ",
"metabolites":{
"dhor__S_c":-1.0,
"h2o2_c":1.0,
"o2_c":-1.0,
"orot_c":1.0
},
"lower_bound":-1000.0,
"upper_bound":1000.0,
"gene_reaction_rule":"(VBICanLib130745_0347)",
"subsystem":"Pyrimidine Metabolism"
},
{
"id":"DHORTS",
"name":"Dihydroorotase",
"metabolites":{
"cbasp_c":1.0,
"dhor__S_c":-1.0,
"h2o_c":-1.0,
"h_c":1.0
},
"lower_bound":-1000.0,
"upper_bound":1000.0,
"gene_reaction_rule":"(VBICanLib130745_0347)",
"subsystem":"Pyrimidine Metabolism"
},
{
"id":"DHPM1",
"name":"Dihydropyrimidinase (5,6-dihydrouracil)",
"metabolites":{
"56dura_c":-1.0,
"cala_c":1.0,
"h2o_c":-1.0,
"h_c":1.0
},
"lower_bound":0.0,
"upper_bound":1000.0,
"gene_reaction_rule":"(VBICanLib130745_0198)",
"subsystem":"Pantothenate and CoA Biosynthesis"
},
{
"id":"DHPPDA",
"name":"Diaminohydroxyphosphoribosylaminopyrimidine deaminase",
"metabolites":{
"25dhpp_c":-1.0,
"5apru_c":1.0,
"h2o_c":-1.0,
"h_c":-1.0,
"nh4_c":1.0
},
"lower_bound":0.0,
"upper_bound":1000.0,
"gene_reaction_rule":"(VBICanLib130745_0251)",
"subsystem":"Riboflavin Metabolism"
},
{
"id":"DHQTi",
"name":"3-dehydroquinate dehydratase, irreversible",
"metabolites":{
"3dhq_c":-1.0,
"3dhsk_c":1.0,
"h2o_c":1.0
},
"lower_bound":-1000.0,
"upper_bound":1000.0,
"gene_reaction_rule":"",
"subsystem":"Phenylalanine Tyrosine Tryptophan Biosynthesis"
},
{
"id":"DHQS",
"name":"3-dehydroquinate synthase",
"metabolites":{
"2dda7p_c":-1.0,
"3dhq_c":1.0,
"pi_c":1.0
},
"lower_bound":0.0,
"upper_bound":1000.0,
"gene_reaction_rule":"",
"subsystem":"Phenylalanine Tyrosine Tryptophan Biosynthesis"
},
{
"id":"DMATT",
"name":"Dimethylallyltranstransferase",
"metabolites":{
"dmpp_c":-1.0,
"grdp_c":1.0,
"ipdp_c":-1.0,
"ppi_c":1.0
},
"lower_bound":0.0,
"upper_bound":1000.0,
"gene_reaction_rule":"(VBICanLib130745_1062) or (VBICanLib130745_0490)",
"subsystem":"Steroid biosynthesis"
},
{
"id":"DM_aacald_c",
"name":"Sink needed to allow aminoacetaldehyde to leave system",
"metabolites":{
"aacald_c":-1.0
},
"lower_bound":0.0,
"upper_bound":1000.0,
"gene_reaction_rule":"",
"subsystem":"Intracellular demand"
},
{
"id":"DM_C100mclPHA_c",
"name":"DM C100mclPHA",
"metabolites":{
"C100mclPHA_c":-1.0
},
"lower_bound":0.0,
"upper_bound":1000.0,
"gene_reaction_rule":"",
"subsystem":"Intracellular demand"
},
{
"id":"DM_C120mclPHA_c",
"name":"DM C120mclPHA",
"metabolites":{
"C120mclPHA_c":-1.0
},
"lower_bound":0.0,
"upper_bound":1000.0,
"gene_reaction_rule":"",
"subsystem":"Intracellular demand"
},
{
"id":"DM_C121mclPHA_c",
"name":"DM C121mclPHA",
"metabolites":{
"C121mclPHA_c":-1.0
},
"lower_bound":0.0,
"upper_bound":1000.0,
"gene_reaction_rule":"",
"subsystem":"Intracellular demand"
},
{
"id":"DM_C140mclPHA_c",
"name":"DM C140mclPHA",
"metabolites":{
"C140mclPHA_c":-1.0
},
"lower_bound":0.0,
"upper_bound":1000.0,
"gene_reaction_rule":"",
"subsystem":"Intracellular demand"
},
{
"id":"DM_C141mclPHA_c",
"name":"DM C141mclPHA",
"metabolites":{
"C141mclPHA_c":-1.0
},
"lower_bound":0.0,
"upper_bound":1000.0,
"gene_reaction_rule":"",
"subsystem":"Intracellular demand"
},
{
"id":"DM_C60mclPHA_c",
"name":"DM C60mclPHA",
"metabolites":{
"C60mclPHA_c":-1.0
},
"lower_bound":0.0,
"upper_bound":1000.0,
"gene_reaction_rule":"",
"subsystem":"Intracellular demand"
},
{
"id":"DM_C80mclPHA_c",
"name":"DM C80mclPHA",
"metabolites":{
"C80mclPHA_c":-1.0
},
"lower_bound":0.0,
"upper_bound":1000.0,
"gene_reaction_rule":"",
"subsystem":"Intracellular demand"
},
{
"id":"DM_dad_5_c",
"name":"DM dad 5",
"metabolites":{
"dad_5_c":-1.0
},
"lower_bound":0.0,
"upper_bound":1000.0,
"gene_reaction_rule":"",
"subsystem":"Intracellular demand"
},
{
"id":"DM_fald_c",
"name":"DM fald",
"metabolites":{
"fald_c":-1.0
},
"lower_bound":0.0,
"upper_bound":1000.0,
"gene_reaction_rule":"",
"subsystem":"Intracellular demand"
},
{
"id":"DM_mclPHA_c",
"name":"DM mclPHA",
"metabolites":{
"mclPHA_c":-1.0
},
"lower_bound":0.0,
"upper_bound":1000.0,
"gene_reaction_rule":"",
"subsystem":"Intracellular demand"
},
{
"id":"DM_ptal_c",
"name":"DM ptal",
"metabolites":{
"ptal_c":-1.0
},
"lower_bound":0.0,
"upper_bound":1000.0,
"gene_reaction_rule":"",
"subsystem":"Intracellular demand"
},
{
"id":"DNAMTn2r",
"name":"DNA (cytosine-5-)-methyltransferase",
"metabolites":{
"ahcys_c":1.0,
"amet_c":-1.0,
"dna5mtc_c":1.0,
"dna_c":-1.0,
"h_c":1.0
},
"lower_bound":-1000.0,
"upper_bound":1000.0,
"gene_reaction_rule":"(VBICanLib130745_0736) or (VBICanLib130745_0735)",
"subsystem":"Methionine Metabolism"
},
{
"id":"DNMPPA",
"name":"Dihydroneopterin monophosphate dephosphorylase",
"metabolites":{
"dhnpt_c":1.0,
"dhpmp_c":-1.0,
"h2o_c":-1.0,
"pi_c":1.0
},
"lower_bound":0.0,
"upper_bound":1000.0,
"gene_reaction_rule":"",
"subsystem":"Folate Biosynthesis"
},
{
"id":"DNTPPA",
"name":"Dihydroneopterin triphosphate pyrophosphatase",
"metabolites":{
"ahdt_c":-1.0,
"dhpmp_c":1.0,
"h2o_c":-1.0,
"h_c":1.0,
"ppi_c":1.0
},
"lower_bound":0.0,
"upper_bound":1000.0,
"gene_reaction_rule":"(VBICanLib130745_0224)",
"subsystem":"Folate Biosynthesis"
},
{
"id":"DPCOAK",
"name":"Dephospho-CoA kinase",
"metabolites":{
"adp_c":1.0,
"atp_c":-1.0,
"coa_c":1.0,
"dpcoa_c":-1.0,
"h_c":1.0
},
"lower_bound":0.0,
"upper_bound":1000.0,
"gene_reaction_rule":"(VBICanLib130745_0422)",
"subsystem":"Pantothenate and CoA Biosynthesis"
},
{
"id":"DPR",
"name":"2-dehydropantoate 2-reductase",
"metabolites":{
"2dhp_c":-1.0,
"h_c":-1.0,
"nadp_c":1.0,
"nadph_c":-1.0,
"pant__R_c":1.0
},
"lower_bound":0.0,
"upper_bound":1000.0,
"gene_reaction_rule":"(VBICanLib130745_1050)",
"subsystem":"Pantothenate and CoA Biosynthesis"
},
{
"id":"DTMPK",
"name":"DTMP kinase",
"metabolites":{
"adp_c":1.0,
"atp_c":-1.0,
"dtdp_c":1.0,
"dtmp_c":-1.0
},
"lower_bound":-1000.0,
"upper_bound":1000.0,
"gene_reaction_rule":"(VBICanLib130745_0110)",
"subsystem":"Pyrimidine Metabolism"
},
{
"id":"DURAD",
"name":"Dihydrouracil dehydrogenase (NADP)",
"metabolites":{
"56dura_c":-1.0,
"h_c":1.0,
"nadp_c":-1.0,
"nadph_c":1.0,
"ura_c":1.0
},
"lower_bound":-1000.0,
"upper_bound":1000.0,
"gene_reaction_rule":"(VBICanLib130745_0347)",
"subsystem":"Pantothenate and CoA Biosynthesis"
},
{
"id":"DUTPDP",
"name":"DUTP diphosphatase",
"metabolites":{
"dump_c":1.0,
"dutp_c":-1.0,
"h2o_c":-1.0,
"h_c":1.0,
"ppi_c":1.0
},
"lower_bound":0.0,
"upper_bound":1000.0,
"gene_reaction_rule":"(VBICanLib130745_0975)",
"subsystem":"Pyrimidine Metabolism"
},
{
"id":"DXPRIi",
"name":"1-deoxy-D-xylulose reductoisomerase",
"metabolites":{
"2me4p_c":1.0,
"dxyl5p_c":-1.0,
"h_c":-1.0,
"nadp_c":1.0,
"nadph_c":-1.0
},
"lower_bound":0.0,
"upper_bound":1000.0,
"gene_reaction_rule":"",
"subsystem":"Steroid biosynthesis"
},
{
"id":"DXPS",
"name":"1-deoxy-D-xylulose 5-phosphate synthase",
"metabolites":{
"co2_c":1.0,
"dxyl5p_c":1.0,
"g3p_c":-1.0,
"h_c":-1.0,
"pyr_c":-1.0
},
"lower_bound":0.0,
"upper_bound":1000.0,
"gene_reaction_rule":"(VBICanLib130745_0571)",
"subsystem":"Steroid biosynthesis"
},
{
"id":"D_LACt2pp",
"name":"D-lactate transport via proton symport (periplasm)",
"metabolites":{
"h_c":1.0,
"h_p":-1.0,
"lac__D_c":1.0,
"lac__D_p":-1.0
},
"lower_bound":-1000.0,
"upper_bound":1000.0,
"gene_reaction_rule":"",
"subsystem":"Transport"
},
{
"id":"D_LACtex",
"name":"D-lactate transport via diffusion (extracellular to periplasm)",
"metabolites":{
"lac__D_e":-1.0,
"lac__D_p":1.0
},
"lower_bound":-1000.0,
"upper_bound":1000.0,
"gene_reaction_rule":"",
"subsystem":"Transport"
},
{
"id":"E4PD",
"name":"Erythrose 4-phosphate dehydrogenase",
"metabolites":{
"4per_c":1.0,
"e4p_c":-1.0,
"h2o_c":-1.0,
"h_c":2.0,
"nad_c":-1.0,
"nadh_c":1.0
},
"lower_bound":-1000.0,
"upper_bound":1000.0,
"gene_reaction_rule":"(VBICanLib130745_0962)",
"subsystem":"Vitamin B6 Metabolism"
},
{
"id":"EAR100y",
"name":"Enoyl-[acyl-carrier-protein] reductase (NADPH) (n-C10:0)",
"metabolites":{
"dcaACP_c":1.0,
"h_c":-1.0,
"nadp_c":1.0,
"nadph_c":-1.0,
"tdec2eACP_c":-1.0
},
"lower_bound":0.0,
"upper_bound":1000.0,
"gene_reaction_rule":"(VBICanLib130745_0379) or (VBICanLib130745_1123)",
"subsystem":"Fatty Acid  Biosynthesis"
},
{
"id":"EAR120y",
"name":"Enoyl-[acyl-carrier-protein] reductase (NADPH) (n-C12:0)",
"metabolites":{
"ddcaACP_c":1.0,
"h_c":-1.0,
"nadp_c":1.0,
"nadph_c":-1.0,
"tddec2eACP_c":-1.0
},
"lower_bound":0.0,
"upper_bound":1000.0,
"gene_reaction_rule":"(VBICanLib130745_1123) or (VBICanLib130745_0379) or (VBICanLib130745_0718)",
"subsystem":"Fatty Acid  Biosynthesis"
},
{
"id":"EAR121y",
"name":"Enoyl-[acyl-carrier-protein] reductase (NADPH) (n-C12:1)",
"metabolites":{
"cddec5eACP_c":1.0,
"h_c":-1.0,
"nadp_c":1.0,
"nadph_c":-1.0,
"t3c5ddeceACP_c":-1.0
},
"lower_bound":0.0,
"upper_bound":1000.0,
"gene_reaction_rule":"((VBICanLib130745_0244) and (VBICanLib130745_0243))",
"subsystem":"Fatty Acid  Biosynthesis"
},
{
"id":"EAR140y",
"name":"Enoyl-[acyl-carrier-protein] reductase (NADPH) (n-C14:0)",
"metabolites":{
"h_c":-1.0,
"myrsACP_c":1.0,
"nadp_c":1.0,
"nadph_c":-1.0,
"tmrs2eACP_c":-1.0
},
"lower_bound":0.0,
"upper_bound":1000.0,
"gene_reaction_rule":"(VBICanLib130745_0081)",
"subsystem":"Fatty Acid  Biosynthesis"
},
{
"id":"EAR141y",
"name":"Enoyl-[acyl-carrier-protein] reductase (NADPH) (n-C14:1)",
"metabolites":{
"h_c":-1.0,
"nadp_c":1.0,
"nadph_c":-1.0,
"t3c7mrseACP_c":-1.0,
"tdeACP_c":1.0
},
"lower_bound":0.0,
"upper_bound":1000.0,
"gene_reaction_rule":"(VBICanLib130745_0745)",
"subsystem":"Fatty Acid  Biosynthesis"
},
{
"id":"EAR160y",
"name":"Enoyl-[acyl-carrier-protein] reductase (NADPH) (n-C16:0)",
"metabolites":{
"h_c":-1.0,
"nadp_c":1.0,
"nadph_c":-1.0,
"palmACP_c":1.0,
"tpalm2eACP_c":-1.0
},
"lower_bound":0.0,
"upper_bound":1000.0,
"gene_reaction_rule":"(VBICanLib130745_0379) or (VBICanLib130745_1123)",
"subsystem":"Fatty Acid  Biosynthesis"
},
{
"id":"EAR161y",
"name":"Enoyl-[acyl-carrier-protein] reductase (NADPH) (n-C16:1)",
"metabolites":{
"h_c":-1.0,
"hdeACP_c":1.0,
"nadp_c":1.0,
"nadph_c":-1.0,
"t3c9palmeACP_c":-1.0
},
"lower_bound":0.0,
"upper_bound":1000.0,
"gene_reaction_rule":"((VBICanLib130745_0541) and (VBICanLib130745_0244)) or (VBICanLib130745_0243)",
"subsystem":"Fatty Acid  Biosynthesis"
},
{
"id":"EAR180y",
"name":"Enoyl-[acyl-carrier-protein] reductase (NADPH) (n-C18:0)",
"metabolites":{
"h_c":-1.0,
"nadp_c":1.0,
"nadph_c":-1.0,
"ocdcaACP_c":1.0,
"toctd2eACP_c":-1.0
},
"lower_bound":0.0,
"upper_bound":1000.0,
"gene_reaction_rule":"(VBICanLib130745_0379) or (VBICanLib130745_1123)",
"subsystem":"Fatty Acid  Biosynthesis"
},
{
"id":"EAR181y",
"name":"Enoyl-[acyl-carrier-protein] reductase (NADPH) (n-C18:1)",
"metabolites":{
"h_c":-1.0,
"nadp_c":1.0,
"nadph_c":-1.0,
"octeACP_c":1.0,
"t3c11vaceACP_c":-1.0
},
"lower_bound":0.0,
"upper_bound":1000.0,
"gene_reaction_rule":"(VBICanLib130745_0379) or (VBICanLib130745_1123)",
"subsystem":"Fatty Acid  Biosynthesis"
},
{
"id":"EAR40y",
"name":"Enoyl-[acyl-carrier-protein] reductase (NADPH) (n-C4:0)",
"metabolites":{
"but2eACP_c":-1.0,
"butACP_c":1.0,
"h_c":-1.0,
"nadp_c":1.0,
"nadph_c":-1.0
},
"lower_bound":0.0,
"upper_bound":1000.0,
"gene_reaction_rule":"(VBICanLib130745_0379) or (VBICanLib130745_1123)",
"subsystem":"Fatty Acid  Biosynthesis"
},
{
"id":"EAR60y",
"name":"Enoyl-[acyl-carrier-protein] reductase (NADPH) (n-C6:0)",
"metabolites":{
"h_c":-1.0,
"hexACP_c":1.0,
"nadp_c":1.0,
"nadph_c":-1.0,
"thex2eACP_c":-1.0
},
"lower_bound":0.0,
"upper_bound":1000.0,
"gene_reaction_rule":"((VBICanLib130745_0392) and (VBICanLib130745_0391) and (VBICanLib130745_0389) and (VBICanLib130745_0390))",
"subsystem":"Fatty Acid  Biosynthesis"
},
{
"id":"EAR80y",
"name":"Enoyl-[acyl-carrier-protein] reductase (NADPH) (n-C8:0)",
"metabolites":{
"h_c":-1.0,
"nadp_c":1.0,
"nadph_c":-1.0,
"ocACP_c":1.0,
"toct2eACP_c":-1.0
},
"lower_bound":0.0,
"upper_bound":1000.0,
"gene_reaction_rule":"((VBICanLib130745_0243) and (VBICanLib130745_0244))",
"subsystem":"Fatty Acid  Biosynthesis"
},
{
"id":"ENO",
"name":"Enolase",
"metabolites":{
"2pg_c":-1.0,
"h2o_c":1.0,
"pep_c":1.0
},
"lower_bound":-1000.0,
"upper_bound":1000.0,
"gene_reaction_rule":"(VBICanLib130745_0592)",
"subsystem":"Gluconeogenesis"
},
{
"id":"ETHSO3abcpp",
"name":"Ethanesulfonate transport via ABC system (periplasm)",
"metabolites":{
"adp_c":1.0,
"atp_c":-1.0,
"ethso3_c":1.0,
"ethso3_p":-1.0,
"h2o_c":-1.0,
"h_c":1.0,
"pi_c":1.0
},
"lower_bound":0.0,
"upper_bound":1000.0,
"gene_reaction_rule":"((VBICanLib130745_0653) and (VBICanLib130745_0652) and (VBICanLib130745_0787))",
"subsystem":"Transport"
},
{
"id":"ETHSO3tex",
"name":"Ethanesulfonate transport via diffusion (extracellular to periplasm)",
"metabolites":{
"ethso3_e":-1.0,
"ethso3_p":1.0
},
"lower_bound":-1000.0,
"upper_bound":1000.0,
"gene_reaction_rule":"",
"subsystem":"Transport"
},
{
"id":"EX_2ddglcn_e",
"name":"2-Dehydro-3-deoxy-D-gluconate exchange",
"metabolites":{
"2ddglcn_e":-1.0
},
"lower_bound":0.0,
"upper_bound":1000.0,
"gene_reaction_rule":"",
"subsystem":"Extracellular exchange"
},
{
"id":"EX_2dhglcn_e",
"name":"EX 2dhglcn LPAREN e RPAREN ",
"metabolites":{
"2dhglcn_e":-1.0
},
"lower_bound":0.0,
"upper_bound":1000.0,
"gene_reaction_rule":"",
"subsystem":"Extracellular exchange"
},
{
"id":"EX_34dhbz_e",
"name":"EX 34dhbz LPAREN e RPAREN ",
"metabolites":{
"34dhbz_e":-1.0
},
"lower_bound":0.0,
"upper_bound":1000.0,
"gene_reaction_rule":"",
"subsystem":"Extracellular exchange"
},
{
"id":"EX_34dhcinm_e",
"name":"EX 34dhcinm LPAREN e RPAREN ",
"metabolites":{
"34dhcinm_e":-1.0
},
"lower_bound":0.0,
"upper_bound":1000.0,
"gene_reaction_rule":"",
"subsystem":"Extracellular exchange"
},
{
"id":"EX_3oxoadp_e",
"name":"EX 3oxoadp LPAREN e RPAREN ",
"metabolites":{
"3oxoadp_e":-1.0
},
"lower_bound":0.0,
"upper_bound":1000.0,
"gene_reaction_rule":"",
"subsystem":"Extracellular exchange"
},
{
"id":"EX_4abut_e",
"name":"4-Aminobutanoate exchange",
"metabolites":{
"4abut_e":-1.0
},
"lower_bound":0.0,
"upper_bound":1000.0,
"gene_reaction_rule":"",
"subsystem":"Extracellular exchange"
},
{
"id":"EX_4hbz_e",
"name":"EX 4hbz LPAREN e RPAREN ",
"metabolites":{
"4hbz_e":-1.0
},
"lower_bound":0.0,
"upper_bound":1000.0,
"gene_reaction_rule":"",
"subsystem":"Extracellular exchange"
},
{
"id":"EX_T4hcinnm_e",
"name":"EX T4hcinnm LPAREN e RPAREN ",
"metabolites":{
"T4hcinnm_e":-1.0
},
"lower_bound":0.0,
"upper_bound":1000.0,
"gene_reaction_rule":"",
"subsystem":"Extracellular exchange"
},
{
"id":"EX_ac_e",
"name":"Acetate exchange",
"metabolites":{
"ac_e":-1.0
},
"lower_bound":0.0,
"upper_bound":1000.0,
"gene_reaction_rule":"",
"subsystem":"Extracellular exchange"
},
{
"id":"EX_acon_C_e",
"name":"Cisaconitate exchange",
"metabolites":{
"acon_C_e":-1.0
},
"lower_bound":0.0,
"upper_bound":1000.0,
"gene_reaction_rule":"",
"subsystem":"Extracellular exchange"
},
{
"id":"EX_akg_e",
"name":"2-Oxoglutarate exchange",
"metabolites":{
"akg_e":-1.0
},
"lower_bound":-0.35,
"upper_bound":1000.0,
"gene_reaction_rule":"",
"subsystem":"Extracellular exchange"
},
{
"id":"EX_ala__L_e",
"name":"L-Alanine exchange",
"metabolites":{
"ala__L_e":-1.0
},
"lower_bound":-0.13,
"upper_bound":1000.0,
"gene_reaction_rule":"",
"subsystem":"Extracellular exchange"
},
{
"id":"EX_arg__L_e",
"name":"L-Arginine exchange",
"metabolites":{
"arg__L_e":-1.0
},
"lower_bound":-0.516,
"upper_bound":1000.0,
"gene_reaction_rule":"",
"subsystem":"Extracellular exchange"
},
{
"id":"EX_asp__L_e",
"name":"L-Aspartate exchange",
"metabolites":{
"asp__L_e":-1.0
},
"lower_bound":-0.212,
"upper_bound":1000.0,
"gene_reaction_rule":"",
"subsystem":"Extracellular exchange"
},
{
"id":"EX_bz_e",
"name":"Benzoate exchange",
"metabolites":{
"bz_e":-1.0
},
"lower_bound":0.0,
"upper_bound":1000.0,
"gene_reaction_rule":"",
"subsystem":"Extracellular exchange"
},
{
"id":"EX_catechol_e",
"name":"EX catechol LPAREN e RPAREN ",
"metabolites":{
"catechol_e":-1.0
},
"lower_bound":0.0,
"upper_bound":1000.0,
"gene_reaction_rule":"",
"subsystem":"Extracellular exchange"
},
{
"id":"EX_chol_e",
"name":"Choline exchange",
"metabolites":{
"chol_e":-1.0
},
"lower_bound":0.0,
"upper_bound":1000.0,
"gene_reaction_rule":"",
"subsystem":"Extracellular exchange"
},
{
"id":"EX_cobalt2_e",
"name":"Co2+ exchange",
"metabolites":{
"cobalt2_e":-1.0
},
"lower_bound":-100.0,
"upper_bound":1000.0,
"gene_reaction_rule":"",
"subsystem":"Extracellular exchange"
},
{
"id":"EX_confrl_e",
"name":"EX confrl LPAREN e RPAREN ",
"metabolites":{
"confrl_e":-1.0
},
"lower_bound":0.0,
"upper_bound":1000.0,
"gene_reaction_rule":"",
"subsystem":"Extracellular exchange"
},
{
"id":"EX_crn_e",
"name":"L-Carnitine exchange",
"metabolites":{
"crn_e":-1.0
},
"lower_bound":0.0,
"upper_bound":1000.0,
"gene_reaction_rule":"",
"subsystem":"Extracellular exchange"
},
{
"id":"EX_cys__L_e",
"name":"L-Cysteine exchange",
"metabolites":{
"cys__L_e":-1.0
},
"lower_bound":-0.016,
"upper_bound":1000.0,
"gene_reaction_rule":"",
"subsystem":"Extracellular exchange"
},
{
"id":"EX_dca_e",
"name":"Decanoate (n-C10:0) exchange",
"metabolites":{
"dca_e":-1.0
},
"lower_bound":0.0,
"upper_bound":1000.0,
"gene_reaction_rule":"",
"subsystem":"Extracellular exchange"
},
{
"id":"EX_ddca_e",
"name":"Dodecanoate (n-C12:0) exchange",
"metabolites":{
"ddca_e":-1.0
},
"lower_bound":0.0,
"upper_bound":1000.0,
"gene_reaction_rule":"",
"subsystem":"Extracellular exchange"
},
{
"id":"EX_ethso3_e",
"name":"Ethanesulfonate exchange",
"metabolites":{
"ethso3_e":-1.0
},
"lower_bound":0.0,
"upper_bound":1000.0,
"gene_reaction_rule":"",
"subsystem":"Extracellular exchange"
},
{
"id":"EX_fe2_e",
"name":"Fe2+ exchange",
"metabolites":{
"fe2_e":-1.0
},
"lower_bound":-100.0,
"upper_bound":1000.0,
"gene_reaction_rule":"",
"subsystem":"Extracellular exchange"
},
{
"id":"EX_fer_e",
"name":"EX fer LPAREN e RPAREN ",
"metabolites":{
"fer_e":-1.0
},
"lower_bound":0.0,
"upper_bound":1000.0,
"gene_reaction_rule":"",
"subsystem":"Extracellular exchange"
},
{
"id":"EX_fru_e",
"name":"D-Fructose exchange",
"metabolites":{
"fru_e":-1.0
},
"lower_bound":0.0,
"upper_bound":1000.0,
"gene_reaction_rule":"",
"subsystem":"Extracellular exchange"
},
{
"id":"EX_fum_e",
"name":"Fumarate exchange",
"metabolites":{
"fum_e":-1.0
},
"lower_bound":0.0,
"upper_bound":1000.0,
"gene_reaction_rule":"",
"subsystem":"Extracellular exchange"
},
{
"id":"EX_ga_e",
"name":"EX ga LPAREN e RPAREN ",
"metabolites":{
"ga_e":-1.0
},
"lower_bound":0.0,
"upper_bound":1000.0,
"gene_reaction_rule":"",
"subsystem":"Extracellular exchange"
},
{
"id":"EX_glc__D_e",
"name":"D-Glucose exchange",
"metabolites":{
"glc__D_e":-1.0
},
"lower_bound":-20.0,
"upper_bound":1000.0,
"gene_reaction_rule":"",
"subsystem":"Extracellular exchange"
},
{
"id":"EX_glcn_e",
"name":"D-Gluconate exchange",
"metabolites":{
"glcn_e":-1.0
},
"lower_bound":0.0,
"upper_bound":1000.0,
"gene_reaction_rule":"",
"subsystem":"Extracellular exchange"
},
{
"id":"EX_glu__L_e",
"name":"L-Glutamate exchange",
"metabolites":{
"glu__L_e":-1.0
},
"lower_bound":-0.436,
"upper_bound":1000.0,
"gene_reaction_rule":"",
"subsystem":"Extracellular exchange"
},
{
"id":"EX_gly_e",
"name":"Glycine exchange",
"metabolites":{
"gly_e":-1.0
},
"lower_bound":-0.249,
"upper_bound":1000.0,
"gene_reaction_rule":"",
"subsystem":"Extracellular exchange"
},
{
"id":"EX_glyald_e",
"name":"D-Glyceraldehyde exchange",
"metabolites":{
"glyald_e":-1.0
},
"lower_bound":0.0,
"upper_bound":1000.0,
"gene_reaction_rule":"",
"subsystem":"Extracellular exchange"
},
{
"id":"EX_glyb_e",
"name":"Glycine betaine exchange",
"metabolites":{
"glyb_e":-1.0
},
"lower_bound":-0.05,
"upper_bound":1000.0,
"gene_reaction_rule":"",
"subsystem":"Extracellular exchange"
},
{
"id":"EX_glyc_e",
"name":"Glycerol exchange",
"metabolites":{
"glyc_e":-1.0
},
"lower_bound":0.0,
"upper_bound":1000.0,
"gene_reaction_rule":"",
"subsystem":"Extracellular exchange"
},
{
"id":"EX_glyclt_e",
"name":"Glycolate exchange",
"metabolites":{
"glyclt_e":-1.0
},
"lower_bound":0.0,
"upper_bound":1000.0,
"gene_reaction_rule":"",
"subsystem":"Extracellular exchange"
},
{
"id":"EX_h2_e",
"name":"H2 exchange",
"metabolites":{
"h2_e":-1.0
},
"lower_bound":-100.0,
"upper_bound":1000.0,
"gene_reaction_rule":"",
"subsystem":"Extracellular exchange"
},
{
"id":"EX_h2o_e",
"name":"H2O exchange",
"metabolites":{
"h2o_e":-1.0
},
"lower_bound":-100.0,
"upper_bound":1000.0,
"gene_reaction_rule":"",
"subsystem":"Extracellular exchange"
},
{
"id":"EX_h_e",
"name":"H+ exchange",
"metabolites":{
"h_e":-1.0
},
"lower_bound":-100.0,
"upper_bound":1000.0,
"gene_reaction_rule":"",
"subsystem":"Extracellular exchange"
},
{
"id":"EX_hco3_e",
"name":"EX hco3 LPAREN e RPAREN ",
"metabolites":{
"hco3_e":-1.0
},
"lower_bound":0.0,
"upper_bound":1000.0,
"gene_reaction_rule":"",
"subsystem":"Extracellular exchange"
},
{
"id":"EX_hdca_e",
"name":"Hexadecanoate (n-C16:0) exchange",
"metabolites":{
"hdca_e":-1.0
},
"lower_bound":0.0,
"upper_bound":1000.0,
"gene_reaction_rule":"",
"subsystem":"Extracellular exchange"
},
{
"id":"EX_his__L_e",
"name":"L-Histidine exchange",
"metabolites":{
"his__L_e":-1.0
},
"lower_bound":-0.687,
"upper_bound":1000.0,
"gene_reaction_rule":"",
"subsystem":"Extracellular exchange"
},
{
"id":"EX_hxa_e",
"name":"Hexanoate (n-C6:0) exchange",
"metabolites":{
"hxa_e":-1.0
},
"lower_bound":0.0,
"upper_bound":1000.0,
"gene_reaction_rule":"",
"subsystem":"Extracellular exchange"
},
{
"id":"EX_icit_e",
"name":"Isocitrate exchange",
"metabolites":{
"icit_e":-1.0
},
"lower_bound":0.0,
"upper_bound":1000.0,
"gene_reaction_rule":"",
"subsystem":"Extracellular exchange"
},
{
"id":"EX_ile__L_e",
"name":"L-Isoleucine exchange",
"metabolites":{
"ile__L_e":-1.0
},
"lower_bound":-0.199,
"upper_bound":1000.0,
"gene_reaction_rule":"",
"subsystem":"Extracellular exchange"
},
{
"id":"EX_isetac_e",
"name":"Isethionic acid exchange",
"metabolites":{
"isetac_e":-1.0
},
"lower_bound":0.0,
"upper_bound":1000.0,
"gene_reaction_rule":"",
"subsystem":"Extracellular exchange"
},
{
"id":"EX_lac__D_e",
"name":"D-lactate exchange",
"metabolites":{
"lac__D_e":-1.0
},
"lower_bound":0.0,
"upper_bound":1000.0,
"gene_reaction_rule":"",
"subsystem":"Extracellular exchange"
},
{
"id":"EX_lac__L_e",
"name":"L-Lactate exchange",
"metabolites":{
"lac__L_e":-1.0
},
"lower_bound":0.0,
"upper_bound":1000.0,
"gene_reaction_rule":"",
"subsystem":"Extracellular exchange"
},
{
"id":"EX_leu__L_e",
"name":"L-Leucine exchange",
"metabolites":{
"leu__L_e":-1.0
},
"lower_bound":-0.172,
"upper_bound":1000.0,
"gene_reaction_rule":"",
"subsystem":"Extracellular exchange"
},
{
"id":"EX_lys__L_e",
"name":"L-Lysine exchange",
"metabolites":{
"lys__L_e":-1.0
},
"lower_bound":-0.425,
"upper_bound":1000.0,
"gene_reaction_rule":"",
"subsystem":"Extracellular exchange"
},
{
"id":"EX_m_xyl_e",
"name":"EX m xyl LPAREN e RPAREN ",
"metabolites":{
"m_xyl_e":-1.0
},
"lower_bound":0.0,
"upper_bound":1000.0,
"gene_reaction_rule":"",
"subsystem":"Extracellular exchange"
},
{
"id":"EX_mal__L_e",
"name":"L-Malate exchange",
"metabolites":{
"mal__L_e":-1.0
},
"lower_bound":0.0,
"upper_bound":1000.0,
"gene_reaction_rule":"",
"subsystem":"Extracellular exchange"
},
{
"id":"EX_met__L_e",
"name":"L-Methionine exchange",
"metabolites":{
"met__L_e":-1.0
},
"lower_bound":-0.197,
"upper_bound":1000.0,
"gene_reaction_rule":"",
"subsystem":"Extracellular exchange"
},
{
"id":"EX_mso3_e",
"name":"Methanesulfonate exchange",
"metabolites":{
"mso3_e":-1.0
},
"lower_bound":0.0,
"upper_bound":1000.0,
"gene_reaction_rule":"",
"subsystem":"Extracellular exchange"
},
{
"id":"EX_na1_e",
"name":"Sodium exchange",
"metabolites":{
"na1_e":-1.0
},
"lower_bound":-100.0,
"upper_bound":1000.0,
"gene_reaction_rule":"",
"subsystem":"Extracellular exchange"
},
{
"id":"EX_nac_e",
"name":"Nicotinate exchange",
"metabolites":{
"nac_e":-1.0
},
"lower_bound":0.0,
"upper_bound":1000.0,
"gene_reaction_rule":"",
"subsystem":"Extracellular exchange"
},
{
"id":"EX_nh4_e",
"name":"Ammonia exchange",
"metabolites":{
"nh4_e":-1.0
},
"lower_bound":-100.0,
"upper_bound":1000.0,
"gene_reaction_rule":"",
"subsystem":"Extracellular exchange"
},
{
"id":"EX_ni2_e",
"name":"Ni2+ exchange",
"metabolites":{
"ni2_e":-1.0
},
"lower_bound":0.0,
"upper_bound":1000.0,
"gene_reaction_rule":"",
"subsystem":"Extracellular exchange"
},
{
"id":"EX_no2_e",
"name":"Nitrite exchange",
"metabolites":{
"no2_e":-1.0
},
"lower_bound":0.0,
"upper_bound":1000.0,
"gene_reaction_rule":"",
"subsystem":"Extracellular exchange"
},
{
"id":"EX_o2_e",
"name":"O2 exchange",
"metabolites":{
"o2_e":-1.0
},
"lower_bound":-0.015,
"upper_bound":1000.0,
"gene_reaction_rule":"",
"subsystem":"Extracellular exchange"
},
{
"id":"EX_octa_e",
"name":"Octanoate (n-C8:0) exchange",
"metabolites":{
"octa_e":-1.0
},
"lower_bound":0.0,
"upper_bound":1000.0,
"gene_reaction_rule":"",
"subsystem":"Extracellular exchange"
},
{
"id":"EX_orn_e",
"name":"Ornithine exchange",
"metabolites":{
"orn_e":-1.0
},
"lower_bound":-0.25,
"upper_bound":1000.0,
"gene_reaction_rule":"",
"subsystem":"Extracellular exchange"
},
{
"id":"EX_p_xyl_e",
"name":"EX p xyl LPAREN e RPAREN ",
"metabolites":{
"p_xyl_e":-1.0
},
"lower_bound":0.0,
"upper_bound":1000.0,
"gene_reaction_rule":"",
"subsystem":"Extracellular exchange"
},
{
"id":"EX_pac_e",
"name":"Phenylacetic acid exchange",
"metabolites":{
"pac_e":-1.0
},
"lower_bound":0.0,
"upper_bound":1000.0,
"gene_reaction_rule":"",
"subsystem":"Extracellular exchange"
},
{
"id":"EX_pentso3_e",
"name":"EX pentso3 LPAREN e RPAREN ",
"metabolites":{
"pentso3_e":-1.0
},
"lower_bound":0.0,
"upper_bound":1000.0,
"gene_reaction_rule":"",
"subsystem":"Extracellular exchange"
},
{
"id":"EX_phe__L_e",
"name":"L-Phenylalanine exchange",
"metabolites":{
"phe__L_e":-1.0
},
"lower_bound":-0.229,
"upper_bound":1000.0,
"gene_reaction_rule":"",
"subsystem":"Extracellular exchange"
},
{
"id":"EX_pi_e",
"name":"Phosphate exchange",
"metabolites":{
"pi_e":-1.0
},
"lower_bound":-100.0,
"upper_bound":1000.0,
"gene_reaction_rule":"",
"subsystem":"Extracellular exchange"
},
{
"id":"EX_pro__L_e",
"name":"L-Proline exchange",
"metabolites":{
"pro__L_e":-1.0
},
"lower_bound":-0.273,
"upper_bound":1000.0,
"gene_reaction_rule":"",
"subsystem":"Extracellular exchange"
},
{
"id":"EX_ptrc_e",
"name":"Putrescine exchange",
"metabolites":{
"ptrc_e":-1.0
},
"lower_bound":0.0,
"upper_bound":1000.0,
"gene_reaction_rule":"",
"subsystem":"Extracellular exchange"
},
{
"id":"EX_quin_e",
"name":"Quinate exchange",
"metabolites":{
"quin_e":-1.0
},
"lower_bound":0.0,
"upper_bound":1000.0,
"gene_reaction_rule":"",
"subsystem":"Extracellular exchange"
},
{
"id":"EX_rib__D_e",
"name":"D-Ribose exchange",
"metabolites":{
"rib__D_e":-1.0
},
"lower_bound":0.0,
"upper_bound":1000.0,
"gene_reaction_rule":"",
"subsystem":"Extracellular exchange"
},
{
"id":"EX_ser__L_e",
"name":"L-Serine exchange",
"metabolites":{
"ser__L_e":-1.0
},
"lower_bound":-0.274,
"upper_bound":1000.0,
"gene_reaction_rule":"",
"subsystem":"Extracellular exchange"
},
{
"id":"EX_so4_e",
"name":"Sulfate exchange",
"metabolites":{
"so4_e":-1.0
},
"lower_bound":-100.0,
"upper_bound":1000.0,
"gene_reaction_rule":"",
"subsystem":"Extracellular exchange"
},
{
"id":"EX_spmd_e",
"name":"Spermidine exchange",
"metabolites":{
"spmd_e":-1.0
},
"lower_bound":0.0,
"upper_bound":1000.0,
"gene_reaction_rule":"",
"subsystem":"Extracellular exchange"
},
{
"id":"EX_succ_e",
"name":"Succinate exchange",
"metabolites":{
"succ_e":-1.0
},
"lower_bound":0.0,
"upper_bound":1000.0,
"gene_reaction_rule":"",
"subsystem":"Extracellular exchange"
},
{
"id":"EX_taur_e",
"name":"Taurine exchange",
"metabolites":{
"taur_e":-1.0
},
"lower_bound":0.0,
"upper_bound":1000.0,
"gene_reaction_rule":"",
"subsystem":"Extracellular exchange"
},
{
"id":"EX_thr__L_e",
"name":"L-Threonine exchange",
"metabolites":{
"thr__L_e":-1.0
},
"lower_bound":-0.133,
"upper_bound":1000.0,
"gene_reaction_rule":"",
"subsystem":"Extracellular exchange"
},
{
"id":"EX_tol_e",
"name":"EX tol LPAREN e RPAREN ",
"metabolites":{
"tol_e":-1.0
},
"lower_bound":0.0,
"upper_bound":1000.0,
"gene_reaction_rule":"",
"subsystem":"Extracellular exchange"
},
{
"id":"EX_tsul_e",
"name":"Thiosulfate exchange",
"metabolites":{
"tsul_e":-1.0
},
"lower_bound":0.0,
"upper_bound":1000.0,
"gene_reaction_rule":"",
"subsystem":"Extracellular exchange"
},
{
"id":"EX_ttdca_e",
"name":"Tetradecanoate (n-C14:0) exchange",
"metabolites":{
"ttdca_e":-1.0
},
"lower_bound":0.0,
"upper_bound":1000.0,
"gene_reaction_rule":"",
"subsystem":"Extracellular exchange"
},
{
"id":"EX_tyr__L_e",
"name":"L-Tyrosine exchange",
"metabolites":{
"tyr__L_e":-1.0
},
"lower_bound":-0.114,
"upper_bound":1000.0,
"gene_reaction_rule":"",
"subsystem":"Extracellular exchange"
},
{
"id":"EX_val__L_e",
"name":"L-Valine exchange",
"metabolites":{
"val__L_e":-1.0
},
"lower_bound":-0.187,
"upper_bound":1000.0,
"gene_reaction_rule":"",
"subsystem":"Extracellular exchange"
},
{
"id":"EX_vanln_e",
"name":"EX vanln LPAREN e RPAREN ",
"metabolites":{
"vanln_e":-1.0
},
"lower_bound":0.0,
"upper_bound":1000.0,
"gene_reaction_rule":"",
"subsystem":"Extracellular exchange"
},
{
"id":"EX_vanlt_e",
"name":"EX vanlt LPAREN e RPAREN ",
"metabolites":{
"vanlt_e":-1.0
},
"lower_bound":0.0,
"upper_bound":1000.0,
"gene_reaction_rule":"",
"subsystem":"Extracellular exchange"
},
{
"id":"FALDDH",
"name":"FALDDH",
"metabolites":{
"cytcc_c":2.0,
"fald_c":-2.0,
"focytc_c":-2.0,
"for_c":2.0,
"h_c":4.0,
"o2_c":-1.0
},
"lower_bound":0.0,
"upper_bound":1000.0,
"gene_reaction_rule":"",
"subsystem":"Methane Metabolism"
},
{
"id":"FCLT",
"name":"Ferrochelatase",
"metabolites":{
"fe2_c":-1.0,
"h_c":2.0,
"pheme_c":1.0,
"ppp9_c":-1.0
},
"lower_bound":0.0,
"upper_bound":1000.0,
"gene_reaction_rule":"(VBICanLib130745_0574)",
"subsystem":"Porphyrin and Chlorophyll Metabolism"
},
{
"id":"FDH",
"name":"Formate dehydrogenase",
"metabolites":{
"co2_c":1.0,
"for_c":-1.0,
"nad_c":-1.0,
"nadh_c":1.0
},
"lower_bound":0.0,
"upper_bound":1000.0,
"gene_reaction_rule":"((VBICanLib130745_0787) and (VBICanLib130745_0786) and (VBICanLib130745_0785))",
"subsystem":"Methane Metabolism"
},
{
"id":"FDMO2",
"name":"FMNH2-dependent monooxygenase (methanesulfonate)",
"metabolites":{
"fald_c":1.0,
"fmn_c":1.0,
"fmnh2_c":-1.0,
"h2o_c":1.0,
"h_c":1.0,
"mso3_c":-1.0,
"o2_c":-1.0,
"so3_c":1.0
},
"lower_bound":0.0,
"upper_bound":1000.0,
"gene_reaction_rule":"",
"subsystem":"Sulfur Metabolism"
},
{
"id":"FE2abc",
"name":"Iron (II) transport via ABC system",
"metabolites":{
"adp_c":1.0,
"atp_c":-1.0,
"fe2_c":1.0,
"fe2_e":-1.0,
"h2o_c":-1.0,
"h_c":1.0,
"pi_c":1.0
},
"lower_bound":0.0,
"upper_bound":1000.0,
"gene_reaction_rule":"(VBICanLib130745_0243) or ((VBICanLib130745_0691) and (VBICanLib130745_0690) and (VBICanLib130745_0687))",
"subsystem":"Transport"
},
{
"id":"FE2t",
"name":"Iron  II  transport",
"metabolites":{
"fe2_c":1.0,
"fe2_e":-1.0
},
"lower_bound":-1000.0,
"upper_bound":1000.0,
"gene_reaction_rule":"",
"subsystem":"Transport"
},
{
"id":"FERtex",
"name":"FERtex",
"metabolites":{
"fer_e":-1.0,
"fer_p":1.0
},
"lower_bound":-1000.0,
"upper_bound":1000.0,
"gene_reaction_rule":"(VBICanLib130745_0501)",
"subsystem":"Transport"
},
{
"id":"FERtpp",
"name":"FERtpp",
"metabolites":{
"fer_c":1.0,
"fer_p":-1.0
},
"lower_bound":-1000.0,
"upper_bound":1000.0,
"gene_reaction_rule":"(VBICanLib130745_0501)",
"subsystem":"Transport"
},
{
"id":"FMETTRS",
"name":"Methionyl-tRNA formyltransferase",
"metabolites":{
"10fthf_c":-1.0,
"fmettrna_c":1.0,
"h_c":1.0,
"mettrna_c":-1.0,
"thf_c":1.0
},
"lower_bound":0.0,
"upper_bound":1000.0,
"gene_reaction_rule":"(VBICanLib130745_0192)",
"subsystem":"Methionine Metabolism"
},
{
"id":"FMNAT",
"name":"FMN adenylyltransferase",
"metabolites":{
"atp_c":-1.0,
"fad_c":1.0,
"fmn_c":-1.0,
"h_c":-1.0,
"ppi_c":1.0
},
"lower_bound":0.0,
"upper_bound":1000.0,
"gene_reaction_rule":"(VBICanLib130745_0776)",
"subsystem":"Riboflavin Metabolism"
},
{
"id":"FOLD3",
"name":"Dihydropteroate synthase",
"metabolites":{
"2ahhmd_c":-1.0,
"4abz_c":-1.0,
"dhpt_c":1.0,
"ppi_c":1.0
},
"lower_bound":0.0,
"upper_bound":1000.0,
"gene_reaction_rule":"",
"subsystem":"Folate Biosynthesis"
},
{
"id":"FTHFD",
"name":"Formyltetrahydrofolate deformylase",
"metabolites":{
"10fthf_c":-1.0,
"for_c":1.0,
"h2o_c":-1.0,
"h_c":1.0,
"thf_c":1.0
},
"lower_bound":0.0,
"upper_bound":1000.0,
"gene_reaction_rule":"(VBICanLib130745_0591)",
"subsystem":"One Carbon pool by folate"
},
{
"id":"FUM",
"name":"Fumarase",
"metabolites":{
"fum_c":-1.0,
"h2o_c":-1.0,
"mal__L_c":1.0
},
"lower_bound":-1000.0,
"upper_bound":1000.0,
"gene_reaction_rule":"((VBICanLib130745_0132) or (VBICanLib130745_0299))",
"subsystem":"TCA Cycle"
},
{
"id":"FUMt2_2pp",
"name":"Fumarate transport via proton symport (2 H) (periplasm)",
"metabolites":{
"fum_c":1.0,
"fum_p":-1.0,
"h_c":2.0,
"h_p":-2.0
},
"lower_bound":0.0,
"upper_bound":1000.0,
"gene_reaction_rule":"(VBICanLib130745_0089)",
"subsystem":"Transport"
},
{
"id":"FUMtex",
"name":"Fumarate transport via diffusion (extracellular to periplasm)",
"metabolites":{
"fum_e":-1.0,
"fum_p":1.0
},
"lower_bound":-1000.0,
"upper_bound":1000.0,
"gene_reaction_rule":"(VBICanLib130745_0077)",
"subsystem":"Transport"
},
{
"id":"G1PACT",
"name":"Glucosamine-1-phosphate N-acetyltransferase",
"metabolites":{
"accoa_c":-1.0,
"acgam1p_c":1.0,
"coa_c":1.0,
"gam1p_c":-1.0,
"h_c":1.0
},
"lower_bound":0.0,
"upper_bound":1000.0,
"gene_reaction_rule":"(VBICanLib130745_0878)",
"subsystem":"Aminosugar Metabolism"
},
{
"id":"G1SAT",
"name":"Glutamate-1-semialdehyde aminotransferase",
"metabolites":{
"5aop_c":1.0,
"glu1sa_c":-1.0
},
"lower_bound":0.0,
"upper_bound":1000.0,
"gene_reaction_rule":"(VBICanLib130745_0345)",
"subsystem":"Porphyrin and Chlorophyll Metabolism"
},
{
"id":"G3PAT120",
"name":"Glycerol-3-phosphate acyltransferase (C12:0)",
"metabolites":{
"1ddecg3p_c":1.0,
"ACP_c":1.0,
"ddcaACP_c":-1.0,
"glyc3p_c":-1.0
},
"lower_bound":0.0,
"upper_bound":1000.0,
"gene_reaction_rule":"(VBICanLib130745_0719)",
"subsystem":"Glycerophospholipid Metabolism"
},
{
"id":"G3PAT160",
"name":"Glycerol-3-phosphate acyltransferase (C16:0)",
"metabolites":{
"1hdecg3p_c":1.0,
"ACP_c":1.0,
"glyc3p_c":-1.0,
"palmACP_c":-1.0
},
"lower_bound":0.0,
"upper_bound":1000.0,
"gene_reaction_rule":"(VBICanLib130745_0719)",
"subsystem":"Glycerophospholipid Metabolism"
},
{
"id":"G3PAT161",
"name":"Glycerol-3-phosphate acyltransferase (C16:1)",
"metabolites":{
"1hdec9eg3p_c":1.0,
"ACP_c":1.0,
"glyc3p_c":-1.0,
"hdeACP_c":-1.0
},
"lower_bound":0.0,
"upper_bound":1000.0,
"gene_reaction_rule":"(VBICanLib130745_0719)",
"subsystem":"Glycerophospholipid Metabolism"
},
{
"id":"G3PAT180",
"name":"Glycerol-3-phosphate acyltransferase (C18:0)",
"metabolites":{
"1odecg3p_c":1.0,
"ACP_c":1.0,
"glyc3p_c":-1.0,
"ocdcaACP_c":-1.0
},
"lower_bound":0.0,
"upper_bound":1000.0,
"gene_reaction_rule":"(VBICanLib130745_0719)",
"subsystem":"Glycerophospholipid Metabolism"
},
{
"id":"G3PAT181",
"name":"Glycerol-3-phosphate acyltransferase (C18:1)",
"metabolites":{
"1odec11eg3p_c":1.0,
"ACP_c":1.0,
"glyc3p_c":-1.0,
"octeACP_c":-1.0
},
"lower_bound":0.0,
"upper_bound":1000.0,
"gene_reaction_rule":"(VBICanLib130745_0719)",
"subsystem":"Glycerophospholipid Metabolism"
},
{
"id":"G3PD2",
"name":"Glycerol-3-phosphate dehydrogenase (NADP)",
"metabolites":{
"dhap_c":1.0,
"glyc3p_c":-1.0,
"h_c":1.0,
"nadp_c":-1.0,
"nadph_c":1.0
},
"lower_bound":-1000.0,
"upper_bound":1000.0,
"gene_reaction_rule":"(VBICanLib130745_0988)",
"subsystem":"Glycerophospholipid Metabolism"
},
{
"id":"G6PBDH",
"name":"Beta-D-Glucose-6-phosphate NADP+ 1-oxoreductase",
"metabolites":{
"6pgl_c":1.0,
"g6p_B_c":-1.0,
"h_c":1.0,
"nadp_c":-1.0,
"nadph_c":1.0
},
"lower_bound":0.0,
"upper_bound":1000.0,
"gene_reaction_rule":"(VBICanLib130745_0747)",
"subsystem":"Glycolysis"
},
{
"id":"G6PDH2r",
"name":"Glucose 6-phosphate dehydrogenase",
"metabolites":{
"6pgl_c":1.0,
"g6p_c":-1.0,
"h_c":1.0,
"nadp_c":-1.0,
"nadph_c":1.0
},
"lower_bound":0.0,
"upper_bound":1000.0,
"gene_reaction_rule":"(VBICanLib130745_0855)",
"subsystem":"Glycolysis"
},
{
"id":"GALUi",
"name":"UTP-glucose-1-phosphate uridylyltransferase (irreversible)",
"metabolites":{
"g1p_c":-1.0,
"h_c":-1.0,
"ppi_c":1.0,
"udpg_c":1.0,
"utp_c":-1.0
},
"lower_bound":-1000.0,
"upper_bound":1000.0,
"gene_reaction_rule":"(VBICanLib130745_0272)",
"subsystem":"Glycolysis"
},
{
"id":"GAPD",
"name":"Glyceraldehyde-3-phosphate dehydrogenase",
"metabolites":{
"13dpg_c":1.0,
"g3p_c":-1.0,
"h_c":1.0,
"nad_c":-1.0,
"nadh_c":1.0,
"pi_c":-1.0
},
"lower_bound":-1000.0,
"upper_bound":1000.0,
"gene_reaction_rule":"(VBICanLib130745_0747)",
"subsystem":"Gluconeogenesis"
},
{
"id":"GARFT",
"name":"Phosphoribosylglycinamide formyltransferase",
"metabolites":{
"10fthf_c":-1.0,
"fgam_c":1.0,
"gar_c":-1.0,
"h_c":1.0,
"thf_c":1.0
},
"lower_bound":-1000.0,
"upper_bound":1000.0,
"gene_reaction_rule":"(VBICanLib130745_0592)",
"subsystem":"One Carbon pool by folate"
},
{
"id":"GART",
"name":"GAR transformylase-T",
"metabolites":{
"adp_c":1.0,
"atp_c":-1.0,
"fgam_c":1.0,
"for_c":-1.0,
"gar_c":-1.0,
"h_c":1.0,
"pi_c":1.0
},
"lower_bound":0.0,
"upper_bound":1000.0,
"gene_reaction_rule":"(VBICanLib130745_0041)",
"subsystem":"Purine Metabolism"
},
{
"id":"GAt1",
"name":"GAt1",
"metabolites":{
"ga_e":-1.0,
"ga_p":1.0
},
"lower_bound":-1000.0,
"upper_bound":1000.0,
"gene_reaction_rule":"",
"subsystem":"Transport"
},
{
"id":"GAt2pp",
"name":"GAt2pp",
"metabolites":{
"ga_c":1.0,
"ga_p":-1.0,
"h_c":1.0,
"h_p":-1.0
},
"lower_bound":-1000.0,
"upper_bound":1000.0,
"gene_reaction_rule":"",
"subsystem":"Transport"
},
{
"id":"GCALDD",
"name":"Glycolaldehyde dehydrogenase",
"metabolites":{
"gcald_c":-1.0,
"glyclt_c":1.0,
"h2o_c":-1.0,
"h_c":2.0,
"nad_c":-1.0,
"nadh_c":1.0
},
"lower_bound":0.0,
"upper_bound":1000.0,
"gene_reaction_rule":"",
"subsystem":"Folate Biosynthesis"
},
{
"id":"GDBTALDH",
"name":"GDBTALDH",
"metabolites":{
"4gudbutn_c":1.0,
"gdbtal_c":-1.0,
"h2o_c":-1.0,
"h_c":2.0,
"nad_c":-1.0,
"nadh_c":1.0
},
"lower_bound":0.0,
"upper_bound":1000.0,
"gene_reaction_rule":"",
"subsystem":"Arginine and Proline Metabolism"
},
{
"id":"GF6PTA",
"name":"Glutamine-fructose-6-phosphate transaminase",
"metabolites":{
"f6p_c":-1.0,
"gam6p_c":1.0,
"gln__L_c":-1.0,
"glu__L_c":1.0
},
"lower_bound":0.0,
"upper_bound":1000.0,
"gene_reaction_rule":"(VBICanLib130745_0681)",
"subsystem":"Glutamate Metabolism"
},
{
"id":"GHMT2r",
"name":"Glycine hydroxymethyltransferase, reversible",
"metabolites":{
"gly_c":1.0,
"h2o_c":1.0,
"mlthf_c":1.0,
"ser__L_c":-1.0,
"thf_c":-1.0
},
"lower_bound":-1000.0,
"upper_bound":1000.0,
"gene_reaction_rule":"(VBICanLib130745_0879)",
"subsystem":"Glycine, Serine and threonine metabolism"
},
{
"id":"GK1",
"name":"Guanylate kinase (GMP:ATP)",
"metabolites":{
"adp_c":1.0,
"atp_c":-1.0,
"gdp_c":1.0,
"gmp_c":-1.0
},
"lower_bound":-1000.0,
"upper_bound":1000.0,
"gene_reaction_rule":"(VBICanLib130745_0253)",
"subsystem":"Purine Metabolism"
},
{
"id":"GLCNt2rpp",
"name":"D-gluconate transport via proton symport, reversible (periplasm)",
"metabolites":{
"glcn_c":1.0,
"glcn_p":-1.0,
"h_c":1.0,
"h_p":-1.0
},
"lower_bound":-1000.0,
"upper_bound":1000.0,
"gene_reaction_rule":"(VBICanLib130745_0254)",
"subsystem":"Transport"
},
{
"id":"GLCNtex",
"name":"D-gluconate transport via diffusion (extracellular to periplasm)",
"metabolites":{
"glcn_e":-1.0,
"glcn_p":1.0
},
"lower_bound":-1000.0,
"upper_bound":1000.0,
"gene_reaction_rule":"",
"subsystem":"Transport"
},
{
"id":"GLCOASYNT",
"name":"GLCOASYNT",
"metabolites":{
"S_gtrdhdlp_c":-1.0,
"coa_c":-1.0,
"dhlam_c":1.0,
"glutcoa_c":1.0
},
"lower_bound":0.0,
"upper_bound":1000.0,
"gene_reaction_rule":"(VBICanLib130745_1000)",
"subsystem":"Lysine Metabolism"
},
{
"id":"GLCabcpp",
"name":"D-glucose transport via ABC system (periplasm)",
"metabolites":{
"adp_c":1.0,
"atp_c":-1.0,
"glc__D_c":1.0,
"glc__D_p":-1.0,
"h2o_c":-1.0,
"h_c":1.0,
"pi_c":1.0
},
"lower_bound":0.0,
"upper_bound":1000.0,
"gene_reaction_rule":"(VBICanLib130745_0058) or (VBICanLib130745_0243) or (VBICanLib130745_0691)",
"subsystem":"Transport"
},
{
"id":"GLCtex",
"name":"Glucose transport via diffusion (extracellular to periplasm)",
"metabolites":{
"glc__D_e":-1.0,
"glc__D_p":1.0
},
"lower_bound":-1000.0,
"upper_bound":1000.0,
"gene_reaction_rule":"",
"subsystem":"Glycolysis"
},
{
"id":"GLNS",
"name":"Glutamine synthetase",
"metabolites":{
"adp_c":1.0,
"atp_c":-1.0,
"gln__L_c":1.0,
"glu__L_c":-1.0,
"h_c":1.0,
"nh4_c":-1.0,
"pi_c":1.0
},
"lower_bound":0.0,
"upper_bound":1000.0,
"gene_reaction_rule":"((VBICanLib130745_1063) and (VBICanLib130745_1064) and (VBICanLib130745_0058)) or (VBICanLib130745_0653)",
"subsystem":"Glutamate Metabolism"
},
{
"id":"GLNTRAT",
"name":"Glutamyl-tRNA(Gln) amidotransferase",
"metabolites":{
"adp_c":1.0,
"atp_c":-1.0,
"gln__L_c":-1.0,
"glntrna_c":1.0,
"glu__L_c":1.0,
"glutrna_gln_c":-1.0,
"h2o_c":-1.0,
"h_c":1.0,
"pi_c":1.0
},
"lower_bound":0.0,
"upper_bound":1000.0,
"gene_reaction_rule":"((VBICanLib130745_0920) and (VBICanLib130745_0922) and (VBICanLib130745_0921))",
"subsystem":"Glutamate Metabolism"
},
{
"id":"GLUDy",
"name":"Glutamate dehydrogenase (NADP)",
"metabolites":{
"akg_c":1.0,
"glu__L_c":-1.0,
"h2o_c":-1.0,
"h_c":1.0,
"nadp_c":-1.0,
"nadph_c":1.0,
"nh4_c":1.0
},
"lower_bound":-1000.0,
"upper_bound":1000.0,
"gene_reaction_rule":"",
"subsystem":"Glutamate Metabolism"
},
{
"id":"GLUN",
"name":"Glutaminase",
"metabolites":{
"gln__L_c":-1.0,
"glu__L_c":1.0,
"h2o_c":-1.0,
"nh4_c":1.0
},
"lower_bound":0.0,
"upper_bound":1000.0,
"gene_reaction_rule":"(VBICanLib130745_1051)",
"subsystem":"Glutamate Metabolism"
},
{
"id":"GLUPRT",
"name":"Glutamine phosphoribosyldiphosphate amidotransferase",
"metabolites":{
"gln__L_c":-1.0,
"glu__L_c":1.0,
"h2o_c":-1.0,
"ppi_c":1.0,
"pram_c":1.0,
"prpp_c":-1.0
},
"lower_bound":0.0,
"upper_bound":1000.0,
"gene_reaction_rule":"(VBICanLib130745_0238)",
"subsystem":"Purine metabolism"
},
{
"id":"GLUSy",
"name":"Glutamate synthase (NADPH)",
"metabolites":{
"akg_c":-1.0,
"gln__L_c":-1.0,
"glu__L_c":2.0,
"h_c":-1.0,
"nadp_c":1.0,
"nadph_c":-1.0
},
"lower_bound":0.0,
"upper_bound":1000.0,
"gene_reaction_rule":"(VBICanLib130745_0178)",
"subsystem":"Glutamate Metabolism"
},
{
"id":"GLUTRR",
"name":"Glutamyl-tRNA reductase",
"metabolites":{
"glu1sa_c":1.0,
"glutrna_c":-1.0,
"h_c":-1.0,
"nadp_c":1.0,
"nadph_c":-1.0,
"trnaglu_c":1.0
},
"lower_bound":0.0,
"upper_bound":1000.0,
"gene_reaction_rule":"",
"subsystem":"Porphyrin and Chlorophyll Metabolism"
},
{
"id":"GLUTRS",
"name":"Glutamyl-tRNA synthetase",
"metabolites":{
"amp_c":1.0,
"atp_c":-1.0,
"glu__L_c":-1.0,
"glutrna_c":1.0,
"ppi_c":1.0,
"trnaglu_c":-1.0
},
"lower_bound":0.0,
"upper_bound":1000.0,
"gene_reaction_rule":"(VBICanLib130745_1068)",
"subsystem":"Glutamate Metabolism"
},
{
"id":"GLUabcpp",
"name":"L-glutamate transport via ABC system (periplasm)",
"metabolites":{
"adp_c":1.0,
"atp_c":-1.0,
"glu__L_c":1.0,
"glu__L_p":-1.0,
"h2o_c":-1.0,
"h_c":1.0,
"pi_c":1.0
},
"lower_bound":0.0,
"upper_bound":1000.0,
"gene_reaction_rule":"(VBICanLib130745_0071)",
"subsystem":"Transport"
},
{
"id":"GLUt4pp",
"name":"Na+/glutamate symport (periplasm)",
"metabolites":{
"glu__L_c":1.0,
"glu__L_p":-1.0,
"na1_c":1.0,
"na1_p":-1.0
},
"lower_bound":0.0,
"upper_bound":1000.0,
"gene_reaction_rule":"(VBICanLib130745_0907)",
"subsystem":"Transport"
},
{
"id":"GLUtex",
"name":"L-glutamate transport via diffusion (extracellular to periplasm)",
"metabolites":{
"glu__L_e":-1.0,
"glu__L_p":1.0
},
"lower_bound":-1000.0,
"upper_bound":1000.0,
"gene_reaction_rule":"",
"subsystem":"Transport"
},
{
"id":"GLXCL",
"name":"Glyoxalate carboligase",
"metabolites":{
"2h3oppan_c":1.0,
"co2_c":1.0,
"glx_c":-2.0,
"h_c":-1.0
},
"lower_bound":0.0,
"upper_bound":1000.0,
"gene_reaction_rule":"(VBICanLib130745_0192)",
"subsystem":"Glycolate metabolism"
},
{
"id":"GLYALDtex",
"name":"Glyceraldehyde transport via diffusion (extracellular to periplasm)",
"metabolites":{
"glyald_e":-1.0,
"glyald_p":1.0
},
"lower_bound":-1000.0,
"upper_bound":1000.0,
"gene_reaction_rule":"(VBICanLib130745_0410) or (VBICanLib130745_0057)",
"subsystem":"Transport"
},
{
"id":"GLYBabcpp",
"name":"Glycine betaine transport via ABC system (periplasm)",
"metabolites":{
"adp_c":1.0,
"atp_c":-1.0,
"glyb_c":1.0,
"glyb_p":-1.0,
"h2o_c":-1.0,
"h_c":1.0,
"pi_c":1.0
},
"lower_bound":0.0,
"upper_bound":1000.0,
"gene_reaction_rule":"(VBICanLib130745_0297)",
"subsystem":"Arginine and Proline Metabolism"
},
{
"id":"GLYBtex",
"name":"Glycine betaine transport via diffusion (extracellular to periplasm)",
"metabolites":{
"glyb_e":-1.0,
"glyb_p":1.0
},
"lower_bound":-1000.0,
"upper_bound":1000.0,
"gene_reaction_rule":"",
"subsystem":"Transport"
},
{
"id":"GLYCK",
"name":"Glycerate kinase",
"metabolites":{
"3pg_c":1.0,
"adp_c":1.0,
"atp_c":-1.0,
"glyc__R_c":-1.0,
"h_c":1.0
},
"lower_bound":0.0,
"upper_bound":1000.0,
"gene_reaction_rule":"(VBICanLib130745_0850)",
"subsystem":"Glycine, Serine and threonine metabolism"
},
{
"id":"GLYCL",
"name":"Glycine Cleavage System",
"metabolites":{
"co2_c":1.0,
"gly_c":-1.0,
"mlthf_c":1.0,
"nad_c":-1.0,
"nadh_c":1.0,
"nh4_c":1.0,
"thf_c":-1.0
},
"lower_bound":0.0,
"upper_bound":1000.0,
"gene_reaction_rule":"(VBICanLib130745_0569) or (VBICanLib130745_1002) or (VBICanLib130745_1004) or (VBICanLib130745_0569) or (VBICanLib130745_1002) or (VBICanLib130745_1004)",
"subsystem":"Glycine, Serine and threonine metabolism"
},
{
"id":"GLYCLTt2rpp",
"name":"Glycolate transport via proton symport, reversible (periplasm)",
"metabolites":{
"glyclt_c":1.0,
"glyclt_p":-1.0,
"h_c":1.0,
"h_p":-1.0
},
"lower_bound":-1000.0,
"upper_bound":1000.0,
"gene_reaction_rule":"(VBICanLib130745_0569) or (VBICanLib130745_1002) or (VBICanLib130745_1004) or (VBICanLib130745_0569) or (VBICanLib130745_1002) or (VBICanLib130745_1004)",
"subsystem":"Transport"
},
{
"id":"GLYCLTtex",
"name":"Glycolate transport via diffusion (extracellular to periplasm)",
"metabolites":{
"glyclt_e":-1.0,
"glyclt_p":1.0
},
"lower_bound":-1000.0,
"upper_bound":1000.0,
"gene_reaction_rule":"(VBICanLib130745_0569) or (VBICanLib130745_1002) or (VBICanLib130745_1004) or (VBICanLib130745_0569) or (VBICanLib130745_1002) or (VBICanLib130745_1004)",
"subsystem":"Transport"
},
{
"id":"GLYCL_2",
"name":"Glycine cleavage system, cytosol",
"metabolites":{
"co2_c":-1.0,
"gly_c":1.0,
"mlthf_c":-1.0,
"nad_c":1.0,
"nadh_c":-1.0,
"nh4_c":-1.0,
"thf_c":1.0
},
"lower_bound":0.0,
"upper_bound":1000.0,
"gene_reaction_rule":"(VBICanLib130745_0569) or (VBICanLib130745_1002) or (VBICanLib130745_1004) or (VBICanLib130745_0569) or (VBICanLib130745_1002) or (VBICanLib130745_1004)",
"subsystem":"Nitrogen Metabolism"
},
{
"id":"GLYCTO1",
"name":"Glycolate oxidase",
"metabolites":{
"glx_c":1.0,
"glyclt_c":-1.0,
"h2o2_c":1.0,
"o2_c":-1.0
},
"lower_bound":0.0,
"upper_bound":1000.0,
"gene_reaction_rule":"(VBICanLib130745_0484)",
"subsystem":"Glycolate metabolism"
},
{
"id":"GLYCtex",
"name":"Glycerol transport via diffusion (extracellular to periplasm)",
"metabolites":{
"glyc_e":-1.0,
"glyc_p":1.0
},
"lower_bound":-1000.0,
"upper_bound":1000.0,
"gene_reaction_rule":"",
"subsystem":"Transport"
},
{
"id":"GLYTRS",
"name":"Glycyl-tRNA synthetase",
"metabolites":{
"amp_c":1.0,
"atp_c":-1.0,
"gly_c":-1.0,
"glytrna_c":1.0,
"ppi_c":1.0,
"trnagly_c":-1.0
},
"lower_bound":0.0,
"upper_bound":1000.0,
"gene_reaction_rule":"((VBICanLib130745_1045) and (VBICanLib130745_0488))",
"subsystem":"Glycine, Serine and threonine metabolism"
},
{
"id":"GLYabcpp",
"name":"Glycine transport via ABC system",
"metabolites":{
"adp_c":1.0,
"atp_c":-1.0,
"gly_c":1.0,
"gly_p":-1.0,
"h2o_c":-1.0,
"h_c":1.0,
"pi_c":1.0
},
"lower_bound":-1000.0,
"upper_bound":1000.0,
"gene_reaction_rule":"((VBICanLib130745_0057) and (VBICanLib130745_0055) and (VBICanLib130745_0056) and (VBICanLib130745_0058)) or (VBICanLib130745_0541) or (VBICanLib130745_0691)",
"subsystem":"Transport"
},
{
"id":"GLYtex",
"name":"Glycine transport via diffusion (extracellular to periplasm)",
"metabolites":{
"gly_e":-1.0,
"gly_p":1.0
},
"lower_bound":-1000.0,
"upper_bound":1000.0,
"gene_reaction_rule":"",
"subsystem":"Transport"
},
{
"id":"GMPS2",
"name":"GMP synthase",
"metabolites":{
"amp_c":1.0,
"atp_c":-1.0,
"gln__L_c":-1.0,
"glu__L_c":1.0,
"gmp_c":1.0,
"h2o_c":-1.0,
"h_c":2.0,
"ppi_c":1.0,
"xmp_c":-1.0
},
"lower_bound":0.0,
"upper_bound":1000.0,
"gene_reaction_rule":"((VBICanLib130745_1045) and (VBICanLib130745_0488))",
"subsystem":"Purine Metabolism"
},
{
"id":"GND",
"name":"Phosphogluconate dehydrogenase",
"metabolites":{
"6pgc_c":-1.0,
"co2_c":1.0,
"nadp_c":-1.0,
"nadph_c":1.0,
"ru5p__D_c":1.0
},
"lower_bound":0.0,
"upper_bound":1000.0,
"gene_reaction_rule":"(VBICanLib130745_0528) or (VBICanLib130745_0299)",
"subsystem":"Pentose Phosphate Pathway"
},
{
"id":"GRTT",
"name":"Geranyltranstransferase",
"metabolites":{
"frdp_c":1.0,
"grdp_c":-1.0,
"ipdp_c":-1.0,
"ppi_c":1.0
},
"lower_bound":0.0,
"upper_bound":1000.0,
"gene_reaction_rule":"(VBICanLib130745_1062) or (VBICanLib130745_0490)",
"subsystem":"Steroid biosynthesis"
},
{
"id":"GTHOr",
"name":"Glutathione oxidoreductase",
"metabolites":{
"gthox_c":-1.0,
"gthrd_c":2.0,
"h_c":-1.0,
"nadp_c":1.0,
"nadph_c":-1.0
},
"lower_bound":0.0,
"upper_bound":1000.0,
"gene_reaction_rule":"(VBICanLib130745_0569) or (VBICanLib130745_1002) or (VBICanLib130745_1004)",
"subsystem":"Glutamate Metabolism"
},
{
"id":"GTHPi",
"name":"Glutathione peridoxase",
"metabolites":{
"gthox_c":1.0,
"gthrd_c":-2.0,
"h2o2_c":-1.0,
"h2o_c":2.0
},
"lower_bound":-1000.0,
"upper_bound":1000.0,
"gene_reaction_rule":"",
"subsystem":"Glutathione Metabolism"
},
{
"id":"GTHS",
"name":"Glutathione synthetase",
"metabolites":{
"adp_c":1.0,
"atp_c":-1.0,
"glucys_c":-1.0,
"gly_c":-1.0,
"gthrd_c":1.0,
"h_c":1.0,
"pi_c":1.0
},
"lower_bound":0.0,
"upper_bound":1000.0,
"gene_reaction_rule":"(VBICanLib130745_0549)",
"subsystem":"Glutamate Metabolism"
},
{
"id":"GTPCI",
"name":"GTP cyclohydrolase I",
"metabolites":{
"ahdt_c":1.0,
"for_c":1.0,
"gtp_c":-1.0,
"h2o_c":-1.0,
"h_c":1.0
},
"lower_bound":0.0,
"upper_bound":1000.0,
"gene_reaction_rule":"((VBICanLib130745_0813) or (VBICanLib130745_0813))",
"subsystem":"Folate Biosynthesis"
},
{
"id":"GTPCII",
"name":"GTP cyclohydrolase II",
"metabolites":{
"25dhpp_c":1.0,
"for_c":1.0,
"gtp_c":-1.0,
"h2o_c":-3.0,
"h_c":2.0,
"ppi_c":1.0
},
"lower_bound":0.0,
"upper_bound":1000.0,
"gene_reaction_rule":"(VBICanLib130745_0266)",
"subsystem":"Riboflavin Metabolism"
},
{
"id":"GUDBUTNAH",
"name":"GUDBUTNAH",
"metabolites":{
"4abut_c":1.0,
"4gudbutn_c":-1.0,
"h2o_c":-1.0,
"urea_c":1.0
},
"lower_bound":0.0,
"upper_bound":1000.0,
"gene_reaction_rule":"",
"subsystem":"Arginine and Proline Metabolism"
},
{
"id":"H2CO3D",
"name":"Carboxylic acid dissociation",
"metabolites":{
"co2_c":-1.0,
"h2co3_c":1.0,
"h2o_c":-1.0
},
"lower_bound":-1000.0,
"upper_bound":1000.0,
"gene_reaction_rule":"(VBICanLib130745_0582)",
"subsystem":"Nitrogen Metabolism"
},
{
"id":"H2Otex",
"name":"H2O transport via diffusion (extracellular to periplasm)",
"metabolites":{
"h2o_e":-1.0,
"h2o_p":1.0
},
"lower_bound":-1000.0,
"upper_bound":1000.0,
"gene_reaction_rule":"",
"subsystem":"Transport"
},
{
"id":"H2Otpp",
"name":"H2O transport via diffusion (periplasm)",
"metabolites":{
"h2o_c":1.0,
"h2o_p":-1.0
},
"lower_bound":-1000.0,
"upper_bound":1000.0,
"gene_reaction_rule":"",
"subsystem":"Transport"
},
{
"id":"H2tex",
"name":"Hydrogen transport via diffusion (extracellular to periplasm)",
"metabolites":{
"h2_e":-1.0,
"h2_p":1.0
},
"lower_bound":-1000.0,
"upper_bound":1000.0,
"gene_reaction_rule":"",
"subsystem":"Transport"
},
{
"id":"H2tpp",
"name":"Hydrogen transport diffusion (periplasm)",
"metabolites":{
"h2_c":1.0,
"h2_p":-1.0
},
"lower_bound":-1000.0,
"upper_bound":1000.0,
"gene_reaction_rule":"",
"subsystem":"Transport"
},
{
"id":"HADPCOADH",
"name":"3-hydroxyadipyl-CoA dehydrogenase",
"metabolites":{
"3hadpcoa_c":-1.0,
"h2_c":1.0,
"oxadpcoa_c":1.0
},
"lower_bound":0.0,
"upper_bound":1000.0,
"gene_reaction_rule":"",
"subsystem":"Phenylacetyl-CoA pathway"
},
{
"id":"HCO3E",
"name":"HCO3 equilibration reaction",
"metabolites":{
"co2_c":-1.0,
"h2o_c":-1.0,
"h_c":1.0,
"hco3_c":1.0
},
"lower_bound":-1000.0,
"upper_bound":1000.0,
"gene_reaction_rule":""
},
{
"id":"HCO3_NAt",
"name":"Bicarbonate transport (Na/HCO3 cotransport)",
"metabolites":{
"hco3_c":1.0,
"hco3_e":-1.0,
"na1_c":1.0,
"na1_e":-1.0
},
"lower_bound":-1000.0,
"upper_bound":1000.0,
"gene_reaction_rule":"(VBICanLib130745_0858)",
"subsystem":"Transport"
},
{
"id":"HDCAtexi",
"name":"Hexadecanoate transport via facilitated irreversible diffusion (extracellular to periplasm)",
"metabolites":{
"hdca_e":-1.0,
"hdca_p":1.0
},
"lower_bound":-1000.0,
"upper_bound":1000.0,
"gene_reaction_rule":"",
"subsystem":"Transport"
},
{
"id":"HEMEOS",
"name":"Heme O synthase",
"metabolites":{
"frdp_c":-1.0,
"h2o_c":-1.0,
"hemeO_c":1.0,
"pheme_c":-1.0,
"ppi_c":1.0
},
"lower_bound":0.0,
"upper_bound":1000.0,
"gene_reaction_rule":"(VBICanLib130745_0267)",
"subsystem":"Porphyrin and Chlorophyll Metabolism"
},
{
"id":"HEX1",
"name":"Hexokinase (D-glucose:ATP)",
"metabolites":{
"adp_c":1.0,
"atp_c":-1.0,
"g6p_c":1.0,
"glc__D_c":-1.0,
"h_c":1.0
},
"lower_bound":0.0,
"upper_bound":1000.0,
"gene_reaction_rule":"(VBICanLib130745_0175)",
"subsystem":"Glycolysis"
},
{
"id":"HGNTOR",
"name":"Homogentisateoxygen 1 2 oxidoreductase  decyclizing ",
"metabolites":{
"4mlacac_c":1.0,
"h_c":1.0,
"hgentis_c":-1.0,
"o2_c":-1.0
},
"lower_bound":0.0,
"upper_bound":1000.0,
"gene_reaction_rule":"",
"subsystem":"Homogentisate Pathway"
},
{
"id":"HISTD",
"name":"Histidinol dehydrogenase",
"metabolites":{
"h2o_c":-1.0,
"h_c":3.0,
"his__L_c":1.0,
"histd_c":-1.0,
"nad_c":-2.0,
"nadh_c":2.0
},
"lower_bound":0.0,
"upper_bound":1000.0,
"gene_reaction_rule":"",
"subsystem":"Histidine Metabolism"
},
{
"id":"HISTP",
"name":"Histidinol-phosphatase",
"metabolites":{
"h2o_c":-1.0,
"hisp_c":-1.0,
"histd_c":1.0,
"pi_c":1.0
},
"lower_bound":0.0,
"upper_bound":1000.0,
"gene_reaction_rule":"",
"subsystem":"Histidine Metabolism"
},
{
"id":"HISabcpp",
"name":"L-histidine transport via ABC system (periplasm)",
"metabolites":{
"adp_c":1.0,
"atp_c":-1.0,
"h2o_c":-1.0,
"h_c":1.0,
"his__L_c":1.0,
"his__L_p":-1.0,
"pi_c":1.0
},
"lower_bound":0.0,
"upper_bound":1000.0,
"gene_reaction_rule":"(VBICanLib130745_0549)",
"subsystem":"Transport"
},
{
"id":"HIStex",
"name":"L-histidine transport via diffusion (extracellular to periplasm)",
"metabolites":{
"his__L_e":-1.0,
"his__L_p":1.0
},
"lower_bound":-1000.0,
"upper_bound":1000.0,
"gene_reaction_rule":"",
"subsystem":"Transport"
},
{
"id":"HMBS",
"name":"Hydroxymethylbilane synthase",
"metabolites":{
"h2o_c":-1.0,
"hmbil_c":1.0,
"nh4_c":4.0,
"ppbng_c":-4.0
},
"lower_bound":0.0,
"upper_bound":1000.0,
"gene_reaction_rule":"(VBICanLib130745_0986)",
"subsystem":"Porphyrin and Chlorophyll Metabolism"
},
{
"id":"HMGL",
"name":"Hydroxymethylglutaryl-CoA lyase",
"metabolites":{
"acac_c":1.0,
"accoa_c":1.0,
"hmgcoa_c":-1.0
},
"lower_bound":0.0,
"upper_bound":1000.0,
"gene_reaction_rule":"(VBICanLib130745_0081)",
"subsystem":"Synthesis and degradation of Ketones Bodies"
},
{
"id":"HPPK",
"name":"2-amino-4-hydroxy-6-hydroxymethyldihydropteridine diphosphokinase",
"metabolites":{
"2ahhmd_c":1.0,
"2ahhmp_c":-1.0,
"amp_c":1.0,
"atp_c":-1.0,
"h_c":1.0
},
"lower_bound":0.0,
"upper_bound":1000.0,
"gene_reaction_rule":"(VBICanLib130745_1106)",
"subsystem":"Folate Biosynthesis"
},
{
"id":"HSDxi",
"name":"Homoserine dehydrogenase  NADH   irreversible",
"metabolites":{
"aspsa_c":-1.0,
"h_c":-1.0,
"hom__L_c":1.0,
"nad_c":1.0,
"nadh_c":-1.0
},
"lower_bound":-1000.0,
"upper_bound":1000.0,
"gene_reaction_rule":"(VBICanLib130745_0832)",
"subsystem":"Lysine Biosynthesis"
},
{
"id":"HSK",
"name":"Homoserine kinase",
"metabolites":{
"adp_c":1.0,
"atp_c":-1.0,
"h_c":1.0,
"hom__L_c":-1.0,
"phom_c":1.0
},
"lower_bound":0.0,
"upper_bound":1000.0,
"gene_reaction_rule":"(VBICanLib130745_0446)",
"subsystem":"Glycine, Serine and threonine metabolism"
},
{
"id":"HSTPT",
"name":"Histidinol-phosphate transaminase",
"metabolites":{
"akg_c":1.0,
"glu__L_c":-1.0,
"hisp_c":1.0,
"imacp_c":-1.0
},
"lower_bound":-1000.0,
"upper_bound":1000.0,
"gene_reaction_rule":"",
"subsystem":"Histidine Metabolism"
},
{
"id":"HXAtex",
"name":"Hexanoate transport via diffusion (extracellular to periplasm)",
"metabolites":{
"hxa_e":-1.0,
"hxa_p":1.0
},
"lower_bound":-1000.0,
"upper_bound":1000.0,
"gene_reaction_rule":"(VBICanLib130745_0858)",
"subsystem":"Transport"
},
{
"id":"Htex",
"name":"Proton transport via diffusion (extracellular to periplasm)",
"metabolites":{
"h_e":-1.0,
"h_p":1.0
},
"lower_bound":-1000.0,
"upper_bound":1000.0,
"gene_reaction_rule":"",
"subsystem":"Transport"
},
{
"id":"ICDHyr",
"name":"Isocitrate dehydrogenase (NADP)",
"metabolites":{
"akg_c":1.0,
"co2_c":1.0,
"icit_c":-1.0,
"nadp_c":-1.0,
"nadph_c":1.0
},
"lower_bound":-1000.0,
"upper_bound":1000.0,
"gene_reaction_rule":"(VBICanLib130745_0834)",
"subsystem":"TCA Cycle"
},
{
"id":"ICITt_kt",
"name":"ICITt kt",
"metabolites":{
"h_c":1.0,
"h_p":-1.0,
"icit_c":1.0,
"icit_p":-1.0
},
"lower_bound":-1000.0,
"upper_bound":1000.0,
"gene_reaction_rule":"",
"subsystem":"Transport"
},
{
"id":"ICITtex",
"name":"Citrate transport via diffusion extracellular to periplasm ",
"metabolites":{
"icit_e":-1.0,
"icit_p":1.0
},
"lower_bound":-1000.0,
"upper_bound":1000.0,
"gene_reaction_rule":"(VBICanLib130745_0909)",
"subsystem":"Transport"
},
{
"id":"ICL",
"name":"Isocitrate lyase",
"metabolites":{
"glx_c":1.0,
"icit_c":-1.0,
"succ_c":1.0
},
"lower_bound":0.0,
"upper_bound":1000.0,
"gene_reaction_rule":"(VBICanLib130745_0396)",
"subsystem":"TCA Cycle"
},
{
"id":"IG3PS",
"name":"Imidazole-glycerol-3-phosphate synthase",
"metabolites":{
"aicar_c":1.0,
"eig3p_c":1.0,
"gln__L_c":-1.0,
"glu__L_c":1.0,
"h_c":1.0,
"prlp_c":-1.0
},
"lower_bound":0.0,
"upper_bound":1000.0,
"gene_reaction_rule":"",
"subsystem":"Histidine Metabolism"
},
{
"id":"IGPDH",
"name":"Imidazoleglycerol-phosphate dehydratase",
"metabolites":{
"eig3p_c":-1.0,
"h2o_c":1.0,
"imacp_c":1.0
},
"lower_bound":0.0,
"upper_bound":1000.0,
"gene_reaction_rule":"",
"subsystem":"Histidine Metabolism"
},
{
"id":"IGPS",
"name":"Indole-3-glycerol-phosphate synthase",
"metabolites":{
"2cpr5p_c":-1.0,
"3ig3p_c":1.0,
"co2_c":1.0,
"h2o_c":1.0,
"h_c":-1.0
},
"lower_bound":0.0,
"upper_bound":1000.0,
"gene_reaction_rule":"(VBICanLib130745_0020)",
"subsystem":"Phenylalanine Tyrosine Tryptophan Biosynthesis"
},
{
"id":"ILETA",
"name":"Isoleucine transaminase",
"metabolites":{
"3mop_c":1.0,
"akg_c":-1.0,
"glu__L_c":1.0,
"ile__L_c":-1.0
},
"lower_bound":-1000.0,
"upper_bound":1000.0,
"gene_reaction_rule":"",
"subsystem":"Valine, leucine and isoleucine degradation"
},
{
"id":"ILETRS",
"name":"Isoleucyl-tRNA synthetase",
"metabolites":{
"amp_c":1.0,
"atp_c":-1.0,
"ile__L_c":-1.0,
"iletrna_c":1.0,
"ppi_c":1.0,
"trnaile_c":-1.0
},
"lower_bound":0.0,
"upper_bound":1000.0,
"gene_reaction_rule":"(VBICanLib130745_0361) or (VBICanLib130745_0868)",
"subsystem":"Valine, Leucine, and Isoleucine Metabolism"
},
{
"id":"ILEabcpp",
"name":"L-isoleucine transport via ABC system (periplasm)",
"metabolites":{
"adp_c":1.0,
"atp_c":-1.0,
"h2o_c":-1.0,
"h_c":1.0,
"ile__L_c":1.0,
"ile__L_p":-1.0,
"pi_c":1.0
},
"lower_bound":0.0,
"upper_bound":1000.0,
"gene_reaction_rule":"(VBICanLib130745_0909)",
"subsystem":"Transport"
},
{
"id":"ILEtex",
"name":"L-isoleucine transport via diffusion (extracellular to periplasm)",
"metabolites":{
"ile__L_e":-1.0,
"ile__L_p":1.0
},
"lower_bound":-1000.0,
"upper_bound":1000.0,
"gene_reaction_rule":"",
"subsystem":"Transport"
},
{
"id":"IMPC",
"name":"IMP cyclohydrolase",
"metabolites":{
"fprica_c":1.0,
"h2o_c":-1.0,
"imp_c":-1.0
},
"lower_bound":-1000.0,
"upper_bound":1000.0,
"gene_reaction_rule":"(VBICanLib130745_0986)",
"subsystem":"Purine Metabolism"
},
{
"id":"IMPD",
"name":"IMP dehydrogenase",
"metabolites":{
"h2o_c":-1.0,
"h_c":1.0,
"imp_c":-1.0,
"nad_c":-1.0,
"nadh_c":1.0,
"xmp_c":1.0
},
"lower_bound":0.0,
"upper_bound":1000.0,
"gene_reaction_rule":"(VBICanLib130745_0581)",
"subsystem":"Purine Metabolism"
},
{
"id":"IPDDI",
"name":"Isopentenyl-diphosphate D-isomerase",
"metabolites":{
"dmpp_c":1.0,
"ipdp_c":-1.0
},
"lower_bound":-1000.0,
"upper_bound":1000.0,
"gene_reaction_rule":"",
"subsystem":"Steroid biosynthesis"
},
{
"id":"IPDPS",
"name":"1-hydroxy-2-methyl-2-(E)-butenyl 4-diphosphate reductase (ipdp)",
"metabolites":{
"h2mb4p_c":-1.0,
"h2o_c":1.0,
"h_c":-1.0,
"ipdp_c":1.0,
"nad_c":1.0,
"nadh_c":-1.0
},
"lower_bound":0.0,
"upper_bound":1000.0,
"gene_reaction_rule":"(VBICanLib130745_0979)",
"subsystem":"Steroid biosynthesis"
},
{
"id":"IPMD",
"name":"3-isopropylmalate dehydrogenase",
"metabolites":{
"3c2hmp_c":-1.0,
"3c4mop_c":1.0,
"h_c":1.0,
"nad_c":-1.0,
"nadh_c":1.0
},
"lower_bound":-1000.0,
"upper_bound":1000.0,
"gene_reaction_rule":"(VBICanLib130745_0834)",
"subsystem":"Valine, Leucine, and Isoleucine Metabolism"
},
{
"id":"IPPMIa",
"name":"3-isopropylmalate dehydratase",
"metabolites":{
"2ippm_c":1.0,
"3c2hmp_c":-1.0,
"h2o_c":1.0
},
"lower_bound":-1000.0,
"upper_bound":1000.0,
"gene_reaction_rule":"(VBICanLib130745_0366) or (VBICanLib130745_0750)",
"subsystem":"Valine, Leucine, and Isoleucine Metabolism"
},
{
"id":"IPPMIb",
"name":"2-isopropylmalate hydratase",
"metabolites":{
"2ippm_c":-1.0,
"3c3hmp_c":1.0,
"h2o_c":-1.0
},
"lower_bound":-1000.0,
"upper_bound":1000.0,
"gene_reaction_rule":"(VBICanLib130745_0366) or (VBICanLib130745_0750)",
"subsystem":"Valine, Leucine, and Isoleucine Metabolism"
},
{
"id":"IPPS",
"name":"2-isopropylmalate synthase",
"metabolites":{
"3c3hmp_c":1.0,
"3mob_c":-1.0,
"accoa_c":-1.0,
"coa_c":1.0,
"h2o_c":-1.0,
"h_c":1.0
},
"lower_bound":0.0,
"upper_bound":1000.0,
"gene_reaction_rule":"",
"subsystem":"Valine, Leucine, and Isoleucine Metabolism"
},
{
"id":"ISETACabcpp",
"name":"Isethionate transport via ABC system (periplasm)",
"metabolites":{
"adp_c":1.0,
"atp_c":-1.0,
"h2o_c":-1.0,
"h_c":1.0,
"isetac_c":1.0,
"isetac_p":-1.0,
"pi_c":1.0
},
"lower_bound":0.0,
"upper_bound":1000.0,
"gene_reaction_rule":"(VBICanLib130745_0681)",
"subsystem":"Transport"
},
{
"id":"ISETACtex",
"name":"Isethionate transport via diffusion (extracellular to periplasm)",
"metabolites":{
"isetac_e":-1.0,
"isetac_p":1.0
},
"lower_bound":-1000.0,
"upper_bound":1000.0,
"gene_reaction_rule":"(VBICanLib130745_0653)",
"subsystem":"Transport"
},
{
"id":"KARA1",
"name":"Ketol-acid reductoisomerase (2,3-dihydroxy-3-methylbutanoate)",
"metabolites":{
"23dhmb_c":-1.0,
"alac__S_c":1.0,
"h_c":1.0,
"nadp_c":-1.0,
"nadph_c":1.0
},
"lower_bound":-1000.0,
"upper_bound":1000.0,
"gene_reaction_rule":"(VBICanLib130745_1170)",
"subsystem":"Valine, Leucine, and Isoleucine Metabolism"
},
{
"id":"KARA2",
"name":"Ketol-acid reductoisomerase (2-Acetolactate)",
"metabolites":{
"23dhmp_c":1.0,
"2ahbut_c":-1.0,
"h_c":-1.0,
"nadp_c":1.0,
"nadph_c":-1.0
},
"lower_bound":-1000.0,
"upper_bound":1000.0,
"gene_reaction_rule":"(VBICanLib130745_1170)",
"subsystem":"Valine, Leucine, and Isoleucine Metabolism"
},
{
"id":"KAS14",
"name":"Beta-ketoacyl-ACP synthase",
"metabolites":{
"ACP_c":1.0,
"acACP_c":-1.0,
"actACP_c":1.0,
"co2_c":1.0,
"h_c":-1.0,
"malACP_c":-1.0
},
"lower_bound":0.0,
"upper_bound":1000.0,
"gene_reaction_rule":"(VBICanLib130745_0378)",
"subsystem":"Fatty Acid  Biosynthesis"
},
{
"id":"LEUTA",
"name":"Leucine transaminase",
"metabolites":{
"4mop_c":1.0,
"akg_c":-1.0,
"glu__L_c":1.0,
"leu__L_c":-1.0
},
"lower_bound":-1000.0,
"upper_bound":1000.0,
"gene_reaction_rule":"",
"subsystem":"Valine, leucine and isoleucine degradation"
},
{
"id":"LEUTRS",
"name":"Leucyl-tRNA synthetase",
"metabolites":{
"amp_c":1.0,
"atp_c":-1.0,
"leu__L_c":-1.0,
"leutrna_c":1.0,
"ppi_c":1.0,
"trnaleu_c":-1.0
},
"lower_bound":0.0,
"upper_bound":1000.0,
"gene_reaction_rule":"(VBICanLib130745_0439)",
"subsystem":"Valine, Leucine, and Isoleucine Metabolism"
},
{
"id":"LEUabcpp",
"name":"L-leucine transport via ABC system (periplasm)",
"metabolites":{
"adp_c":1.0,
"atp_c":-1.0,
"h2o_c":-1.0,
"h_c":1.0,
"leu__L_c":1.0,
"leu__L_p":-1.0,
"pi_c":1.0
},
"lower_bound":0.0,
"upper_bound":1000.0,
"gene_reaction_rule":"((VBICanLib130745_0909) and (VBICanLib130745_1112))",
"subsystem":"Transport"
},
{
"id":"LEUtex",
"name":"L-leucine transport via diffusion (extracellular to periplasm)",
"metabolites":{
"leu__L_e":-1.0,
"leu__L_p":1.0
},
"lower_bound":-1000.0,
"upper_bound":1000.0,
"gene_reaction_rule":"",
"subsystem":"Transport"
},
{
"id":"LYSTRS",
"name":"Lysyl-tRNA synthetase",
"metabolites":{
"amp_c":1.0,
"atp_c":-1.0,
"lys__L_c":-1.0,
"lystrna_c":1.0,
"ppi_c":1.0,
"trnalys_c":-1.0
},
"lower_bound":0.0,
"upper_bound":1000.0,
"gene_reaction_rule":"(VBICanLib130745_1069)",
"subsystem":"Lysine Biosynthesis"
},
{
"id":"LYSabcpp",
"name":"L-lysine transport via ABC system (periplasm)",
"metabolites":{
"adp_c":1.0,
"atp_c":-1.0,
"h2o_c":-1.0,
"h_c":1.0,
"lys__L_c":1.0,
"lys__L_p":-1.0,
"pi_c":1.0
},
"lower_bound":0.0,
"upper_bound":1000.0,
"gene_reaction_rule":"(VBICanLib130745_0889)",
"subsystem":"Lysine Metabolism"
},
{
"id":"L_LACt2rpp",
"name":"L-lactate reversible transport via proton symport (periplasm)",
"metabolites":{
"h_c":1.0,
"h_p":-1.0,
"lac__L_c":1.0,
"lac__L_p":-1.0
},
"lower_bound":-1000.0,
"upper_bound":1000.0,
"gene_reaction_rule":"",
"subsystem":"Transport"
},
{
"id":"L_LACtex",
"name":"L-lactate transport via diffusion (extracellular to periplasm)",
"metabolites":{
"lac__L_e":-1.0,
"lac__L_p":1.0
},
"lower_bound":-1000.0,
"upper_bound":1000.0,
"gene_reaction_rule":"",
"subsystem":"Transport"
},
{
"id":"MACPD",
"name":"Malonyl-ACP decarboxylase",
"metabolites":{
"acACP_c":1.0,
"co2_c":1.0,
"h_c":-1.0,
"malACP_c":-1.0
},
"lower_bound":0.0,
"upper_bound":1000.0,
"gene_reaction_rule":"(VBICanLib130745_0378)",
"subsystem":"Fatty Acid  Biosynthesis"
},
{
"id":"MALt2_2pp",
"name":"Malate transport via proton symport (2 H) (periplasm)",
"metabolites":{
"h_c":2.0,
"h_p":-2.0,
"mal__L_c":1.0,
"mal__L_p":-1.0
},
"lower_bound":0.0,
"upper_bound":1000.0,
"gene_reaction_rule":"(VBICanLib130745_0378)",
"subsystem":"Transport"
},
{
"id":"MALtex",
"name":"Malate transport via diffusion (extracellular to periplasm)",
"metabolites":{
"mal__L_e":-1.0,
"mal__L_p":1.0
},
"lower_bound":-1000.0,
"upper_bound":1000.0,
"gene_reaction_rule":"",
"subsystem":"Transport"
},
{
"id":"MCITS",
"name":"2-methylcitrate synthase",
"metabolites":{
"2mcit_c":1.0,
"coa_c":1.0,
"h2o_c":-1.0,
"h_c":1.0,
"oaa_c":-1.0,
"ppcoa_c":-1.0
},
"lower_bound":0.0,
"upper_bound":1000.0,
"gene_reaction_rule":"(VBICanLib130745_0262)",
"subsystem":"Propanoate Metabolism"
},
{
"id":"MCOATA",
"name":"Malonyl-CoA-ACP transacylase",
"metabolites":{
"ACP_c":-1.0,
"coa_c":1.0,
"malACP_c":1.0,
"malcoa_c":-1.0
},
"lower_bound":-1000.0,
"upper_bound":1000.0,
"gene_reaction_rule":"(VBICanLib130745_0297)",
"subsystem":"Fatty Acid  Biosynthesis"
},
{
"id":"MDH",
"name":"Malate dehydrogenase",
"metabolites":{
"h_c":1.0,
"mal__L_c":-1.0,
"nad_c":-1.0,
"nadh_c":1.0,
"oaa_c":1.0
},
"lower_bound":-1000.0,
"upper_bound":1000.0,
"gene_reaction_rule":"(VBICanLib130745_0997)",
"subsystem":"TCA Cycle"
},
{
"id":"ME1",
"name":"Malic enzyme (NAD)",
"metabolites":{
"co2_c":1.0,
"mal__L_c":-1.0,
"nad_c":-1.0,
"nadh_c":1.0,
"pyr_c":1.0
},
"lower_bound":0.0,
"upper_bound":1000.0,
"gene_reaction_rule":"(VBICanLib130745_0017)",
"subsystem":"Glycolysis"
},
{
"id":"MECDPDH",
"name":"2C-methyl-D-erythritol 2,4 cyclodiphosphate dehydratase",
"metabolites":{
"2mecdp_c":-1.0,
"h2mb4p_c":1.0,
"h2o_c":1.0,
"h_c":-1.0
},
"lower_bound":0.0,
"upper_bound":1000.0,
"gene_reaction_rule":"",
"subsystem":"Steroid biosynthesis"
},
{
"id":"MECDPS",
"name":"2-C-methyl-D-erythritol 2,4-cyclodiphosphate synthase",
"metabolites":{
"2mecdp_c":1.0,
"2p4c2me_c":-1.0,
"cmp_c":1.0
},
"lower_bound":0.0,
"upper_bound":1000.0,
"gene_reaction_rule":"",
"subsystem":"Steroid biosynthesis"
},
{
"id":"MEPCT",
"name":"2-C-methyl-D-erythritol 4-phosphate cytidylyltransferase",
"metabolites":{
"2me4p_c":-1.0,
"4c2me_c":1.0,
"ctp_c":-1.0,
"h_c":-1.0,
"ppi_c":1.0
},
"lower_bound":0.0,
"upper_bound":1000.0,
"gene_reaction_rule":"",
"subsystem":"Steroid biosynthesis"
},
{
"id":"METAT",
"name":"Methionine adenosyltransferase",
"metabolites":{
"amet_c":1.0,
"atp_c":-1.0,
"h2o_c":-1.0,
"met__L_c":-1.0,
"pi_c":1.0,
"ppi_c":1.0
},
"lower_bound":0.0,
"upper_bound":1000.0,
"gene_reaction_rule":"(VBICanLib130745_0077)",
"subsystem":"Methionine Metabolism"
},
{
"id":"METTRS",
"name":"Methionyl-tRNA synthetase",
"metabolites":{
"amp_c":1.0,
"atp_c":-1.0,
"met__L_c":-1.0,
"mettrna_c":1.0,
"ppi_c":1.0,
"trnamet_c":-1.0
},
"lower_bound":0.0,
"upper_bound":1000.0,
"gene_reaction_rule":"(VBICanLib130745_0107)",
"subsystem":"Methionine Metabolism"
},
{
"id":"METabcpp",
"name":"L-methionine transport via ABC system (periplasm)",
"metabolites":{
"adp_c":1.0,
"atp_c":-1.0,
"h2o_c":-1.0,
"h_c":1.0,
"met__L_c":1.0,
"met__L_p":-1.0,
"pi_c":1.0
},
"lower_bound":0.0,
"upper_bound":1000.0,
"gene_reaction_rule":"((VBICanLib130745_0057) and (VBICanLib130745_0056) and (VBICanLib130745_0055) and (VBICanLib130745_0058)) or (VBICanLib130745_0541) or (VBICanLib130745_0691)",
"subsystem":"Transport"
},
{
"id":"METtex",
"name":"L-methionine transport via diffusion (extracellular to periplasm)",
"metabolites":{
"met__L_e":-1.0,
"met__L_p":1.0
},
"lower_bound":-1000.0,
"upper_bound":1000.0,
"gene_reaction_rule":"",
"subsystem":"Transport"
},
{
"id":"MICITDr",
"name":"2-methylisocitrate dehydratase",
"metabolites":{
"2mcacn_c":-1.0,
"h2o_c":-1.0,
"micit_c":1.0
},
"lower_bound":-1000.0,
"upper_bound":1000.0,
"gene_reaction_rule":"(VBICanLib130745_0366)",
"subsystem":"Propanoate Metabolism"
},
{
"id":"MOHMT",
"name":"3-methyl-2-oxobutanoate hydroxymethyltransferase",
"metabolites":{
"2dhp_c":1.0,
"3mob_c":-1.0,
"h2o_c":-1.0,
"mlthf_c":-1.0,
"thf_c":1.0
},
"lower_bound":0.0,
"upper_bound":1000.0,
"gene_reaction_rule":"",
"subsystem":"Pantothenate and CoA Biosynthesis"
},
{
"id":"MSO3abcpp",
"name":"Methanesulfonate transport via ABC system (periplasm)",
"metabolites":{
"adp_c":1.0,
"atp_c":-1.0,
"h2o_c":-1.0,
"h_c":1.0,
"mso3_c":1.0,
"mso3_p":-1.0,
"pi_c":1.0
},
"lower_bound":0.0,
"upper_bound":1000.0,
"gene_reaction_rule":"(VBICanLib130745_0652)",
"subsystem":"Transport"
},
{
"id":"MSO3tex",
"name":"Methanesulfonate transport via diffusion (extracellular to periplasm)",
"metabolites":{
"mso3_e":-1.0,
"mso3_p":1.0
},
"lower_bound":-1000.0,
"upper_bound":1000.0,
"gene_reaction_rule":"",
"subsystem":"Transport"
},
{
"id":"MTHFC",
"name":"Methenyltetrahydrofolate cyclohydrolase",
"metabolites":{
"10fthf_c":1.0,
"h2o_c":-1.0,
"h_c":1.0,
"methf_c":-1.0
},
"lower_bound":-1000.0,
"upper_bound":1000.0,
"gene_reaction_rule":"(VBICanLib130745_0745)",
"subsystem":"One Carbon pool by folate"
},
{
"id":"MTHFD",
"name":"Methylenetetrahydrofolate dehydrogenase (NADP)",
"metabolites":{
"methf_c":1.0,
"mlthf_c":-1.0,
"nadp_c":-1.0,
"nadph_c":1.0
},
"lower_bound":-1000.0,
"upper_bound":1000.0,
"gene_reaction_rule":"(VBICanLib130745_0745)",
"subsystem":"One Carbon pool by folate"
},
{
"id":"MTHFR3",
"name":"5 10 methylenetetrahydrofolatereductase  NADPH ",
"metabolites":{
"5mthf_c":1.0,
"h_c":-2.0,
"mlthf_c":-1.0,
"nadp_c":1.0,
"nadph_c":-1.0
},
"lower_bound":0.0,
"upper_bound":1000.0,
"gene_reaction_rule":"",
"subsystem":"One Carbon pool by folate"
},
{
"id":"MHPGLUT",
"name":"5 methyltetrahydropteroyltriglutamate homocysteine S methyltransferase",
"metabolites":{
"hcys__L_c":-1.0,
"hpglu_c":1.0,
"met__L_c":1.0,
"mhpglu_c":-1.0
},
"lower_bound":-1000.0,
"upper_bound":1000.0,
"gene_reaction_rule":"(VBICanLib130745_1034)",
"subsystem":"Methionine Metabolism"
},
{
"id":"MUCCY_kt",
"name":"MUCCY kt",
"metabolites":{
"4cml_c":1.0,
"CCbuttc_c":-1.0,
"h_c":-1.0
},
"lower_bound":0.0,
"upper_bound":1000.0,
"gene_reaction_rule":"(VBICanLib130745_0916)",
"subsystem":"B-Ketoadipate pathway"
},
{
"id":"M_XYLtpp",
"name":"XYLtpp",
"metabolites":{
"m_xyl_c":1.0,
"m_xyl_p":-1.0
},
"lower_bound":-1000.0,
"upper_bound":1000.0,
"gene_reaction_rule":"",
"subsystem":"Transport"
},
{
"id":"M_Xylt1",
"name":"Xylt1",
"metabolites":{
"m_xyl_e":-1.0,
"m_xyl_p":1.0
},
"lower_bound":-1000.0,
"upper_bound":1000.0,
"gene_reaction_rule":"",
"subsystem":"Transport"
},
{
"id":"NACt1pp",
"name":"NACt1pp",
"metabolites":{
"h_c":1.0,
"h_p":-1.0,
"nac_c":1.0,
"nac_p":-1.0
},
"lower_bound":-1000.0,
"upper_bound":1000.0,
"gene_reaction_rule":"",
"subsystem":"Transport"
},
{
"id":"NACtex",
"name":"Nicotinic acid transport via diffusion (extracellular to periplasm)",
"metabolites":{
"nac_e":-1.0,
"nac_p":1.0
},
"lower_bound":-1000.0,
"upper_bound":1000.0,
"gene_reaction_rule":"",
"subsystem":"Transport"
},
{
"id":"NADH16pp",
"name":"NADH dehydrogenase (ubiquinone-8 & 3 protons) (periplasm)",
"metabolites":{
"h_c":-4.0,
"h_p":3.0,
"nad_c":1.0,
"nadh_c":-1.0,
"q8_c":-1.0,
"q8h2_c":1.0
},
"lower_bound":0.0,
"upper_bound":1000.0,
"gene_reaction_rule":"((VBICanLib130745_0781) and (VBICanLib130745_0782) and (VBICanLib130745_0783) and (VBICanLib130745_0784) and (VBICanLib130745_0785) and (VBICanLib130745_0786) and (VBICanLib130745_0787) and (VBICanLib130745_0788) and (VBICanLib130745_0789) and (VBICanLib130745_0790) and (VBICanLib130745_0791) and (VBICanLib130745_0792) and (VBICanLib130745_0793) and (VBICanLib130745_0794))",
"subsystem":"Oxidative Phosphorylation"
},
{
"id":"NADK",
"name":"NAD kinase",
"metabolites":{
"adp_c":1.0,
"atp_c":-1.0,
"h_c":1.0,
"nad_c":-1.0,
"nadp_c":1.0
},
"lower_bound":0.0,
"upper_bound":1000.0,
"gene_reaction_rule":"(VBICanLib130745_0491)",
"subsystem":"Nicotinate and Nicotinamide"
},
{
"id":"NADS2",
"name":"Nicotinate-mononucleotide adenylyltransferase",
"metabolites":{
"amp_c":1.0,
"atp_c":-1.0,
"dnad_c":-1.0,
"gln__L_c":-1.0,
"glu__L_c":1.0,
"h2o_c":-1.0,
"h_c":1.0,
"nad_c":1.0,
"ppi_c":1.0
},
"lower_bound":0.0,
"upper_bound":1000.0,
"gene_reaction_rule":"(VBICanLib130745_0860)",
"subsystem":"Nicotinate and Nicotinamide"
},
{
"id":"NAMNPP",
"name":"Nicotinic acid mononucleotide pyrophosphorylase",
"metabolites":{
"adp_c":1.0,
"atp_c":-1.0,
"h2o_c":-1.0,
"nac_c":-1.0,
"nicrnt_c":1.0,
"pi_c":1.0,
"ppi_c":1.0,
"prpp_c":-1.0
},
"lower_bound":0.0,
"upper_bound":1000.0,
"gene_reaction_rule":"(VBICanLib130745_0371)",
"subsystem":"Nicotinate and Nicotinamide"
},
{
"id":"NAt3_1p5pp",
"name":"Sodium proton antiporter (H:NA is 1.5) (periplasm)",
"metabolites":{
"h_c":3.0,
"h_p":-3.0,
"na1_c":-2.0,
"na1_p":2.0
},
"lower_bound":0.0,
"upper_bound":1000.0,
"gene_reaction_rule":"",
"subsystem":"Transport"
},
{
"id":"NAt3_2pp",
"name":"Sodium proton antiporter (H:NA is 2) (periplasm)",
"metabolites":{
"h_c":2.0,
"h_p":-2.0,
"na1_c":-1.0,
"na1_p":1.0
},
"lower_bound":0.0,
"upper_bound":1000.0,
"gene_reaction_rule":"(VBICanLib130745_0269)",
"subsystem":"Transport"
},
{
"id":"NAtex",
"name":"Sodium transport via diffusion (extracellular to periplasm)",
"metabolites":{
"na1_e":-1.0,
"na1_p":1.0
},
"lower_bound":-1000.0,
"upper_bound":1000.0,
"gene_reaction_rule":"",
"subsystem":"Transport"
},
{
"id":"NDPK1",
"name":"Nucleoside-diphosphate kinase (ATP:GDP)",
"metabolites":{
"adp_c":1.0,
"atp_c":-1.0,
"gdp_c":-1.0,
"gtp_c":1.0
},
"lower_bound":-1000.0,
"upper_bound":1000.0,
"gene_reaction_rule":"(VBICanLib130745_0299)",
"subsystem":"Purine Metabolism"
},
{
"id":"NDPK2",
"name":"Nucleoside-diphosphate kinase (ATP:UDP)",
"metabolites":{
"adp_c":1.0,
"atp_c":-1.0,
"udp_c":-1.0,
"utp_c":1.0
},
"lower_bound":-1000.0,
"upper_bound":1000.0,
"gene_reaction_rule":"(VBICanLib130745_0299)",
"subsystem":"Pyrimidine Metabolism"
},
{
"id":"NDPK3",
"name":"Nucleoside-diphosphate kinase (ATP:CDP)",
"metabolites":{
"adp_c":1.0,
"atp_c":-1.0,
"cdp_c":-1.0,
"ctp_c":1.0
},
"lower_bound":-1000.0,
"upper_bound":1000.0,
"gene_reaction_rule":"(VBICanLib130745_0299)",
"subsystem":"Pyrimidine Metabolism"
},
{
"id":"NDPK4",
"name":"Nucleoside-diphosphate kinase (ATP:dTDP)",
"metabolites":{
"adp_c":1.0,
"atp_c":-1.0,
"dtdp_c":-1.0,
"dttp_c":1.0
},
"lower_bound":-1000.0,
"upper_bound":1000.0,
"gene_reaction_rule":"(VBICanLib130745_0299)",
"subsystem":"Pyrimidine Metabolism"
},
{
"id":"NDPK5",
"name":"Nucleoside-diphosphate kinase (ATP:dGDP)",
"metabolites":{
"adp_c":1.0,
"atp_c":-1.0,
"dgdp_c":-1.0,
"dgtp_c":1.0
},
"lower_bound":-1000.0,
"upper_bound":1000.0,
"gene_reaction_rule":"(VBICanLib130745_0299)",
"subsystem":"Purine Metabolism"
},
{
"id":"NDPK6",
"name":"Nucleoside-diphosphate kinase (ATP:dUDP)",
"metabolites":{
"adp_c":1.0,
"atp_c":-1.0,
"dudp_c":-1.0,
"dutp_c":1.0
},
"lower_bound":-1000.0,
"upper_bound":1000.0,
"gene_reaction_rule":"(VBICanLib130745_0299)",
"subsystem":"Pyrimidine Metabolism"
},
{
"id":"NDPK7",
"name":"Nucleoside-diphosphate kinase (ATP:dCDP)",
"metabolites":{
"adp_c":1.0,
"atp_c":-1.0,
"dcdp_c":-1.0,
"dctp_c":1.0
},
"lower_bound":-1000.0,
"upper_bound":1000.0,
"gene_reaction_rule":"(VBICanLib130745_0299)",
"subsystem":"Pyrimidine Metabolism"
},
{
"id":"NDPK8",
"name":"Nucleoside-diphosphate kinase (ATP:dADP)",
"metabolites":{
"adp_c":1.0,
"atp_c":-1.0,
"dadp_c":-1.0,
"datp_c":1.0
},
"lower_bound":-1000.0,
"upper_bound":1000.0,
"gene_reaction_rule":"(VBICanLib130745_0299)",
"subsystem":"Purine Metabolism"
},
{
"id":"NH4tex",
"name":"Ammonia transport via diffusion (extracellular to periplasm)",
"metabolites":{
"nh4_e":-1.0,
"nh4_p":1.0
},
"lower_bound":-1000.0,
"upper_bound":1000.0,
"gene_reaction_rule":"",
"subsystem":"Transport"
},
{
"id":"NH4tpp",
"name":"Ammonia reversible transport (periplasm)",
"metabolites":{
"nh4_c":1.0,
"nh4_p":-1.0
},
"lower_bound":-1000.0,
"upper_bound":1000.0,
"gene_reaction_rule":"",
"subsystem":"Transport"
},
{
"id":"NI2tex",
"name":"Nickel transport via diffusion (extracellular to periplasm)",
"metabolites":{
"ni2_e":-1.0,
"ni2_p":1.0
},
"lower_bound":-1000.0,
"upper_bound":1000.0,
"gene_reaction_rule":"",
"subsystem":"Transport"
},
{
"id":"NI2uabcpp",
"name":"Nickel transport via ABC system (uptake, periplasm)",
"metabolites":{
"adp_c":1.0,
"atp_c":-1.0,
"h2o_c":-1.0,
"h_c":1.0,
"ni2_c":1.0,
"ni2_p":-1.0,
"pi_c":1.0
},
"lower_bound":0.0,
"upper_bound":1000.0,
"gene_reaction_rule":"",
"subsystem":"Transport"
},
{
"id":"NNATr",
"name":"Nicotinate-nucleotide adenylyltransferase",
"metabolites":{
"atp_c":-1.0,
"dnad_c":1.0,
"h_c":-1.0,
"nicrnt_c":-1.0,
"ppi_c":1.0
},
"lower_bound":-1000.0,
"upper_bound":1000.0,
"gene_reaction_rule":"(VBICanLib130745_0598)",
"subsystem":"Nicotinate and Nicotinamide"
},
{
"id":"NNDPR",
"name":"Nicotinate-nucleotide diphosphorylase (carboxylating)",
"metabolites":{
"co2_c":1.0,
"h_c":-2.0,
"nicrnt_c":1.0,
"ppi_c":1.0,
"prpp_c":-1.0,
"quln_c":-1.0
},
"lower_bound":0.0,
"upper_bound":1000.0,
"gene_reaction_rule":"",
"subsystem":"Nicotinate and Nicotinamide"
},
{
"id":"NO2t2rpp",
"name":"Nitrite transport in via proton symport, reversible (periplasm)",
"metabolites":{
"h_c":1.0,
"h_p":-1.0,
"no2_c":1.0,
"no2_p":-1.0
},
"lower_bound":-1000.0,
"upper_bound":1000.0,
"gene_reaction_rule":"(VBICanLib130745_0965)",
"subsystem":"Transport"
},
{
"id":"NO2tex",
"name":"Nitrite transport via diffusion (extracellular to periplasm)",
"metabolites":{
"no2_e":-1.0,
"no2_p":1.0
},
"lower_bound":-1000.0,
"upper_bound":1000.0,
"gene_reaction_rule":"",
"subsystem":"Transport"
},
{
"id":"NTD10",
"name":"5'-nucleotidase (XMP)",
"metabolites":{
"h2o_c":-1.0,
"pi_c":1.0,
"xmp_c":-1.0,
"xtsn_c":1.0
},
"lower_bound":0.0,
"upper_bound":1000.0,
"gene_reaction_rule":"(VBICanLib130745_0563)",
"subsystem":"Purine Metabolism"
},
{
"id":"NTD11",
"name":"5'-nucleotidase (IMP)",
"metabolites":{
"h2o_c":-1.0,
"imp_c":-1.0,
"ins_c":1.0,
"pi_c":1.0
},
"lower_bound":0.0,
"upper_bound":1000.0,
"gene_reaction_rule":"(VBICanLib130745_0563)",
"subsystem":"Purine Metabolism"
},
{
"id":"NTD2",
"name":"5'-nucleotidase (UMP)",
"metabolites":{
"h2o_c":-1.0,
"pi_c":1.0,
"ump_c":-1.0,
"uri_c":1.0
},
"lower_bound":0.0,
"upper_bound":1000.0,
"gene_reaction_rule":"(VBICanLib130745_0563)",
"subsystem":"Pyrimidine Metabolism"
},
{
"id":"NTD3",
"name":"5'-nucleotidase (dCMP)",
"metabolites":{
"dcmp_c":-1.0,
"dcyt_c":1.0,
"h2o_c":-1.0,
"pi_c":1.0
},
"lower_bound":0.0,
"upper_bound":1000.0,
"gene_reaction_rule":"(VBICanLib130745_0563)",
"subsystem":"Pyrimidine Metabolism"
},
{
"id":"NTD4",
"name":"5'-nucleotidase (CMP)",
"metabolites":{
"cmp_c":-1.0,
"cytd_c":1.0,
"h2o_c":-1.0,
"pi_c":1.0
},
"lower_bound":0.0,
"upper_bound":1000.0,
"gene_reaction_rule":"(VBICanLib130745_0563)",
"subsystem":"Pyrimidine Metabolism"
},
{
"id":"NTD5",
"name":"5'-nucleotidase (dTMP)",
"metabolites":{
"dtmp_c":-1.0,
"h2o_c":-1.0,
"pi_c":1.0,
"thymd_c":1.0
},
"lower_bound":0.0,
"upper_bound":1000.0,
"gene_reaction_rule":"(VBICanLib130745_0563)",
"subsystem":"Pyrimidine Metabolism"
},
{
"id":"NTD6",
"name":"5'-nucleotidase (dAMP)",
"metabolites":{
"dad_2_c":1.0,
"damp_c":-1.0,
"h2o_c":-1.0,
"pi_c":1.0
},
"lower_bound":0.0,
"upper_bound":1000.0,
"gene_reaction_rule":"(VBICanLib130745_0563)",
"subsystem":"Purine Metabolism"
},
{
"id":"NTD7",
"name":"5'-nucleotidase (AMP)",
"metabolites":{
"adn_c":1.0,
"amp_c":-1.0,
"h2o_c":-1.0,
"pi_c":1.0
},
"lower_bound":0.0,
"upper_bound":1000.0,
"gene_reaction_rule":"(VBICanLib130745_0563)",
"subsystem":"Purine Metabolism"
},
{
"id":"NTD8",
"name":"5'-nucleotidase (dGMP)",
"metabolites":{
"dgmp_c":-1.0,
"dgsn_c":1.0,
"h2o_c":-1.0,
"pi_c":1.0
},
"lower_bound":0.0,
"upper_bound":1000.0,
"gene_reaction_rule":"(VBICanLib130745_0563)",
"subsystem":"Purine Metabolism"
},
{
"id":"NTD9",
"name":"5'-nucleotidase (GMP)",
"metabolites":{
"gmp_c":-1.0,
"gsn_c":1.0,
"h2o_c":-1.0,
"pi_c":1.0
},
"lower_bound":0.0,
"upper_bound":1000.0,
"gene_reaction_rule":"(VBICanLib130745_0563)",
"subsystem":"Purine Metabolism"
},
{
"id":"O2tex",
"name":"Oxygen transport via diffusion (extracellular to periplasm)",
"metabolites":{
"o2_e":-1.0,
"o2_p":1.0
},
"lower_bound":-1000.0,
"upper_bound":1000.0,
"gene_reaction_rule":"",
"subsystem":"Transport"
},
{
"id":"O2tpp",
"name":"O2 transport via diffusion (periplasm)",
"metabolites":{
"o2_c":1.0,
"o2_p":-1.0
},
"lower_bound":-1000.0,
"upper_bound":1000.0,
"gene_reaction_rule":"",
"subsystem":"Transport"
},
{
"id":"OARGDC",
"name":"OARGDC",
"metabolites":{
"5g2oxpt_c":-1.0,
"co2_c":1.0,
"gdbtal_c":1.0,
"h_c":-1.0
},
"lower_bound":0.0,
"upper_bound":1000.0,
"gene_reaction_rule":"",
"subsystem":"Arginine and Proline Metabolism"
},
{
"id":"OCBT",
"name":"Ornithine carbamoyltransferase",
"metabolites":{
"cbp_c":-1.0,
"citr__L_c":1.0,
"h_c":1.0,
"orn_c":-1.0,
"pi_c":1.0
},
"lower_bound":-1000.0,
"upper_bound":1000.0,
"gene_reaction_rule":"((VBICanLib130745_0346) or (VBICanLib130745_0346))",
"subsystem":"Urea cycle/amino group metabolism"
},
{
"id":"OCTAtex",
"name":"Octanoate transport via diffusion (extracellular to periplasm)",
"metabolites":{
"octa_e":-1.0,
"octa_p":1.0
},
"lower_bound":-1000.0,
"upper_bound":1000.0,
"gene_reaction_rule":"",
"subsystem":"Transport"
},
{
"id":"OIVD1r",
"name":"2-oxoisovalerate dehydrogenase (acylating; 4-methyl-2-oxopentaoate)",
"metabolites":{
"4mop_c":-1.0,
"co2_c":1.0,
"coa_c":-1.0,
"ivcoa_c":1.0,
"nad_c":-1.0,
"nadh_c":1.0
},
"lower_bound":-1000.0,
"upper_bound":1000.0,
"gene_reaction_rule":"(VBICanLib130745_1000)",
"subsystem":"Valine, leucine and isoleucine degradation"
},
{
"id":"OIVD2",
"name":"2-oxoisovalerate dehydrogenase (acylating; 3-methyl-2-oxobutanoate)",
"metabolites":{
"3mob_c":-1.0,
"co2_c":1.0,
"coa_c":-1.0,
"ibcoa_c":1.0,
"nad_c":-1.0,
"nadh_c":1.0
},
"lower_bound":0.0,
"upper_bound":1000.0,
"gene_reaction_rule":"(VBICanLib130745_1000)",
"subsystem":"Valine, leucine and isoleucine degradation"
},
{
"id":"OIVD3",
"name":"2-oxoisovalerate dehydrogenase (acylating; 3-methyl-2-oxopentanoate)",
"metabolites":{
"2mbcoa_c":1.0,
"3mop_c":-1.0,
"co2_c":1.0,
"coa_c":-1.0,
"nad_c":-1.0,
"nadh_c":1.0
},
"lower_bound":0.0,
"upper_bound":1000.0,
"gene_reaction_rule":"(VBICanLib130745_1000)",
"subsystem":"Valine, leucine and isoleucine degradation"
},
{
"id":"OMCDC",
"name":"2-Oxo-4-methyl-3-carboxypentanoate decarboxylation",
"metabolites":{
"3c4mop_c":-1.0,
"4mop_c":1.0,
"co2_c":1.0,
"h_c":-1.0
},
"lower_bound":0.0,
"upper_bound":1000.0,
"gene_reaction_rule":"",
"subsystem":"Valine, Leucine, and Isoleucine Metabolism"
},
{
"id":"OMPDC",
"name":"Orotidine-5'-phosphate decarboxylase",
"metabolites":{
"co2_c":1.0,
"h_c":-1.0,
"orot5p_c":-1.0,
"ump_c":1.0
},
"lower_bound":0.0,
"upper_bound":1000.0,
"gene_reaction_rule":"(VBICanLib130745_0368)",
"subsystem":"Pyrimidine Metabolism"
},
{
"id":"ORNCD",
"name":"Ornithine cyclodeaminase",
"metabolites":{
"nh4_c":1.0,
"orn_c":-1.0,
"pro__L_c":1.0
},
"lower_bound":0.0,
"upper_bound":1000.0,
"gene_reaction_rule":"(VBICanLib130745_0989)",
"subsystem":"Arginine and Proline Metabolism"
},
{
"id":"ORNDC",
"name":"Ornithine Decarboxylase",
"metabolites":{
"co2_c":1.0,
"h_c":-1.0,
"orn_c":-1.0,
"ptrc_c":1.0
},
"lower_bound":0.0,
"upper_bound":1000.0,
"gene_reaction_rule":"",
"subsystem":"Urea cycle/amino group metabolism"
},
{
"id":"ORNTAC",
"name":"Ornithine transacetylase",
"metabolites":{
"acglu_c":1.0,
"acorn_c":-1.0,
"glu__L_c":-1.0,
"orn_c":1.0
},
"lower_bound":-1000.0,
"upper_bound":1000.0,
"gene_reaction_rule":"(VBICanLib130745_0225)",
"subsystem":"Urea cycle/amino group metabolism"
},
{
"id":"ORNabcpp",
"name":"Ornithine transport via ABC system (periplasm)",
"metabolites":{
"adp_c":1.0,
"atp_c":-1.0,
"h2o_c":-1.0,
"h_c":1.0,
"orn_c":1.0,
"orn_p":-1.0,
"pi_c":1.0
},
"lower_bound":0.0,
"upper_bound":1000.0,
"gene_reaction_rule":"(VBICanLib130745_0058)",
"subsystem":"Lysine Metabolism"
},
{
"id":"ORNtex",
"name":"Ornithine transport via diffusion (extracellular to periplasm)",
"metabolites":{
"orn_e":-1.0,
"orn_p":1.0
},
"lower_bound":-1000.0,
"upper_bound":1000.0,
"gene_reaction_rule":"",
"subsystem":"Transport"
},
{
"id":"ORPT",
"name":"Orotate phosphoribosyltransferase",
"metabolites":{
"orot5p_c":-1.0,
"orot_c":1.0,
"ppi_c":-1.0,
"prpp_c":1.0
},
"lower_bound":-1000.0,
"upper_bound":1000.0,
"gene_reaction_rule":"(VBICanLib130745_0961)",
"subsystem":"Pyrimidine Metabolism"
},
{
"id":"OXOADLR",
"name":"OXOADLR",
"metabolites":{
"2oxoadp_c":-1.0,
"S_gtrdhdlp_c":1.0,
"co2_c":1.0,
"h_c":-1.0,
"lpam_c":-1.0
},
"lower_bound":0.0,
"upper_bound":1000.0,
"gene_reaction_rule":"(VBICanLib130745_0570) or (VBICanLib130745_1001)",
"subsystem":"Lysine Metabolism"
},
{
"id":"PABB",
"name":"PABB",
"metabolites":{
"4adcho_c":1.0,
"chor_c":-1.0,
"h2o_c":1.0,
"nh4_c":-1.0
},
"lower_bound":0.0,
"upper_bound":1000.0,
"gene_reaction_rule":"",
"subsystem":"Folate Biosynthesis"
},
{
"id":"PANTS",
"name":"Pantothenate synthase",
"metabolites":{
"ala_B_c":-1.0,
"amp_c":1.0,
"atp_c":-1.0,
"h_c":1.0,
"pant__R_c":-1.0,
"pnto__R_c":1.0,
"ppi_c":1.0
},
"lower_bound":0.0,
"upper_bound":1000.0,
"gene_reaction_rule":"(VBICanLib130745_0626)",
"subsystem":"Pantothenate and CoA Biosynthesis"
},
{
"id":"PAPPT3",
"name":"Phospho-N-acetylmuramoyl-pentapeptide-transferase (meso-2,6-diaminopimelate)",
"metabolites":{
"uagmda_c":1.0,
"udcpp_c":-1.0,
"ugmda_c":-1.0,
"ump_c":1.0
},
"lower_bound":0.0,
"upper_bound":1000.0,
"gene_reaction_rule":"(VBICanLib130745_0081)",
"subsystem":"Peptidoglycan Biosynthesis"
},
{
"id":"PC",
"name":"Pyruvate carboxylase",
"metabolites":{
"adp_c":1.0,
"atp_c":-1.0,
"h_c":1.0,
"hco3_c":-1.0,
"oaa_c":1.0,
"pi_c":1.0,
"pyr_c":-1.0
},
"lower_bound":0.0,
"upper_bound":1000.0,
"gene_reaction_rule":"(VBICanLib130745_0161)",
"subsystem":"TCA Cycle"
},
{
"id":"PDH",
"name":"Pyruvate dehydrogenase",
"metabolites":{
"accoa_c":1.0,
"co2_c":1.0,
"coa_c":-1.0,
"nad_c":-1.0,
"nadh_c":1.0,
"pyr_c":-1.0
},
"lower_bound":0.0,
"upper_bound":1000.0,
"gene_reaction_rule":"(VBICanLib130745_0569)",
"subsystem":"Glycolysis"
},
{
"id":"PDHbr",
"name":"Pyruvate dehydrogenase (dihydrolipoamide) reversible",
"metabolites":{
"accoa_c":1.0,
"adhlam_c":-1.0,
"coa_c":-1.0,
"dhlam_c":1.0
},
"lower_bound":-1000.0,
"upper_bound":1000.0,
"gene_reaction_rule":"(VBICanLib130745_0570) or (VBICanLib130745_1001)",
"subsystem":"Gluconeogenesis"
},
{
"id":"PDHcr",
"name":"Pyruvate dehydrogenase (dihydrolipoamide dehydrogenase) reversible",
"metabolites":{
"dhlam_c":-1.0,
"h_c":1.0,
"lpam_c":1.0,
"nad_c":-1.0,
"nadh_c":1.0
},
"lower_bound":-1000.0,
"upper_bound":1000.0,
"gene_reaction_rule":"(VBICanLib130745_0569) or (VBICanLib130745_1002) or ((VBICanLib130745_1004) or (VBICanLib130745_0569)) or (VBICanLib130745_1002) or (VBICanLib130745_1004)",
"subsystem":"TCA Cycle"
},
{
"id":"PDX5POi",
"name":"Pyridoxine 5'-phosphate oxidase",
"metabolites":{
"h2o2_c":1.0,
"o2_c":-1.0,
"pdx5p_c":-1.0,
"pydx5p_c":1.0
},
"lower_bound":0.0,
"upper_bound":1000.0,
"gene_reaction_rule":"(VBICanLib130745_1122)",
"subsystem":"Vitamin B6 Metabolism"
},
{
"id":"PDX5PS",
"name":"Pyridoxine 5'-phosphate synthase",
"metabolites":{
"co2_c":1.0,
"dxyl5p_c":-1.0,
"h2o_c":2.0,
"h_c":1.0,
"nad_c":-1.0,
"nadh_c":1.0,
"pdx5p_c":1.0,
"phthr_c":-1.0,
"pi_c":1.0
},
"lower_bound":0.0,
"upper_bound":1000.0,
"gene_reaction_rule":"((VBICanLib130745_0351) and (VBICanLib130745_0307))",
"subsystem":"Vitamin B6 Metabolism"
},
{
"id":"PE120abcpp",
"name":"Phosphatidylethanolamine transport via ABC system (n-C12:0, periplasm)",
"metabolites":{
"adp_c":1.0,
"atp_c":-1.0,
"h2o_c":-1.0,
"h_c":1.0,
"pe120_c":-1.0,
"pe120_p":1.0,
"pi_c":1.0
},
"lower_bound":0.0,
"upper_bound":1000.0,
"gene_reaction_rule":"(VBICanLib130745_0081)",
"subsystem":"Glycerophospholipid Metabolism"
},
{
"id":"PE160abcpp",
"name":"Phosphatidylethanolamine transport via ABC system (n-C16:0, periplasm)",
"metabolites":{
"adp_c":1.0,
"atp_c":-1.0,
"h2o_c":-1.0,
"h_c":1.0,
"pe160_c":-1.0,
"pe160_p":1.0,
"pi_c":1.0
},
"lower_bound":0.0,
"upper_bound":1000.0,
"gene_reaction_rule":"(VBICanLib130745_0081)",
"subsystem":"Glycerophospholipid Metabolism"
},
{
"id":"PE161abcpp",
"name":"Phosphatidylethanolamine transport via ABC system (n-C16:1, periplasm)",
"metabolites":{
"adp_c":1.0,
"atp_c":-1.0,
"h2o_c":-1.0,
"h_c":1.0,
"pe161_c":-1.0,
"pe161_p":1.0,
"pi_c":1.0
},
"lower_bound":0.0,
"upper_bound":1000.0,
"gene_reaction_rule":"(VBICanLib130745_0081)",
"subsystem":"Glycerophospholipid Metabolism"
},
{
"id":"PE180abcpp",
"name":"Phosphatidylethanolamine transport via ABC system (n-C18:0, periplasm)",
"metabolites":{
"adp_c":1.0,
"atp_c":-1.0,
"h2o_c":-1.0,
"h_c":1.0,
"pe180_c":-1.0,
"pe180_p":1.0,
"pi_c":1.0
},
"lower_bound":0.0,
"upper_bound":1000.0,
"gene_reaction_rule":"(VBICanLib130745_0081)",
"subsystem":"Glycerophospholipid Metabolism"
},
{
"id":"PE181abcpp",
"name":"Phosphatidylethanolamine transport via ABC system (n-C18:1, periplasm)",
"metabolites":{
"adp_c":1.0,
"atp_c":-1.0,
"h2o_c":-1.0,
"h_c":1.0,
"pe181_c":-1.0,
"pe181_p":1.0,
"pi_c":1.0
},
"lower_bound":0.0,
"upper_bound":1000.0,
"gene_reaction_rule":"(VBICanLib130745_0081)",
"subsystem":"Glycerophospholipid Metabolism"
},
{
"id":"PENTSOtex",
"name":"PENTSOtex",
"metabolites":{
"pentso3_e":-1.0,
"pentso3_p":1.0
},
"lower_bound":-1000.0,
"upper_bound":1000.0,
"gene_reaction_rule":"",
"subsystem":"Transport"
},
{
"id":"PGAMT",
"name":"Phosphoglucosamine mutase",
"metabolites":{
"gam1p_c":-1.0,
"gam6p_c":1.0
},
"lower_bound":-1000.0,
"upper_bound":1000.0,
"gene_reaction_rule":"(VBICanLib130745_0081)",
"subsystem":"Aminosugar Metabolism"
},
{
"id":"PGI",
"name":"Glucose-6-phosphate isomerase",
"metabolites":{
"f6p_c":1.0,
"g6p_c":-1.0
},
"lower_bound":-1000.0,
"upper_bound":1000.0,
"gene_reaction_rule":"",
"subsystem":"Glycolysis"
},
{
"id":"PGK",
"name":"Phosphoglycerate kinase",
"metabolites":{
"13dpg_c":1.0,
"3pg_c":-1.0,
"adp_c":1.0,
"atp_c":-1.0
},
"lower_bound":-1000.0,
"upper_bound":1000.0,
"gene_reaction_rule":"(VBICanLib130745_0593)",
"subsystem":"Gluconeogenesis"
},
{
"id":"PGL",
"name":"6-phosphogluconolactonase",
"metabolites":{
"6pgc_c":1.0,
"6pgl_c":-1.0,
"h2o_c":-1.0,
"h_c":1.0
},
"lower_bound":0.0,
"upper_bound":1000.0,
"gene_reaction_rule":"(VBICanLib130745_0746)",
"subsystem":"Glycolysis"
},
{
"id":"PGM",
"name":"Phosphoglycerate mutase",
"metabolites":{
"2pg_c":-1.0,
"3pg_c":1.0
},
"lower_bound":-1000.0,
"upper_bound":1000.0,
"gene_reaction_rule":"(VBICanLib130745_0173)",
"subsystem":"Gluconeogenesis"
},
{
"id":"PGMT",
"name":"Phosphoglucomutase",
"metabolites":{
"g1p_c":-1.0,
"g6p_c":1.0
},
"lower_bound":-1000.0,
"upper_bound":1000.0,
"gene_reaction_rule":"(VBICanLib130745_1058)",
"subsystem":"Glycolysis"
},
{
"id":"PGP120abcpp",
"name":"Phosphatidylglycerophosphate transport via ABC system (n-C12:0, periplasm)",
"metabolites":{
"adp_c":1.0,
"atp_c":-1.0,
"h2o_c":-1.0,
"h_c":1.0,
"pgp120_c":-1.0,
"pgp120_p":1.0,
"pi_c":1.0
},
"lower_bound":0.0,
"upper_bound":1000.0,
"gene_reaction_rule":"(VBICanLib130745_0081)",
"subsystem":"Glycerophospholipid Metabolism"
},
{
"id":"PGP160abcpp",
"name":"Phosphatidylglycerophosphate transport via ABC system (n-C16:0, periplasm)",
"metabolites":{
"adp_c":1.0,
"atp_c":-1.0,
"h2o_c":-1.0,
"h_c":1.0,
"pgp160_c":-1.0,
"pgp160_p":1.0,
"pi_c":1.0
},
"lower_bound":0.0,
"upper_bound":1000.0,
"gene_reaction_rule":"(VBICanLib130745_0081)",
"subsystem":"Glycerophospholipid Metabolism"
},
{
"id":"PGP161abcpp",
"name":"Phosphatidylglycerophosphate transport via ABC system (n-C16:1, periplasm)",
"metabolites":{
"adp_c":1.0,
"atp_c":-1.0,
"h2o_c":-1.0,
"h_c":1.0,
"pgp161_c":-1.0,
"pgp161_p":1.0,
"pi_c":1.0
},
"lower_bound":0.0,
"upper_bound":1000.0,
"gene_reaction_rule":"(VBICanLib130745_0081)",
"subsystem":"Glycerophospholipid Metabolism"
},
{
"id":"PGP180abcpp",
"name":"Phosphatidylglycerophosphate transport via ABC system (n-C18:0, periplasm)",
"metabolites":{
"adp_c":1.0,
"atp_c":-1.0,
"h2o_c":-1.0,
"h_c":1.0,
"pgp180_c":-1.0,
"pgp180_p":1.0,
"pi_c":1.0
},
"lower_bound":0.0,
"upper_bound":1000.0,
"gene_reaction_rule":"(VBICanLib130745_0081)",
"subsystem":"Glycerophospholipid Metabolism"
},
{
"id":"PGP181abcpp",
"name":"Phosphatidylglycerophosphate transport via ABC system (n-C18:1, periplasm)",
"metabolites":{
"adp_c":1.0,
"atp_c":-1.0,
"h2o_c":-1.0,
"h_c":1.0,
"pgp181_c":-1.0,
"pgp181_p":1.0,
"pi_c":1.0
},
"lower_bound":0.0,
"upper_bound":1000.0,
"gene_reaction_rule":"(VBICanLib130745_0081)",
"subsystem":"Glycerophospholipid Metabolism"
},
{
"id":"PGPP120",
"name":"Phosphatidylglycerol phosphate phosphatase (n-C14:0)",
"metabolites":{
"h2o_c":-1.0,
"pg120_c":1.0,
"pgp120_c":-1.0,
"pi_c":1.0
},
"lower_bound":0.0,
"upper_bound":1000.0,
"gene_reaction_rule":"",
"subsystem":"Glycerophospholipid Metabolism"
},
{
"id":"PGPP160",
"name":"Phosphatidylglycerol phosphate phosphatase (n-C16:0)",
"metabolites":{
"h2o_c":-1.0,
"pg160_c":1.0,
"pgp160_c":-1.0,
"pi_c":1.0
},
"lower_bound":0.0,
"upper_bound":1000.0,
"gene_reaction_rule":"",
"subsystem":"Glycerophospholipid Metabolism"
},
{
"id":"PGPP161",
"name":"Phosphatidylglycerol phosphate phosphatase (n-C16:1)",
"metabolites":{
"h2o_c":-1.0,
"pg161_c":1.0,
"pgp161_c":-1.0,
"pi_c":1.0
},
"lower_bound":0.0,
"upper_bound":1000.0,
"gene_reaction_rule":"",
"subsystem":"Glycerophospholipid Metabolism"
},
{
"id":"PGPP180",
"name":"Phosphatidylglycerol phosphate phosphatase (n-C18:0)",
"metabolites":{
"h2o_c":-1.0,
"pg180_c":1.0,
"pgp180_c":-1.0,
"pi_c":1.0
},
"lower_bound":0.0,
"upper_bound":1000.0,
"gene_reaction_rule":"",
"subsystem":"Glycerophospholipid Metabolism"
},
{
"id":"PGPP181",
"name":"Phosphatidylglycerol phosphate phosphatase (n-C18:1)",
"metabolites":{
"h2o_c":-1.0,
"pg181_c":1.0,
"pgp181_c":-1.0,
"pi_c":1.0
},
"lower_bound":0.0,
"upper_bound":1000.0,
"gene_reaction_rule":"",
"subsystem":"Glycerophospholipid Metabolism"
},
{
"id":"PGSA120",
"name":"Phosphatidylglycerol synthase (n-C12:0)",
"metabolites":{
"cdpdddecg_c":-1.0,
"cmp_c":1.0,
"glyc3p_c":-1.0,
"h_c":1.0,
"pgp120_c":1.0
},
"lower_bound":0.0,
"upper_bound":1000.0,
"gene_reaction_rule":"",
"subsystem":"Glycerophospholipid Metabolism"
},
{
"id":"PGSA160",
"name":"Phosphatidylglycerol synthase (n-C16:0)",
"metabolites":{
"cdpdhdecg_c":-1.0,
"cmp_c":1.0,
"glyc3p_c":-1.0,
"h_c":1.0,
"pgp160_c":1.0
},
"lower_bound":0.0,
"upper_bound":1000.0,
"gene_reaction_rule":"",
"subsystem":"Glycerophospholipid Metabolism"
},
{
"id":"PGSA161",
"name":"Phosphatidylglycerol synthase (n-C16:1)",
"metabolites":{
"cdpdhdec9eg_c":-1.0,
"cmp_c":1.0,
"glyc3p_c":-1.0,
"h_c":1.0,
"pgp161_c":1.0
},
"lower_bound":0.0,
"upper_bound":1000.0,
"gene_reaction_rule":"",
"subsystem":"Glycerophospholipid Metabolism"
},
{
"id":"PGSA180",
"name":"Phosphatidylglycerol synthase (n-C18:0)",
"metabolites":{
"cdpdodecg_c":-1.0,
"cmp_c":1.0,
"glyc3p_c":-1.0,
"h_c":1.0,
"pgp180_c":1.0
},
"lower_bound":0.0,
"upper_bound":1000.0,
"gene_reaction_rule":"",
"subsystem":"Glycerophospholipid Metabolism"
},
{
"id":"PGSA181",
"name":"Phosphatidylglycerol synthase (n-C18:1)",
"metabolites":{
"cdpdodec11eg_c":-1.0,
"cmp_c":1.0,
"glyc3p_c":-1.0,
"h_c":1.0,
"pgp181_c":1.0
},
"lower_bound":0.0,
"upper_bound":1000.0,
"gene_reaction_rule":"",
"subsystem":"Glycerophospholipid Metabolism"
},
{
"id":"PHETA1",
"name":"Phenylalanine transaminase",
"metabolites":{
"akg_c":-1.0,
"glu__L_c":1.0,
"phe__L_c":-1.0,
"phpyr_c":1.0
},
"lower_bound":-1000.0,
"upper_bound":1000.0,
"gene_reaction_rule":"",
"subsystem":"Phenylalanine Tyrosine Tryptophan Biosynthesis"
},
{
"id":"PHETRS",
"name":"Phenylalanyl-tRNA synthetase",
"metabolites":{
"amp_c":1.0,
"atp_c":-1.0,
"phe__L_c":-1.0,
"phetrna_c":1.0,
"ppi_c":1.0,
"trnaphe_c":-1.0
},
"lower_bound":0.0,
"upper_bound":1000.0,
"gene_reaction_rule":"(VBICanLib130745_0081)",
"subsystem":"Phenylalanine Tyrosine Tryptophan Biosynthesis"
},
{
"id":"PHEt2rpp",
"name":"L-phenylalanine reversible transport via proton symport (periplasm)",
"metabolites":{
"h_c":1.0,
"h_p":-1.0,
"phe__L_c":1.0,
"phe__L_p":-1.0
},
"lower_bound":-1000.0,
"upper_bound":1000.0,
"gene_reaction_rule":"",
"subsystem":"Transport"
},
{
"id":"PHEtex",
"name":"L-phenylalanine transport via diffusion (extracellular to periplasm)",
"metabolites":{
"phe__L_e":-1.0,
"phe__L_p":1.0
},
"lower_bound":-1000.0,
"upper_bound":1000.0,
"gene_reaction_rule":"",
"subsystem":"Transport"
},
{
"id":"PIt2rpp",
"name":"Phosphate reversible transport via symport (periplasm)",
"metabolites":{
"h_c":1.0,
"h_p":-1.0,
"pi_c":1.0,
"pi_p":-1.0
},
"lower_bound":-1000.0,
"upper_bound":1000.0,
"gene_reaction_rule":"",
"subsystem":"Transport"
},
{
"id":"PItex",
"name":"Phosphate transport via diffusion (extracellular to periplasm)",
"metabolites":{
"pi_e":-1.0,
"pi_p":1.0
},
"lower_bound":-1000.0,
"upper_bound":1000.0,
"gene_reaction_rule":"",
"subsystem":"Transport"
},
{
"id":"PIuabcpp",
"name":"Phosphate transport via ABC system (uptake, periplasm)",
"metabolites":{
"adp_c":1.0,
"atp_c":-1.0,
"h2o_c":-1.0,
"h_c":1.0,
"pi_c":2.0,
"pi_p":-1.0
},
"lower_bound":0.0,
"upper_bound":1000.0,
"gene_reaction_rule":"(VBICanLib130745_0081)",
"subsystem":"Transport"
},
{
"id":"PMDPHT",
"name":"Pyrimidine phosphatase",
"metabolites":{
"4r5au_c":1.0,
"5aprbu_c":-1.0,
"h2o_c":-1.0,
"pi_c":1.0
},
"lower_bound":0.0,
"upper_bound":1000.0,
"gene_reaction_rule":"(VBICanLib130745_0050)",
"subsystem":"Riboflavin Metabolism"
},
{
"id":"PNTK",
"name":"Pantothenate kinase",
"metabolites":{
"4ppan_c":1.0,
"adp_c":1.0,
"atp_c":-1.0,
"h_c":1.0,
"pnto__R_c":-1.0
},
"lower_bound":0.0,
"upper_bound":1000.0,
"gene_reaction_rule":"(VBICanLib130745_0081)",
"subsystem":"Pantothenate and CoA Biosynthesis"
},
{
"id":"PPA",
"name":"Inorganic diphosphatase",
"metabolites":{
"h2o_c":-1.0,
"h_c":1.0,
"pi_c":2.0,
"ppi_c":-1.0
},
"lower_bound":0.0,
"upper_bound":1000.0,
"gene_reaction_rule":"(VBICanLib130745_0124)",
"subsystem":"Oxidative Phosphorylation"
},
{
"id":"PPBNGS",
"name":"Porphobilinogen synthase",
"metabolites":{
"5aop_c":-2.0,
"h2o_c":2.0,
"h_c":1.0,
"ppbng_c":1.0
},
"lower_bound":0.0,
"upper_bound":1000.0,
"gene_reaction_rule":"(VBICanLib130745_0257)",
"subsystem":"Porphyrin and Chlorophyll Metabolism"
},
{
"id":"PPCDC",
"name":"Phosphopantothenoylcysteine decarboxylase",
"metabolites":{
"4ppcys_c":-1.0,
"co2_c":1.0,
"h_c":-1.0,
"pan4p_c":1.0
},
"lower_bound":0.0,
"upper_bound":1000.0,
"gene_reaction_rule":"(VBICanLib130745_0917)",
"subsystem":"Pantothenate and CoA Biosynthesis"
},
{
"id":"PPNCL",
"name":"Phosphopantothenate-cysteine ligase",
"metabolites":{
"4ppan_c":-1.0,
"4ppcys_c":1.0,
"cdp_c":1.0,
"ctp_c":-1.0,
"cys__L_c":-1.0,
"h_c":1.0,
"pi_c":1.0
},
"lower_bound":0.0,
"upper_bound":1000.0,
"gene_reaction_rule":"(VBICanLib130745_0626)",
"subsystem":"Pantothenate and CoA Biosynthesis"
},
{
"id":"PPND",
"name":"Prephenate dehydrogenase",
"metabolites":{
"34hpp_c":1.0,
"co2_c":1.0,
"nad_c":-1.0,
"nadh_c":1.0,
"pphn_c":-1.0
},
"lower_bound":0.0,
"upper_bound":1000.0,
"gene_reaction_rule":"(VBICanLib130745_0375)",
"subsystem":"Phenylalanine Tyrosine Tryptophan Biosynthesis"
},
{
"id":"PPNDH",
"name":"Prephenate dehydratase",
"metabolites":{
"co2_c":1.0,
"h2o_c":1.0,
"h_c":-1.0,
"phpyr_c":1.0,
"pphn_c":-1.0
},
"lower_bound":0.0,
"upper_bound":1000.0,
"gene_reaction_rule":"(VBICanLib130745_0375)",
"subsystem":"Phenylalanine Tyrosine Tryptophan Biosynthesis"
},
{
"id":"PPPGO",
"name":"Protoporphyrinogen oxidase (aerobic)",
"metabolites":{
"h2o_c":3.0,
"o2_c":-1.5,
"ppp9_c":1.0,
"pppg9_c":-1.0
},
"lower_bound":0.0,
"upper_bound":1000.0,
"gene_reaction_rule":"(VBICanLib130745_1023)",
"subsystem":"Porphyrin and Chlorophyll Metabolism"
},
{
"id":"PRAGSr",
"name":"Phosphoribosylglycinamide synthase",
"metabolites":{
"adp_c":1.0,
"atp_c":-1.0,
"gar_c":1.0,
"gly_c":-1.0,
"h_c":1.0,
"pi_c":1.0,
"pram_c":-1.0
},
"lower_bound":0.0,
"upper_bound":1000.0,
"gene_reaction_rule":"(VBICanLib130745_0096)",
"subsystem":"Purine Metabolism"
},
{
"id":"PRAIi",
"name":"Phosphoribosylanthranilate isomerase (irreversible)",
"metabolites":{
"2cpr5p_c":1.0,
"pran_c":-1.0
},
"lower_bound":-1000.0,
"upper_bound":1000.0,
"gene_reaction_rule":"(VBICanLib130745_0020)",
"subsystem":"Phenylalanine Tyrosine Tryptophan Biosynthesis"
},
{
"id":"PRAIS",
"name":"Phosphoribosylaminoimidazole synthase",
"metabolites":{
"adp_c":1.0,
"air_c":1.0,
"atp_c":-1.0,
"fpram_c":-1.0,
"h_c":2.0,
"pi_c":1.0
},
"lower_bound":0.0,
"upper_bound":1000.0,
"gene_reaction_rule":"(VBICanLib130745_0257)",
"subsystem":"Purine Metabolism"
},
{
"id":"PRAMPC",
"name":"Phosphoribosyl-AMP cyclohydrolase",
"metabolites":{
"h2o_c":-1.0,
"prbamp_c":-1.0,
"prfp_c":1.0
},
"lower_bound":0.0,
"upper_bound":1000.0,
"gene_reaction_rule":"",
"subsystem":"Histidine Metabolism"
},
{
"id":"PRASCSi",
"name":"Phosphoribosylaminoimidazolesuccinocarboxamide synthase",
"metabolites":{
"25aics_c":1.0,
"5aizc_c":-1.0,
"adp_c":1.0,
"asp__L_c":-1.0,
"atp_c":-1.0,
"h_c":1.0,
"pi_c":1.0
},
"lower_bound":-1000.0,
"upper_bound":1000.0,
"gene_reaction_rule":"(VBICanLib130745_0915)",
"subsystem":"Purine Metabolism"
},
{
"id":"PRATPP",
"name":"Phosphoribosyl-ATP pyrophosphatase",
"metabolites":{
"h2o_c":-1.0,
"h_c":1.0,
"ppi_c":1.0,
"prbamp_c":1.0,
"prbatp_c":-1.0
},
"lower_bound":0.0,
"upper_bound":1000.0,
"gene_reaction_rule":"",
"subsystem":"Histidine Metabolism"
},
{
"id":"PRFGS",
"name":"Phosphoribosylformylglycinamidine synthase",
"metabolites":{
"adp_c":1.0,
"atp_c":-1.0,
"fgam_c":-1.0,
"fpram_c":1.0,
"gln__L_c":-1.0,
"glu__L_c":1.0,
"h2o_c":-1.0,
"h_c":1.0,
"pi_c":1.0
},
"lower_bound":0.0,
"upper_bound":1000.0,
"gene_reaction_rule":"(VBICanLib130745_0912)",
"subsystem":"Purine Metabolism"
},
{
"id":"PRMICI",
"name":"1-(5-phosphoribosyl)-5-[(5-phosphoribosylamino)methylideneamino)imidazole-4-carboxamide isomerase",
"metabolites":{
"prfp_c":-1.0,
"prlp_c":1.0
},
"lower_bound":0.0,
"upper_bound":1000.0,
"gene_reaction_rule":"",
"subsystem":"Histidine Metabolism"
},
{
"id":"PROTRS",
"name":"Prolyl-tRNA synthetase",
"metabolites":{
"amp_c":1.0,
"atp_c":-1.0,
"ppi_c":1.0,
"pro__L_c":-1.0,
"protrna_c":1.0,
"trnapro_c":-1.0
},
"lower_bound":0.0,
"upper_bound":1000.0,
"gene_reaction_rule":"(VBICanLib130745_0096)",
"subsystem":"Arginine and Proline Metabolism"
},
{
"id":"PROabcpp",
"name":"L-proline transport via ABC system (periplasm)",
"metabolites":{
"adp_c":1.0,
"atp_c":-1.0,
"h2o_c":-1.0,
"h_c":1.0,
"pi_c":1.0,
"pro__L_c":1.0,
"pro__L_p":-1.0
},
"lower_bound":0.0,
"upper_bound":1000.0,
"gene_reaction_rule":"(VBICanLib130745_0413)",
"subsystem":"Arginine and Proline Metabolism"
},
{
"id":"PROtex",
"name":"L-proline transport via diffusion (extracellular to periplasm)",
"metabolites":{
"pro__L_e":-1.0,
"pro__L_p":1.0
},
"lower_bound":-1000.0,
"upper_bound":1000.0,
"gene_reaction_rule":"",
"subsystem":"Transport"
},
{
"id":"PRPPS",
"name":"Phosphoribosylpyrophosphate synthetase",
"metabolites":{
"amp_c":1.0,
"atp_c":-1.0,
"h_c":1.0,
"prpp_c":1.0,
"r5p_c":-1.0
},
"lower_bound":-1000.0,
"upper_bound":1000.0,
"gene_reaction_rule":"(VBICanLib130745_0682)",
"subsystem":"Ribose Metabolism"
},
{
"id":"PSCVT",
"name":"3-phosphoshikimate 1-carboxyvinyltransferase",
"metabolites":{
"3psme_c":1.0,
"pep_c":-1.0,
"pi_c":1.0,
"skm5p_c":-1.0
},
"lower_bound":-1000.0,
"upper_bound":1000.0,
"gene_reaction_rule":"(VBICanLib130745_0375)",
"subsystem":"Phenylalanine Tyrosine Tryptophan Biosynthesis"
},
{
"id":"PSD120",
"name":"Phosphatidylserine decarboxylase (n-C12:0)",
"metabolites":{
"co2_c":1.0,
"h_c":-1.0,
"pe120_c":1.0,
"ps120_c":-1.0
},
"lower_bound":0.0,
"upper_bound":1000.0,
"gene_reaction_rule":"",
"subsystem":"Glycerophospholipid Metabolism"
},
{
"id":"PSD160",
"name":"Phosphatidylserine decarboxylase (n-C16:0)",
"metabolites":{
"co2_c":1.0,
"h_c":-1.0,
"pe160_c":1.0,
"ps160_c":-1.0
},
"lower_bound":0.0,
"upper_bound":1000.0,
"gene_reaction_rule":"",
"subsystem":"Glycerophospholipid Metabolism"
},
{
"id":"PSD161",
"name":"Phosphatidylserine decarboxylase (n-C16:1)",
"metabolites":{
"co2_c":1.0,
"h_c":-1.0,
"pe161_c":1.0,
"ps161_c":-1.0
},
"lower_bound":0.0,
"upper_bound":1000.0,
"gene_reaction_rule":"",
"subsystem":"Glycerophospholipid Metabolism"
},
{
"id":"PSD180",
"name":"Phosphatidylserine decarboxylase (n-C18:0)",
"metabolites":{
"co2_c":1.0,
"h_c":-1.0,
"pe180_c":1.0,
"ps180_c":-1.0
},
"lower_bound":0.0,
"upper_bound":1000.0,
"gene_reaction_rule":"",
"subsystem":"Glycerophospholipid Metabolism"
},
{
"id":"PSD181",
"name":"Phosphatidylserine decarboxylase (n-C18:1)",
"metabolites":{
"co2_c":1.0,
"h_c":-1.0,
"pe181_c":1.0,
"ps181_c":-1.0
},
"lower_bound":0.0,
"upper_bound":1000.0,
"gene_reaction_rule":"",
"subsystem":"Glycerophospholipid Metabolism"
},
{
"id":"PSP_L",
"name":"Phosphoserine phosphatase (L-serine)",
"metabolites":{
"h2o_c":-1.0,
"pi_c":1.0,
"pser__L_c":-1.0,
"ser__L_c":1.0
},
"lower_bound":0.0,
"upper_bound":1000.0,
"gene_reaction_rule":"(VBICanLib130745_0900)",
"subsystem":"Glycine, Serine and threonine metabolism"
},
{
"id":"PSSA120",
"name":"Phosphatidylserine syntase (n-C12:0)",
"metabolites":{
"cdpdddecg_c":-1.0,
"cmp_c":1.0,
"h_c":1.0,
"ps120_c":1.0,
"ser__L_c":-1.0
},
"lower_bound":0.0,
"upper_bound":1000.0,
"gene_reaction_rule":"",
"subsystem":"Glycerophospholipid Metabolism"
},
{
"id":"PSSA160",
"name":"Phosphatidylserine syntase (n-C16:0)",
"metabolites":{
"cdpdhdecg_c":-1.0,
"cmp_c":1.0,
"h_c":1.0,
"ps160_c":1.0,
"ser__L_c":-1.0
},
"lower_bound":0.0,
"upper_bound":1000.0,
"gene_reaction_rule":"",
"subsystem":"Glycerophospholipid Metabolism"
},
{
"id":"PSSA161",
"name":"Phosphatidylserine syntase (n-C16:1)",
"metabolites":{
"cdpdhdec9eg_c":-1.0,
"cmp_c":1.0,
"h_c":1.0,
"ps161_c":1.0,
"ser__L_c":-1.0
},
"lower_bound":0.0,
"upper_bound":1000.0,
"gene_reaction_rule":"",
"subsystem":"Glycerophospholipid Metabolism"
},
{
"id":"PSSA180",
"name":"Phosphatidylserine syntase (n-C18:0)",
"metabolites":{
"cdpdodecg_c":-1.0,
"cmp_c":1.0,
"h_c":1.0,
"ps180_c":1.0,
"ser__L_c":-1.0
},
"lower_bound":0.0,
"upper_bound":1000.0,
"gene_reaction_rule":"",
"subsystem":"Glycerophospholipid Metabolism"
},
{
"id":"PSSA181",
"name":"Phosphatidylserine syntase (n-C18:1)",
"metabolites":{
"cdpdodec11eg_c":-1.0,
"cmp_c":1.0,
"h_c":1.0,
"ps181_c":1.0,
"ser__L_c":-1.0
},
"lower_bound":0.0,
"upper_bound":1000.0,
"gene_reaction_rule":"",
"subsystem":"Glycerophospholipid Metabolism"
},
{
"id":"PTPATi",
"name":"Pantetheine-phosphate adenylyltransferase",
"metabolites":{
"atp_c":-1.0,
"dpcoa_c":1.0,
"h_c":-1.0,
"pan4p_c":-1.0,
"ppi_c":1.0
},
"lower_bound":-1000.0,
"upper_bound":1000.0,
"gene_reaction_rule":"(VBICanLib130745_0067)",
"subsystem":"Pantothenate and CoA Biosynthesis"
},
{
"id":"PTRCabcpp",
"name":"Putrescine transport via ABC system (periplasm)",
"metabolites":{
"adp_c":1.0,
"atp_c":-1.0,
"h2o_c":-1.0,
"h_c":1.0,
"pi_c":1.0,
"ptrc_c":1.0,
"ptrc_p":-1.0
},
"lower_bound":0.0,
"upper_bound":1000.0,
"gene_reaction_rule":"(VBICanLib130745_0798)",
"subsystem":"Transport"
},
{
"id":"PTRCtex",
"name":"Putrescine transport via diffusion (extracellular to periplasm)",
"metabolites":{
"ptrc_e":-1.0,
"ptrc_p":1.0
},
"lower_bound":-1000.0,
"upper_bound":1000.0,
"gene_reaction_rule":"",
"subsystem":"Transport"
},
{
"id":"PYK",
"name":"Pyruvate kinase",
"metabolites":{
"adp_c":-1.0,
"atp_c":1.0,
"h_c":-1.0,
"pep_c":-1.0,
"pyr_c":1.0
},
"lower_bound":0.0,
"upper_bound":1000.0,
"gene_reaction_rule":"((VBICanLib130745_0355) or (VBICanLib130745_0355))",
"subsystem":"Gluconeogenesis"
},
{
"id":"PYNP2r",
"name":"Pyrimidine-nucleoside phosphorylase (uracil)",
"metabolites":{
"pi_c":-1.0,
"r1p_c":1.0,
"ura_c":1.0,
"uri_c":-1.0
},
"lower_bound":-1000.0,
"upper_bound":1000.0,
"gene_reaction_rule":"",
"subsystem":"Pyrimidine Metabolism"
},
{
"id":"P_XYLtpp",
"name":"P XYLtpp",
"metabolites":{
"p_xyl_c":1.0,
"p_xyl_p":-1.0
},
"lower_bound":-1000.0,
"upper_bound":1000.0,
"gene_reaction_rule":"",
"subsystem":"Transport"
},
{
"id":"P_Xylt1",
"name":"P Xylt1",
"metabolites":{
"p_xyl_e":-1.0,
"p_xyl_p":1.0
},
"lower_bound":-1000.0,
"upper_bound":1000.0,
"gene_reaction_rule":"",
"subsystem":"Transport"
},
{
"id":"QUIN2tex",
"name":"Quinate transport via diffusion (extracellular to periplasm)",
"metabolites":{
"quin_e":-1.0,
"quin_p":1.0
},
"lower_bound":-1000.0,
"upper_bound":1000.0,
"gene_reaction_rule":"",
"subsystem":"Transport"
},
{
"id":"QUINtpp",
"name":"QUINtpp",
"metabolites":{
"h_c":1.0,
"h_p":-1.0,
"quin_c":1.0,
"quin_p":-1.0
},
"lower_bound":-1000.0,
"upper_bound":1000.0,
"gene_reaction_rule":"",
"subsystem":"Transport"
},
{
"id":"QULNS",
"name":"Quinolinate synthase",
"metabolites":{
"dhap_c":-1.0,
"h2o_c":2.0,
"iasp_c":-1.0,
"pi_c":1.0,
"quln_c":1.0
},
"lower_bound":0.0,
"upper_bound":1000.0,
"gene_reaction_rule":"",
"subsystem":"Nicotinate and Nicotinamide"
},
{
"id":"R15BPK",
"name":"Ribose-1,5-bisphosphokinase",
"metabolites":{
"adp_c":1.0,
"atp_c":-1.0,
"prpp_c":1.0,
"r15bp_c":-1.0
},
"lower_bound":0.0,
"upper_bound":1000.0,
"gene_reaction_rule":"",
"subsystem":"Ribose Metabolism"
},
{
"id":"R1PK",
"name":"Ribose 1-phosphokinase",
"metabolites":{
"adp_c":1.0,
"atp_c":-1.0,
"h_c":1.0,
"r15bp_c":1.0,
"r1p_c":-1.0
},
"lower_bound":0.0,
"upper_bound":1000.0,
"gene_reaction_rule":"",
"subsystem":"Ribose Metabolism"
},
{
"id":"RBFK",
"name":"Riboflavin kinase",
"metabolites":{
"adp_c":1.0,
"atp_c":-1.0,
"fmn_c":1.0,
"h_c":1.0,
"ribflv_c":-1.0
},
"lower_bound":0.0,
"upper_bound":1000.0,
"gene_reaction_rule":"(VBICanLib130745_0776)",
"subsystem":"Riboflavin Metabolism"
},
{
"id":"RBFSa",
"name":"Riboflavin synthase",
"metabolites":{
"4r5au_c":-1.0,
"db4p_c":-1.0,
"dmlz_c":1.0,
"h2o_c":2.0,
"pi_c":1.0
},
"lower_bound":0.0,
"upper_bound":1000.0,
"gene_reaction_rule":"",
"subsystem":"Riboflavin Metabolism"
},
{
"id":"RBFSb",
"name":"Riboflavin synthase",
"metabolites":{
"4r5au_c":1.0,
"dmlz_c":-2.0,
"ribflv_c":1.0
},
"lower_bound":0.0,
"upper_bound":1000.0,
"gene_reaction_rule":"(VBICanLib130745_0250)",
"subsystem":"Riboflavin Metabolism"
},
{
"id":"RBK",
"name":"Ribokinase",
"metabolites":{
"adp_c":1.0,
"atp_c":-1.0,
"h_c":1.0,
"r5p_c":1.0,
"rib__D_c":-1.0
},
"lower_bound":-1000.0,
"upper_bound":1000.0,
"gene_reaction_rule":"",
"subsystem":"Transport"
},
{
"id":"RHACOAR100",
"name":"RHACOAR100",
"metabolites":{
"3odcoa_c":-1.0,
"R_3hdcoa_c":1.0,
"h_c":-1.0,
"nadp_c":1.0,
"nadph_c":-1.0
},
"lower_bound":-1000.0,
"upper_bound":1000.0,
"gene_reaction_rule":"(VBICanLib130745_0718)",
"subsystem":"PHAs Metabolism"
},
{
"id":"RHACOAR120",
"name":"RHACOAR120",
"metabolites":{
"3oddcoa_c":-1.0,
"R_3hddcoa_c":1.0,
"h_c":-1.0,
"nadp_c":1.0,
"nadph_c":-1.0
},
"lower_bound":-1000.0,
"upper_bound":1000.0,
"gene_reaction_rule":"(VBICanLib130745_0718)",
"subsystem":"PHAs Metabolism"
},
{
"id":"RHACOAR140",
"name":"RHACOAR140",
"metabolites":{
"3otdcoa_c":-1.0,
"R_3hmrscoa_c":1.0,
"h_c":-1.0,
"nadp_c":1.0,
"nadph_c":-1.0
},
"lower_bound":-1000.0,
"upper_bound":1000.0,
"gene_reaction_rule":"(VBICanLib130745_0718)",
"subsystem":"PHAs Metabolism"
},
{
"id":"RHACOAR60",
"name":"RHACOAR60",
"metabolites":{
"3ohcoa_c":-1.0,
"R_3hhcoa_c":1.0,
"h_c":-1.0,
"nadp_c":1.0,
"nadph_c":-1.0
},
"lower_bound":-1000.0,
"upper_bound":1000.0,
"gene_reaction_rule":"(VBICanLib130745_0718)",
"subsystem":"PHAs Metabolism"
},
{
"id":"RHACOAR80",
"name":"RHACOAR80",
"metabolites":{
"3oocoa_c":-1.0,
"R_3hocoa_c":1.0,
"h_c":-1.0,
"nadp_c":1.0,
"nadph_c":-1.0
},
"lower_bound":-1000.0,
"upper_bound":1000.0,
"gene_reaction_rule":"(VBICanLib130745_0718)",
"subsystem":"PHAs Metabolism"
},
{
"id":"RIBabcpp",
"name":"D-ribose transport via ABC system (periplasm)",
"metabolites":{
"adp_c":1.0,
"atp_c":-1.0,
"h2o_c":-1.0,
"h_c":1.0,
"pi_c":1.0,
"rib__D_c":1.0,
"rib__D_p":-1.0
},
"lower_bound":0.0,
"upper_bound":1000.0,
"gene_reaction_rule":"(VBICanLib130745_0691) or (VBICanLib130745_0653)",
"subsystem":"Transport"
},
{
"id":"RIBtex",
"name":"Ribose transport via diffusion (extracellular to periplasm)",
"metabolites":{
"rib__D_e":-1.0,
"rib__D_p":1.0
},
"lower_bound":-1000.0,
"upper_bound":1000.0,
"gene_reaction_rule":"",
"subsystem":"Transport"
},
{
"id":"RNDR1",
"name":"Ribonucleoside-diphosphate reductase (ADP)",
"metabolites":{
"adp_c":-1.0,
"dadp_c":1.0,
"h2o_c":1.0,
"trdox_c":1.0,
"trdrd_c":-1.0
},
"lower_bound":0.0,
"upper_bound":1000.0,
"gene_reaction_rule":"((VBICanLib130745_0749) and (VBICanLib130745_0016)) or (VBICanLib130745_0074) or (VBICanLib130745_0075) or (VBICanLib130745_0775) or (VBICanLib130745_0906) or (VBICanLib130745_0956)",
"subsystem":"Purine Metabolism"
},
{
"id":"RNDR2",
"name":"Ribonucleoside-diphosphate reductase (GDP)",
"metabolites":{
"dgdp_c":1.0,
"gdp_c":-1.0,
"h2o_c":1.0,
"trdox_c":1.0,
"trdrd_c":-1.0
},
"lower_bound":0.0,
"upper_bound":1000.0,
"gene_reaction_rule":"((VBICanLib130745_0749) and (VBICanLib130745_0016)) or (VBICanLib130745_0074) or (VBICanLib130745_0075) or (VBICanLib130745_0775) or (VBICanLib130745_0906) or (VBICanLib130745_0956)",
"subsystem":"Purine Metabolism"
},
{
"id":"RNDR3",
"name":"Ribonucleoside-diphosphate reductase (CDP)",
"metabolites":{
"cdp_c":-1.0,
"dcdp_c":1.0,
"h2o_c":1.0,
"trdox_c":1.0,
"trdrd_c":-1.0
},
"lower_bound":0.0,
"upper_bound":1000.0,
"gene_reaction_rule":"((VBICanLib130745_0749) and (VBICanLib130745_0016)) or (VBICanLib130745_0074) or (VBICanLib130745_0075) or (VBICanLib130745_0775) or (VBICanLib130745_0906) or (VBICanLib130745_0956)",
"subsystem":"Pyrimidine Metabolism"
},
{
"id":"RNDR4",
"name":"Ribonucleoside-diphosphate reductase (UDP)",
"metabolites":{
"dudp_c":1.0,
"h2o_c":1.0,
"trdox_c":1.0,
"trdrd_c":-1.0,
"udp_c":-1.0
},
"lower_bound":0.0,
"upper_bound":1000.0,
"gene_reaction_rule":"((VBICanLib130745_0749) and (VBICanLib130745_0016)) or (VBICanLib130745_0074) or (VBICanLib130745_0075) or (VBICanLib130745_0775) or (VBICanLib130745_0906) or (VBICanLib130745_0956)",
"subsystem":"Pyrimidine Metabolism"
},
{
"id":"RPE",
"name":"Ribulose 5-phosphate 3-epimerase",
"metabolites":{
"ru5p__D_c":-1.0,
"xu5p__D_c":1.0
},
"lower_bound":-1000.0,
"upper_bound":1000.0,
"gene_reaction_rule":"(VBICanLib130745_0917)",
"subsystem":"Pentose Phosphate Pathway"
},
{
"id":"RPI",
"name":"Ribose-5-phosphate isomerase",
"metabolites":{
"r5p_c":-1.0,
"ru5p__D_c":1.0
},
"lower_bound":-1000.0,
"upper_bound":1000.0,
"gene_reaction_rule":"(VBICanLib130745_1003)",
"subsystem":"Pentose Phosphate Pathway"
},
{
"id":"SADT",
"name":"Sulfate adenylyltransferase",
"metabolites":{
"aps_c":1.0,
"atp_c":-1.0,
"h_c":-1.0,
"ppi_c":1.0,
"so4_c":-1.0
},
"lower_bound":0.0,
"upper_bound":1000.0,
"gene_reaction_rule":"",
"subsystem":"Sulfur Metabolism"
},
{
"id":"SDPDS",
"name":"Succinyl-diaminopimelate desuccinylase",
"metabolites":{
"26dap_LL_c":1.0,
"h2o_c":-1.0,
"sl26da_c":-1.0,
"succ_c":1.0
},
"lower_bound":0.0,
"upper_bound":1000.0,
"gene_reaction_rule":"(VBICanLib130745_0458)",
"subsystem":"Lysine Biosynthesis"
},
{
"id":"SDPTA",
"name":"Succinyldiaminopimelate transaminase",
"metabolites":{
"akg_c":-1.0,
"glu__L_c":1.0,
"sl26da_c":-1.0,
"sl2a6o_c":1.0
},
"lower_bound":-1000.0,
"upper_bound":1000.0,
"gene_reaction_rule":"(VBICanLib130745_0345)",
"subsystem":"Lysine Biosynthesis"
},
{
"id":"SELMETAT",
"name":"Selenomethionine adenosyltransferase",
"metabolites":{
"atp_c":-1.0,
"h2o_c":-1.0,
"pi_c":1.0,
"ppi_c":1.0,
"seasmet_c":1.0,
"selmeth_c":-1.0
},
"lower_bound":0.0,
"upper_bound":1000.0,
"gene_reaction_rule":"(VBICanLib130745_0335)",
"subsystem":"Methionine Metabolism"
},
{
"id":"SERAT",
"name":"Serine O-acetyltransferase",
"metabolites":{
"accoa_c":-1.0,
"acser_c":1.0,
"coa_c":1.0,
"ser__L_c":-1.0
},
"lower_bound":-1000.0,
"upper_bound":1000.0,
"gene_reaction_rule":"(VBICanLib130745_0562)",
"subsystem":"Cysteine Metabolism"
},
{
"id":"SERD_L",
"name":"L-serine deaminase",
"metabolites":{
"nh4_c":1.0,
"pyr_c":1.0,
"ser__L_c":-1.0
},
"lower_bound":-1000.0,
"upper_bound":1000.0,
"gene_reaction_rule":"",
"subsystem":"Glycine, Serine and threonine metabolism"
},
{
"id":"SERTRS",
"name":"Seryl-tRNA synthetase",
"metabolites":{
"amp_c":1.0,
"atp_c":-1.0,
"ppi_c":1.0,
"ser__L_c":-1.0,
"sertrna_c":1.0,
"trnaser_c":-1.0
},
"lower_bound":0.0,
"upper_bound":1000.0,
"gene_reaction_rule":"(VBICanLib130745_0564)",
"subsystem":"Glycine, Serine and threonine metabolism"
},
{
"id":"SERt2rpp",
"name":"L-serine reversible transport via proton symport (periplasm)",
"metabolites":{
"h_c":1.0,
"h_p":-1.0,
"ser__L_c":1.0,
"ser__L_p":-1.0
},
"lower_bound":-1000.0,
"upper_bound":1000.0,
"gene_reaction_rule":"",
"subsystem":"Transport"
},
{
"id":"SERtex",
"name":"L-serine transport via diffusion (extracellular to periplasm)",
"metabolites":{
"ser__L_e":-1.0,
"ser__L_p":1.0
},
"lower_bound":-1000.0,
"upper_bound":1000.0,
"gene_reaction_rule":"",
"subsystem":"Transport"
},
{
"id":"SHCHD2",
"name":"Sirohydrochlorin dehydrogenase (NAD)",
"metabolites":{
"dscl_c":-1.0,
"h_c":1.0,
"nad_c":-1.0,
"nadh_c":1.0,
"scl_c":1.0
},
"lower_bound":0.0,
"upper_bound":1000.0,
"gene_reaction_rule":"",
"subsystem":"Porphyrin and Chlorophyll Metabolism"
},
{
"id":"SHCHF",
"name":"Sirohydrochlorin ferrochelatase",
"metabolites":{
"fe2_c":-1.0,
"h_c":3.0,
"scl_c":-1.0,
"sheme_c":1.0
},
"lower_bound":0.0,
"upper_bound":1000.0,
"gene_reaction_rule":"(VBICanLib130745_0636)",
"subsystem":"Porphyrin and Chlorophyll Metabolism"
},
{
"id":"SHK3Dr",
"name":"Shikimate dehydrogenase",
"metabolites":{
"3dhsk_c":-1.0,
"h_c":-1.0,
"nadp_c":1.0,
"nadph_c":-1.0,
"skm_c":1.0
},
"lower_bound":-1000.0,
"upper_bound":1000.0,
"gene_reaction_rule":"",
"subsystem":"Phenylalanine Tyrosine Tryptophan Biosynthesis"
},
{
"id":"SHKK",
"name":"Shikimate kinase",
"metabolites":{
"adp_c":1.0,
"atp_c":-1.0,
"h_c":1.0,
"skm5p_c":1.0,
"skm_c":-1.0
},
"lower_bound":0.0,
"upper_bound":1000.0,
"gene_reaction_rule":"",
"subsystem":"Phenylalanine Tyrosine Tryptophan Biosynthesis"
},
{
"id":"SHSL2r",
"name":"O-succinylhomoserine lyase (H2S)",
"metabolites":{
"h2s_c":-1.0,
"h_c":1.0,
"hcys__L_c":1.0,
"succ_c":1.0,
"suchms_c":-1.0
},
"lower_bound":-1000.0,
"upper_bound":1000.0,
"gene_reaction_rule":"",
"subsystem":"Methionine Metabolism"
},
{
"id":"SHSL4r",
"name":"O succinylhomoserine lyase  elimination   reversible",
"metabolites":{
"2obut_c":1.0,
"h2o_c":-1.0,
"h_c":1.0,
"nh4_c":1.0,
"succ_c":1.0,
"suchms_c":-1.0
},
"lower_bound":-1000.0,
"upper_bound":1000.0,
"gene_reaction_rule":"",
"subsystem":"Methionine Metabolism"
},
{
"id":"SO4t4_2",
"name":"Sulfate transport via sodium symport",
"metabolites":{
"na1_c":2.0,
"na1_e":-2.0,
"so4_c":1.0,
"so4_e":-1.0
},
"lower_bound":-1000.0,
"upper_bound":1000.0,
"gene_reaction_rule":"",
"subsystem":"Transport"
},
{
"id":"SO4tex",
"name":"Sulfate transport via diffusion (extracellular to periplasm)",
"metabolites":{
"so4_e":-1.0,
"so4_p":1.0
},
"lower_bound":-1000.0,
"upper_bound":1000.0,
"gene_reaction_rule":"",
"subsystem":"Transport"
},
{
"id":"SOTA",
"name":"Succinylornithine transaminase",
"metabolites":{
"akg_c":-1.0,
"glu__L_c":1.0,
"sucgsa_c":1.0,
"sucorn_c":-1.0
},
"lower_bound":0.0,
"upper_bound":1000.0,
"gene_reaction_rule":"(VBICanLib130745_0345)",
"subsystem":"Arginine and Proline Metabolism"
},
{
"id":"SPMDabcpp",
"name":"Spermidine transport via ABC system (periplasm)",
"metabolites":{
"adp_c":1.0,
"atp_c":-1.0,
"h2o_c":-1.0,
"h_c":1.0,
"pi_c":1.0,
"spmd_c":1.0,
"spmd_p":-1.0
},
"lower_bound":0.0,
"upper_bound":1000.0,
"gene_reaction_rule":"((VBICanLib130745_0591) or (VBICanLib130745_0591))",
"subsystem":"Transport"
},
{
"id":"SPMDtex",
"name":"Spermidine transport via diffusion (extracellular to periplasm)",
"metabolites":{
"spmd_e":-1.0,
"spmd_p":1.0
},
"lower_bound":-1000.0,
"upper_bound":1000.0,
"gene_reaction_rule":"",
"subsystem":"Transport"
},
{
"id":"SSALy",
"name":"Succinate-semialdehyde dehydrogenase (NADP)",
"metabolites":{
"h2o_c":-1.0,
"h_c":2.0,
"nadp_c":-1.0,
"nadph_c":1.0,
"succ_c":1.0,
"sucsal_c":-1.0
},
"lower_bound":-1000.0,
"upper_bound":1000.0,
"gene_reaction_rule":"",
"subsystem":"Glutamate Metabolism"
},
{
"id":"SUCCt2_2pp",
"name":"Succinate transport via proton symport (2 H) (periplasm)",
"metabolites":{
"h_c":2.0,
"h_p":-2.0,
"succ_c":1.0,
"succ_p":-1.0
},
"lower_bound":0.0,
"upper_bound":1000.0,
"gene_reaction_rule":"(VBICanLib130745_0564)",
"subsystem":"Transport"
},
{
"id":"SUCCtex",
"name":"Succinate transport via diffusion (extracellular to periplasm)",
"metabolites":{
"succ_e":-1.0,
"succ_p":1.0
},
"lower_bound":-1000.0,
"upper_bound":1000.0,
"gene_reaction_rule":"",
"subsystem":"Transport"
},
{
"id":"SUCD1",
"name":"Succinate dehydrogenase",
"metabolites":{
"fad_c":-1.0,
"fadh2_c":1.0,
"fum_c":1.0,
"succ_c":-1.0
},
"lower_bound":-1000.0,
"upper_bound":1000.0,
"gene_reaction_rule":"(VBICanLib130745_0992) and (VBICanLib130745_0993) and (VBICanLib130745_0991)"
},
{
"id":"SUCDi",
"name":"Succinate dehydrogenase (irreversible)",
"metabolites":{
"fum_c":1.0,
"q8_c":-1.0,
"q8h2_c":1.0,
"succ_c":-1.0
},
"lower_bound":0.0,
"upper_bound":1000.0,
"gene_reaction_rule":"(VBICanLib130745_0564)"
},
{
"id":"SUCOAS",
"name":"Succinyl-CoA synthetase (ADP-forming)",
"metabolites":{
"adp_c":1.0,
"atp_c":-1.0,
"coa_c":-1.0,
"pi_c":1.0,
"succ_c":-1.0,
"succoa_c":1.0
},
"lower_bound":-1000.0,
"upper_bound":1000.0,
"gene_reaction_rule":"(VBICanLib130745_0345)",
"subsystem":"TCA Cycle"
},
{
"id":"SULR",
"name":"Sulfite reductase (NADPH2)",
"metabolites":{
"h2o_c":3.0,
"h2s_c":1.0,
"h_c":-5.0,
"nadp_c":3.0,
"nadph_c":-3.0,
"so3_c":-1.0
},
"lower_bound":0.0,
"upper_bound":1000.0,
"gene_reaction_rule":"(VBICanLib130745_0902)",
"subsystem":"Sulfur Metabolism"
},
{
"id":"SULabcpp",
"name":"Sulfate transport via ABC system (periplasm)",
"metabolites":{
"adp_c":1.0,
"atp_c":-1.0,
"h2o_c":-1.0,
"h_c":1.0,
"pi_c":1.0,
"so4_c":1.0,
"so4_p":-1.0
},
"lower_bound":0.0,
"upper_bound":1000.0,
"gene_reaction_rule":"(VBICanLib130745_0822)",
"subsystem":"Sulfur Metabolism"
},
{
"id":"T2DECAI",
"name":"Trans-2-decenoyl-ACP isomerase",
"metabolites":{
"cdec3eACP_c":1.0,
"tdec2eACP_c":-1.0
},
"lower_bound":-1000.0,
"upper_bound":1000.0,
"gene_reaction_rule":"(VBICanLib130745_0756)",
"subsystem":"Fatty Acid  Biosynthesis"
},
{
"id":"T4HCINNMtex",
"name":"T4HCINNMtex",
"metabolites":{
"T4hcinnm_e":-1.0,
"T4hcinnm_p":1.0
},
"lower_bound":-1000.0,
"upper_bound":1000.0,
"gene_reaction_rule":"",
"subsystem":"Transport"
},
{
"id":"T4HCINNMtpp",
"name":"T4HCINNMtpp",
"metabolites":{
"T4hcinnm_c":1.0,
"T4hcinnm_p":-1.0
},
"lower_bound":-1000.0,
"upper_bound":1000.0,
"gene_reaction_rule":"",
"subsystem":"Transport"
},
{
"id":"TALA",
"name":"Transaldolase",
"metabolites":{
"e4p_c":1.0,
"f6p_c":1.0,
"g3p_c":-1.0,
"s7p_c":-1.0
},
"lower_bound":-1000.0,
"upper_bound":1000.0,
"gene_reaction_rule":"",
"subsystem":"Pentose Phosphate Pathway"
},
{
"id":"TAURabcpp",
"name":"Taurine transport via ABC system (periplasm)",
"metabolites":{
"adp_c":1.0,
"atp_c":-1.0,
"h2o_c":-1.0,
"h_c":1.0,
"pi_c":1.0,
"taur_c":1.0,
"taur_p":-1.0
},
"lower_bound":0.0,
"upper_bound":1000.0,
"gene_reaction_rule":"(VBICanLib130745_0592)",
"subsystem":"Transport"
},
{
"id":"TAURtex",
"name":"Taurine transport via diffusion (extracellular to periplasm)",
"metabolites":{
"taur_e":-1.0,
"taur_p":1.0
},
"lower_bound":-1000.0,
"upper_bound":1000.0,
"gene_reaction_rule":"",
"subsystem":"Transport"
},
{
"id":"NADTRHD",
"name":"NAD transhydrogenase",
"metabolites":{
"nad_c":-1.0,
"nadh_c":1.0,
"nadp_c":1.0,
"nadph_c":-1.0
},
"lower_bound":-1000.0,
"upper_bound":1000.0,
"gene_reaction_rule":"(VBICanLib130745_0569) or (VBICanLib130745_1002) or (VBICanLib130745_1004)",
"subsystem":"Nicotinate and Nicotinamide"
},
{
"id":"THDPS",
"name":"Tetrahydrodipicolinate succinylase",
"metabolites":{
"coa_c":1.0,
"h2o_c":-1.0,
"sl2a6o_c":1.0,
"succoa_c":-1.0,
"thdp_c":-1.0
},
"lower_bound":0.0,
"upper_bound":1000.0,
"gene_reaction_rule":"(VBICanLib130745_0992) and (VBICanLib130745_0993)",
"subsystem":"Lysine Biosynthesis"
},
{
"id":"THRA",
"name":"Threonine aldolase",
"metabolites":{
"acald_c":1.0,
"gly_c":1.0,
"thr__L_c":-1.0
},
"lower_bound":-1000.0,
"upper_bound":1000.0,
"gene_reaction_rule":"(VBICanLib130745_0853)",
"subsystem":"Glycine, Serine and threonine metabolism"
},
{
"id":"THRD_L",
"name":"L-threonine deaminase",
"metabolites":{
"2obut_c":1.0,
"nh4_c":1.0,
"thr__L_c":-1.0
},
"lower_bound":0.0,
"upper_bound":1000.0,
"gene_reaction_rule":"",
"subsystem":"Glycine, Serine and threonine metabolism"
},
{
"id":"THRS",
"name":"Threonine synthase",
"metabolites":{
"h2o_c":-1.0,
"phom_c":-1.0,
"pi_c":1.0,
"thr__L_c":1.0
},
"lower_bound":0.0,
"upper_bound":1000.0,
"gene_reaction_rule":"(VBICanLib130745_0382)",
"subsystem":"Glycine, Serine and threonine metabolism"
},
{
"id":"THRTRS",
"name":"Threonyl-tRNA synthetase",
"metabolites":{
"amp_c":1.0,
"atp_c":-1.0,
"ppi_c":1.0,
"thr__L_c":-1.0,
"thrtrna_c":1.0,
"trnathr_c":-1.0
},
"lower_bound":0.0,
"upper_bound":1000.0,
"gene_reaction_rule":"(VBICanLib130745_0459)",
"subsystem":"Glycine, Serine and threonine metabolism"
},
{
"id":"THRabcpp",
"name":"L-threonine transport via ABC system (periplasm)",
"metabolites":{
"adp_c":1.0,
"atp_c":-1.0,
"h2o_c":-1.0,
"h_c":1.0,
"pi_c":1.0,
"thr__L_c":1.0,
"thr__L_p":-1.0
},
"lower_bound":0.0,
"upper_bound":1000.0,
"gene_reaction_rule":"((VBICanLib130745_0501) and (VBICanLib130745_0823))",
"subsystem":"Transport"
},
{
"id":"THRtex",
"name":"L-threonine transport via diffusion (extracellular to periplasm)",
"metabolites":{
"thr__L_e":-1.0,
"thr__L_p":1.0
},
"lower_bound":-1000.0,
"upper_bound":1000.0,
"gene_reaction_rule":"",
"subsystem":"Transport"
},
{
"id":"TKT1",
"name":"Transketolase",
"metabolites":{
"g3p_c":1.0,
"r5p_c":-1.0,
"s7p_c":1.0,
"xu5p__D_c":-1.0
},
"lower_bound":-1000.0,
"upper_bound":1000.0,
"gene_reaction_rule":"((VBICanLib130745_0689) and (VBICanLib130745_0690) and (VBICanLib130745_0691))",
"subsystem":"Pentose Phosphate Pathway"
},
{
"id":"TKT2",
"name":"Transketolase",
"metabolites":{
"e4p_c":-1.0,
"f6p_c":1.0,
"g3p_c":1.0,
"xu5p__D_c":-1.0
},
"lower_bound":-1000.0,
"upper_bound":1000.0,
"gene_reaction_rule":"(VBICanLib130745_0253)",
"subsystem":"Pentose Phosphate Pathway"
},
{
"id":"TMDS",
"name":"Thymidylate synthase",
"metabolites":{
"dhf_c":1.0,
"dtmp_c":1.0,
"dump_c":-1.0,
"mlthf_c":-1.0
},
"lower_bound":0.0,
"upper_bound":1000.0,
"gene_reaction_rule":"(VBICanLib130745_0253)",
"subsystem":"Pyrimidine Metabolism"
},
{
"id":"TOLtex",
"name":"Toluene  outer membrane porin transport",
"metabolites":{
"tol_e":-1.0,
"tol_p":1.0
},
"lower_bound":-1000.0,
"upper_bound":1000.0,
"gene_reaction_rule":"",
"subsystem":"Transport"
},
{
"id":"TOLtpp",
"name":"TOLtpp",
"metabolites":{
"tol_c":1.0,
"tol_p":-1.0
},
"lower_bound":-1000.0,
"upper_bound":1000.0,
"gene_reaction_rule":"(VBICanLib130745_0058)",
"subsystem":"Transport"
},
{
"id":"TPI",
"name":"Triose-phosphate isomerase",
"metabolites":{
"dhap_c":-1.0,
"g3p_c":1.0
},
"lower_bound":-1000.0,
"upper_bound":1000.0,
"gene_reaction_rule":"(VBICanLib130745_0087)",
"subsystem":"Gluconeogenesis"
},
{
"id":"TRDR",
"name":"Thioredoxin reductase (NADPH)",
"metabolites":{
"h_c":-1.0,
"nadp_c":1.0,
"nadph_c":-1.0,
"trdox_c":-1.0,
"trdrd_c":1.0
},
"lower_bound":0.0,
"upper_bound":1000.0,
"gene_reaction_rule":"(VBICanLib130745_0953)",
"subsystem":"Pyrimidine Metabolism"
},
{
"id":"TRPS2",
"name":"Tryptophan synthase (indole)",
"metabolites":{
"h2o_c":1.0,
"indole_c":-1.0,
"ser__L_c":-1.0,
"trp__L_c":1.0
},
"lower_bound":0.0,
"upper_bound":1000.0,
"gene_reaction_rule":"",
"subsystem":"Phenylalanine Tyrosine Tryptophan Biosynthesis"
},
{
"id":"TRPS3",
"name":"Tryptophan synthase (indoleglycerol phosphate)",
"metabolites":{
"3ig3p_c":-1.0,
"g3p_c":1.0,
"indole_c":1.0
},
"lower_bound":-1000.0,
"upper_bound":1000.0,
"gene_reaction_rule":"",
"subsystem":"Phenylalanine Tyrosine Tryptophan Biosynthesis"
},
{
"id":"TRSARr",
"name":"Tartronate semialdehyde reductase",
"metabolites":{
"2h3oppan_c":-1.0,
"glyc__R_c":1.0,
"h_c":-1.0,
"nad_c":1.0,
"nadh_c":-1.0
},
"lower_bound":-1000.0,
"upper_bound":1000.0,
"gene_reaction_rule":"(VBICanLib130745_0528)",
"subsystem":"Glycolate metabolism"
},
{
"id":"TSULabcpp",
"name":"Thiosulfate transport via ABC system (periplasm)",
"metabolites":{
"adp_c":1.0,
"atp_c":-1.0,
"h2o_c":-1.0,
"h_c":1.0,
"pi_c":1.0,
"tsul_c":1.0,
"tsul_p":-1.0
},
"lower_bound":0.0,
"upper_bound":1000.0,
"gene_reaction_rule":"(VBICanLib130745_0058) or (VBICanLib130745_0243) or (VBICanLib130745_0541) or (VBICanLib130745_0653) or (VBICanLib130745_0691) or (VBICanLib130745_0801)",
"subsystem":"Sulfur Metabolism"
},
{
"id":"TSULtex",
"name":"Thiosulfate transport via diffusion (extracellular to periplasm)",
"metabolites":{
"tsul_e":-1.0,
"tsul_p":1.0
},
"lower_bound":-1000.0,
"upper_bound":1000.0,
"gene_reaction_rule":"",
"subsystem":"Transport"
},
{
"id":"TTDCAtexi",
"name":"Tetradecanoate transport via facilitated irreversible diffusion (extracellular to periplasm)",
"metabolites":{
"ttdca_e":-1.0,
"ttdca_p":1.0
},
"lower_bound":-1000.0,
"upper_bound":1000.0,
"gene_reaction_rule":"",
"subsystem":"Transport"
},
{
"id":"TYRTA",
"name":"Tyrosine transaminase",
"metabolites":{
"34hpp_c":1.0,
"akg_c":-1.0,
"glu__L_c":1.0,
"tyr__L_c":-1.0
},
"lower_bound":-1000.0,
"upper_bound":1000.0,
"gene_reaction_rule":"",
"subsystem":"Homogentisate Pathway"
},
{
"id":"TYRt2rpp",
"name":"L-tyrosine reversible transport via proton symport (periplasm)",
"metabolites":{
"h_c":1.0,
"h_p":-1.0,
"tyr__L_c":1.0,
"tyr__L_p":-1.0
},
"lower_bound":-1000.0,
"upper_bound":1000.0,
"gene_reaction_rule":"",
"subsystem":"Transport"
},
{
"id":"TYRtex",
"name":"L-tyrosine transport via diffusion (extracellular to periplasm)",
"metabolites":{
"tyr__L_e":-1.0,
"tyr__L_p":1.0
},
"lower_bound":-1000.0,
"upper_bound":1000.0,
"gene_reaction_rule":"",
"subsystem":"Transport"
},
{
"id":"UAAGDS",
"name":"UDP-N-acetylmuramoyl-L-alanyl-D-glutamyl-meso-2,6-diaminopimelate synthetase",
"metabolites":{
"26dap__M_c":-1.0,
"adp_c":1.0,
"atp_c":-1.0,
"h_c":1.0,
"pi_c":1.0,
"uamag_c":-1.0,
"ugmd_c":1.0
},
"lower_bound":0.0,
"upper_bound":1000.0,
"gene_reaction_rule":"(VBICanLib130745_1053)",
"subsystem":"Peptidoglycan Biosynthesis"
},
{
"id":"UAGCVT",
"name":"UDP-N-acetylglucosamine 1-carboxyvinyltransferase",
"metabolites":{
"pep_c":-1.0,
"pi_c":1.0,
"uaccg_c":1.0,
"uacgam_c":-1.0
},
"lower_bound":0.0,
"upper_bound":1000.0,
"gene_reaction_rule":"(VBICanLib130745_0591)",
"subsystem":"Aminosugar Metabolism"
},
{
"id":"UAGDP",
"name":"UDP-N-acetylglucosamine diphosphorylase",
"metabolites":{
"acgam1p_c":-1.0,
"h_c":-1.0,
"ppi_c":1.0,
"uacgam_c":1.0,
"utp_c":-1.0
},
"lower_bound":0.0,
"upper_bound":1000.0,
"gene_reaction_rule":"(VBICanLib130745_0878)",
"subsystem":"Aminosugar Metabolism"
},
{
"id":"UAGPT3",
"name":"UDP-N-acetylglucosamine-N-acetylmuramyl-(pentapeptide)pyrophosphoryl-undecaprenol N-acetylglucosamine transferase",
"metabolites":{
"h_c":1.0,
"uaagmda_c":1.0,
"uacgam_c":-1.0,
"uagmda_c":-1.0,
"udp_c":1.0
},
"lower_bound":0.0,
"upper_bound":1000.0,
"gene_reaction_rule":"(VBICanLib130745_1048)",
"subsystem":"Peptidoglycan Biosynthesis"
},
{
"id":"UAMAGS",
"name":"UDP-N-acetylmuramoyl-L-alanyl-D-glutamate synthetase",
"metabolites":{
"adp_c":1.0,
"atp_c":-1.0,
"glu__D_c":-1.0,
"h_c":1.0,
"pi_c":1.0,
"uama_c":-1.0,
"uamag_c":1.0
},
"lower_bound":0.0,
"upper_bound":1000.0,
"gene_reaction_rule":"(VBICanLib130745_1050)",
"subsystem":"Glutamate Metabolism"
},
{
"id":"UAMAS",
"name":"UDP-N-acetylmuramoyl-L-alanine synthetase",
"metabolites":{
"adp_c":1.0,
"ala__L_c":-1.0,
"atp_c":-1.0,
"h_c":1.0,
"pi_c":1.0,
"uama_c":1.0,
"uamr_c":-1.0
},
"lower_bound":0.0,
"upper_bound":1000.0,
"gene_reaction_rule":"(VBICanLib130745_0895)",
"subsystem":"Glutamate metabolism"
},
{
"id":"UDCPDP",
"name":"Undecaprenyl-diphosphatase",
"metabolites":{
"h2o_c":-1.0,
"h_c":1.0,
"pi_c":1.0,
"udcpdp_c":-1.0,
"udcpp_c":1.0
},
"lower_bound":0.0,
"upper_bound":1000.0,
"gene_reaction_rule":"(VBICanLib130745_0656)",
"subsystem":"Peptidoglycan Biosynthesis"
},
{
"id":"UGMDDS",
"name":"UDP-N-acetylmuramoyl-L-alanyl-D-glutamyl-meso-2,6-diaminopimeloyl-D-alanyl-D-alanine synthetase",
"metabolites":{
"adp_c":1.0,
"alaala_c":-1.0,
"atp_c":-1.0,
"h_c":1.0,
"pi_c":1.0,
"ugmd_c":-1.0,
"ugmda_c":1.0
},
"lower_bound":0.0,
"upper_bound":1000.0,
"gene_reaction_rule":"(VBICanLib130745_1052)",
"subsystem":"Peptidoglycan Biosynthesis"
},
{
"id":"UMPK",
"name":"UMP kinase",
"metabolites":{
"adp_c":1.0,
"atp_c":-1.0,
"udp_c":1.0,
"ump_c":-1.0
},
"lower_bound":-1000.0,
"upper_bound":1000.0,
"gene_reaction_rule":"((VBICanLib130745_0178) and (VBICanLib130745_0178))",
"subsystem":"Pyrimidine Metabolism"
},
{
"id":"UPP3MT",
"name":"Uroporphyrinogen methyltransferase",
"metabolites":{
"ahcys_c":2.0,
"amet_c":-2.0,
"dscl_c":1.0,
"h_c":1.0,
"uppg3_c":-1.0
},
"lower_bound":0.0,
"upper_bound":1000.0,
"gene_reaction_rule":"",
"subsystem":"Porphyrin and Chlorophyll Metabolism"
},
{
"id":"UPP3S",
"name":"Uroporphyrinogen-III synthase",
"metabolites":{
"h2o_c":1.0,
"hmbil_c":-1.0,
"uppg3_c":1.0
},
"lower_bound":0.0,
"upper_bound":1000.0,
"gene_reaction_rule":"",
"subsystem":"Porphyrin and Chlorophyll Metabolism"
},
{
"id":"UPPDC1",
"name":"Uroporphyrinogen decarboxylase (uroporphyrinogen III)",
"metabolites":{
"co2_c":4.0,
"cpppg3_c":1.0,
"h_c":-4.0,
"uppg3_c":-1.0
},
"lower_bound":0.0,
"upper_bound":1000.0,
"gene_reaction_rule":"(VBICanLib130745_0428)",
"subsystem":"Porphyrin and Chlorophyll Metabolism"
},
{
"id":"UPPDC2",
"name":"Uroporphyrinogen decarboxylase (uroporphyrinogen I)",
"metabolites":{
"co2_c":4.0,
"cpppg1_c":1.0,
"h_c":-4.0,
"uppg1_c":-1.0
},
"lower_bound":0.0,
"upper_bound":1000.0,
"gene_reaction_rule":"(VBICanLib130745_0428)",
"subsystem":"Porphyrin and Chlorophyll Metabolism"
},
{
"id":"UPPN",
"name":"B-ureidopropionase",
"metabolites":{
"ala_B_c":1.0,
"cala_c":-1.0,
"co2_c":1.0,
"h2o_c":-1.0,
"h_c":-2.0,
"nh4_c":1.0
},
"lower_bound":0.0,
"upper_bound":1000.0,
"gene_reaction_rule":"(VBICanLib130745_1048)",
"subsystem":"Pantothenate and CoA Biosynthesis"
},
{
"id":"UREA",
"name":"Urease",
"metabolites":{
"co2_c":1.0,
"h2o_c":-1.0,
"h_c":-2.0,
"nh4_c":2.0,
"urea_c":-1.0
},
"lower_bound":0.0,
"upper_bound":1000.0,
"gene_reaction_rule":"(VBICanLib130745_0814)",
"subsystem":"Urea cycle/amino group metabolism"
},
{
"id":"VALTA",
"name":"Valine transaminase",
"metabolites":{
"3mob_c":1.0,
"akg_c":-1.0,
"glu__L_c":1.0,
"val__L_c":-1.0
},
"lower_bound":-1000.0,
"upper_bound":1000.0,
"gene_reaction_rule":"",
"subsystem":"Valine, leucine and isoleucine degradation"
},
{
"id":"VALTRS",
"name":"Valyl-tRNA synthetase",
"metabolites":{
"amp_c":1.0,
"atp_c":-1.0,
"ppi_c":1.0,
"trnaval_c":-1.0,
"val__L_c":-1.0,
"valtrna_c":1.0
},
"lower_bound":0.0,
"upper_bound":1000.0,
"gene_reaction_rule":"(VBICanLib130745_0886)",
"subsystem":"Valine, Leucine, and Isoleucine Metabolism"
},
{
"id":"VALabcpp",
"name":"L-valine transport via ABC system (periplasm)",
"metabolites":{
"adp_c":1.0,
"atp_c":-1.0,
"h2o_c":-1.0,
"h_c":1.0,
"pi_c":1.0,
"val__L_c":1.0,
"val__L_p":-1.0
},
"lower_bound":0.0,
"upper_bound":1000.0,
"gene_reaction_rule":"((VBICanLib130745_1064) and (VBICanLib130745_0058)) or ((VBICanLib130745_1063) and (VBICanLib130745_1064) and (VBICanLib130745_0058) and (VBICanLib130745_0057))",
"subsystem":"Transport"
},
{
"id":"VALtex",
"name":"L-valine transport via diffusion (extracellular to periplasm)",
"metabolites":{
"val__L_e":-1.0,
"val__L_p":1.0
},
"lower_bound":-1000.0,
"upper_bound":1000.0,
"gene_reaction_rule":"",
"subsystem":"Transport"
},
{
"id":"VANKpp",
"name":"VANKpp",
"metabolites":{
"h_c":1.0,
"h_p":-1.0,
"vanlt_c":1.0,
"vanlt_p":-1.0
},
"lower_bound":-1000.0,
"upper_bound":1000.0,
"gene_reaction_rule":"(VBICanLib130745_0909)",
"subsystem":"Transport"
},
{
"id":"VANLNtex",
"name":"VANLNtex",
"metabolites":{
"vanln_e":-1.0,
"vanln_p":1.0
},
"lower_bound":-1000.0,
"upper_bound":1000.0,
"gene_reaction_rule":"(VBICanLib130745_0528)",
"subsystem":"Transport"
},
{
"id":"VANLTtex",
"name":"VANLTtex",
"metabolites":{
"vanlt_e":-1.0,
"vanlt_p":1.0
},
"lower_bound":-1000.0,
"upper_bound":1000.0,
"gene_reaction_rule":"(VBICanLib130745_0691) or (VBICanLib130745_0243)",
"subsystem":"Transport"
},
{
"id":"VNLNpp",
"name":"VNLNpp",
"metabolites":{
"h_c":1.0,
"h_p":-1.0,
"vanln_c":1.0,
"vanln_p":-1.0
},
"lower_bound":-1000.0,
"upper_bound":1000.0,
"gene_reaction_rule":"",
"subsystem":"Transport"
},
{
"id":"pentso3abcpp",
"name":"Pentso3abcpp",
"metabolites":{
"adp_c":1.0,
"atp_c":-1.0,
"h2o_c":-1.0,
"h_c":1.0,
"pentso3_c":1.0,
"pentso3_p":-1.0,
"pi_c":1.0
},
"lower_bound":0.0,
"upper_bound":1000.0,
"gene_reaction_rule":"(VBICanLib130745_0653)",
"subsystem":"Transport"
},
{
"id":"SK_5mthglu_c",
"name":"Demand mhpglu c",
"metabolites":{
"mhpglu_c":-1.0
},
"lower_bound":-1000.0,
"upper_bound":1000.0,
"gene_reaction_rule":"",
"subsystem":"Intracellular source/sink"
},
{
"id":"SK_dna5mtc_c",
"name":"Dna5mtc  Demand reaction",
"metabolites":{
"dna5mtc_c":-1.0
},
"lower_bound":-1000.0,
"upper_bound":1000.0,
"gene_reaction_rule":"",
"subsystem":"Intracellular source/sink"
},
{
"id":"SK_dna_c",
"name":"Sink dna",
"metabolites":{
"dna_c":-1.0
},
"lower_bound":-1000.0,
"upper_bound":1000.0,
"gene_reaction_rule":"",
"subsystem":"Intracellular source/sink"
},
{
"id":"SK_mclPHAg_c",
"name":"Sink mclPHAg",
"metabolites":{
"mclPHAg_c":-1.0
},
"lower_bound":-1000.0,
"upper_bound":1000.0,
"gene_reaction_rule":"",
"subsystem":"Intracellular source/sink"
},
{
"id":"SK_pqq_c",
"name":"Sink pqq c",
"metabolites":{
"pqq_c":-1.0
},
"lower_bound":-1000.0,
"upper_bound":1000.0,
"gene_reaction_rule":"",
"subsystem":"Intracellular source/sink"
},
{
"id":"SK_pqqh2_c",
"name":"Sink pqqh2 c",
"metabolites":{
"pqqh2_c":-1.0
},
"lower_bound":-1000.0,
"upper_bound":1000.0,
"gene_reaction_rule":"",
"subsystem":"Intracellular source/sink"
},
{
"id":"SK_thglu_c",
"name":"Sink thglu c",
"metabolites":{
"hpglu_c":-1.0
},
"lower_bound":-1000.0,
"upper_bound":1000.0,
"gene_reaction_rule":"",
"subsystem":"Intracellular source/sink"
},
{
"id":"ATPM",
"name":"ATP maintenance requirement",
"metabolites":{
"adp_c":1.0,
"atp_c":-1.0,
"h2o_c":-1.0,
"h_c":1.0,
"pi_c":1.0
},
"lower_bound":0.0,
"upper_bound":1000.0,
"gene_reaction_rule":"(VBICanLib130745_0125)",
"subsystem":" "
},
{
"id":"A5PISO",
"name":"Arabinose-5-phosphate isomerase",
"metabolites":{
"ara5p_c":1.0,
"ru5p__D_c":-1.0
},
"lower_bound":-1000.0,
"upper_bound":1000.0,
"gene_reaction_rule":"(VBICanLib130745_1047)",
"subsystem":"Alternate Carbon Metabolism"
},
{
"id":"ACOLIPAabctex",
"name":"Arabinose modified core oligosaccharide lipid A transport via ABC system (periplasm to extracellular)",
"metabolites":{
"acolipa_e":1.0,
"acolipa_p":-1.0,
"adp_c":1.0,
"atp_c":-1.0,
"h2o_c":-1.0,
"h_c":1.0,
"pi_c":1.0
},
"lower_bound":0.0,
"upper_bound":1000.0,
"gene_reaction_rule":"((VBICanLib130745_0302) and (VBICanLib130745_0501)) or (VBICanLib130745_0715) or (VBICanLib130745_0019) or (VBICanLib130745_0541)",
"subsystem":"Lipopolysaccharide Biosynthesis / Recycling"
},
{
"id":"AIRC3",
"name":"Phosphoribosylaminoimidazole carboxylase (mutase rxn)",
"metabolites":{
"5aizc_c":-1.0,
"5caiz_c":1.0
},
"lower_bound":-1000.0,
"upper_bound":1000.0,
"gene_reaction_rule":"(VBICanLib130745_0040)",
"subsystem":"Purine and Pyrimidine Biosynthesis"
},
{
"id":"ALATA_D2",
"name":"D-alanine transaminase",
"metabolites":{
"ala__D_c":-1.0,
"pyam5p_c":1.0,
"pydx5p_c":-1.0,
"pyr_c":1.0
},
"lower_bound":0.0,
"upper_bound":1000.0,
"gene_reaction_rule":"(VBICanLib130745_0253)",
"subsystem":"Cofactor and Prosthetic Group Biosynthesis"
},
{
"id":"ALATA_L2",
"name":"Alanine transaminase",
"metabolites":{
"ala__L_c":-1.0,
"pyam5p_c":1.0,
"pydx5p_c":-1.0,
"pyr_c":1.0
},
"lower_bound":0.0,
"upper_bound":1000.0,
"gene_reaction_rule":"(VBICanLib130745_0253)",
"subsystem":"Cofactor and Prosthetic Group Biosynthesis"
},
{
"id":"AMMQLT8",
"name":"S-adenosylmethione:2-demthylmenaquinole methyltransferase (menaquinone 8)",
"metabolites":{
"2dmmql8_c":-1.0,
"ahcys_c":1.0,
"amet_c":-1.0,
"h_c":1.0,
"mql8_c":1.0
},
"lower_bound":0.0,
"upper_bound":1000.0,
"gene_reaction_rule":"(VBICanLib130745_0624)",
"subsystem":"Cofactor and Prosthetic Group Biosynthesis"
},
{
"id":"AMPTASECG",
"name":"Alanyl aminopeptidase (cys-gly)",
"metabolites":{
"cgly_c":-1.0,
"cys__L_c":1.0,
"gly_c":1.0,
"h2o_c":-1.0
},
"lower_bound":0.0,
"upper_bound":1000.0,
"gene_reaction_rule":"(VBICanLib130745_0301)",
"subsystem":"Cysteine Metabolism"
},
{
"id":"AMPTASEPG",
"name":"Aminopeptidase (pro-gly)",
"metabolites":{
"gly_c":1.0,
"h2o_c":-1.0,
"pro__L_c":1.0,
"progly_c":-1.0
},
"lower_bound":0.0,
"upper_bound":1000.0,
"gene_reaction_rule":"(VBICanLib130745_0301)",
"subsystem":"Arginine and Proline Metabolism"
},
{
"id":"AP4AS",
"name":"Ap4A synthetase",
"metabolites":{
"ap4a_c":1.0,
"atp_c":-2.0,
"h_c":-1.0,
"ppi_c":1.0
},
"lower_bound":0.0,
"upper_bound":1000.0,
"gene_reaction_rule":"(VBICanLib130745_1069)",
"subsystem":"Nucleotide Salvage Pathway"
},
{
"id":"ASCBptspp",
"name":"L-ascorbate transport via PEP:Pyr PTS (periplasm)",
"metabolites":{
"ascb6p_c":1.0,
"ascb__L_p":-1.0,
"pep_c":-1.0,
"pyr_c":1.0
},
"lower_bound":0.0,
"upper_bound":1000.0,
"gene_reaction_rule":"((VBICanLib130745_0057) and (VBICanLib130745_0056) and (VBICanLib130745_1063) and (VBICanLib130745_1063)) or (VBICanLib130745_1125)",
"subsystem":"Transport, Inner Membrane"
},
{
"id":"BTS5",
"name":"Biotin synthase",
"metabolites":{
"2fe1s_c":1.0,
"2fe2s_c":-1.0,
"amet_c":-1.0,
"btn_c":1.0,
"dad_5_c":1.0,
"dtbt_c":-1.0,
"h_c":1.0,
"met__L_c":1.0
},
"lower_bound":0.0,
"upper_bound":1000.0,
"gene_reaction_rule":"(VBICanLib130745_0403)",
"subsystem":"Cofactor and Prosthetic Group Biosynthesis"
},
{
"id":"BUTSO3abcpp",
"name":"Butanesulfonate transport via ABC system (periplasm)",
"metabolites":{
"adp_c":1.0,
"atp_c":-1.0,
"butso3_c":1.0,
"butso3_p":-1.0,
"h2o_c":-1.0,
"h_c":1.0,
"pi_c":1.0
},
"lower_bound":0.0,
"upper_bound":1000.0,
"gene_reaction_rule":"((VBICanLib130745_0653) and (VBICanLib130745_0652) and (VBICanLib130745_0244))",
"subsystem":"Transport, Inner Membrane"
},
{
"id":"CCGS",
"name":"7-cyano-7-carbaguanine synthase",
"metabolites":{
"adp_c":1.0,
"atp_c":-1.0,
"cdg_c":-1.0,
"h2o_c":1.0,
"h_c":1.0,
"nh4_c":-1.0,
"pi_c":1.0,
"preq0_c":1.0
},
"lower_bound":0.0,
"upper_bound":1000.0,
"gene_reaction_rule":"(VBICanLib130745_0980)",
"subsystem":"Cofactor and Prosthetic Group Biosynthesis"
},
{
"id":"CLIPAabctex",
"name":"Cold lipid A transport via ABC system (periplasm to extracellular)",
"metabolites":{
"adp_c":1.0,
"atp_c":-1.0,
"h2o_c":-1.0,
"h_c":1.0,
"lipa_cold_e":1.0,
"lipa_cold_p":-1.0,
"pi_c":1.0
},
"lower_bound":0.0,
"upper_bound":1000.0,
"gene_reaction_rule":"((VBICanLib130745_0517) and (VBICanLib130745_0302) and (VBICanLib130745_0501) and (VBICanLib130745_0500) and (VBICanLib130745_0304) and (VBICanLib130745_0361))",
"subsystem":"Lipopolysaccharide Biosynthesis / Recycling"
},
{
"id":"COLIPAPabctex",
"name":"Core oligosaccharide lipid A diphosphate transport via ABC system (periplasm to extracellular)",
"metabolites":{
"adp_c":1.0,
"atp_c":-1.0,
"colipap_e":1.0,
"colipap_p":-1.0,
"h2o_c":-1.0,
"h_c":1.0,
"pi_c":1.0
},
"lower_bound":0.0,
"upper_bound":1000.0,
"gene_reaction_rule":"((VBICanLib130745_0302) and (VBICanLib130745_0500) and (VBICanLib130745_0501))",
"subsystem":"Lipopolysaccharide Biosynthesis / Recycling"
},
{
"id":"COLIPAabcpp",
"name":"Core oligosaccharide lipid A transport via ABC system (periplasm)",
"metabolites":{
"adp_c":1.0,
"atp_c":-1.0,
"colipa_c":-1.0,
"colipa_p":1.0,
"h2o_c":-1.0,
"h_c":1.0,
"pi_c":1.0
},
"lower_bound":0.0,
"upper_bound":1000.0,
"gene_reaction_rule":"((VBICanLib130745_0332) and (VBICanLib130745_0352))",
"subsystem":"Lipopolysaccharide Biosynthesis / Recycling"
},
{
"id":"COLIPAabctex",
"name":"Core oligosaccharide lipid A transport via ABC system (periplasm to extracellular)",
"metabolites":{
"adp_c":1.0,
"atp_c":-1.0,
"colipa_e":1.0,
"colipa_p":-1.0,
"h2o_c":-1.0,
"h_c":1.0,
"pi_c":1.0
},
"lower_bound":0.0,
"upper_bound":1000.0,
"gene_reaction_rule":"((VBICanLib130745_0302) and (VBICanLib130745_0500) and (VBICanLib130745_0501))",
"subsystem":"Lipopolysaccharide Biosynthesis / Recycling"
},
{
"id":"CPH4S",
"name":"6-carboxy-5,6,7,8-tetrahydropterin synthase",
"metabolites":{
"acald_c":1.0,
"ahdt_c":-1.0,
"cph4_c":1.0,
"h2o_c":-1.0,
"h_c":1.0,
"pppi_c":1.0
},
"lower_bound":0.0,
"upper_bound":1000.0,
"gene_reaction_rule":"(VBICanLib130745_0981)",
"subsystem":"Cofactor and Prosthetic Group Biosynthesis"
},
{
"id":"CRNDabcpp",
"name":"D-carnitine transport via ABC system (periplasm)",
"metabolites":{
"adp_c":1.0,
"atp_c":-1.0,
"crn__D_c":1.0,
"crn__D_p":-1.0,
"h2o_c":-1.0,
"h_c":1.0,
"pi_c":1.0
},
"lower_bound":0.0,
"upper_bound":1000.0,
"gene_reaction_rule":"((VBICanLib130745_0243) and (VBICanLib130745_0244))",
"subsystem":"Transport, Inner Membrane"
},
{
"id":"CTBTabcpp",
"name":"Crotonobetaine transport via ABC system (periplasm)",
"metabolites":{
"adp_c":1.0,
"atp_c":-1.0,
"ctbt_c":1.0,
"ctbt_p":-1.0,
"h2o_c":-1.0,
"h_c":1.0,
"pi_c":1.0
},
"lower_bound":0.0,
"upper_bound":1000.0,
"gene_reaction_rule":"(VBICanLib130745_0262)",
"subsystem":"Transport, Inner Membrane"
},
{
"id":"CYSSADS",
"name":"L-cysteine sulfinic acid desulfurase",
"metabolites":{
"3sala_c":-1.0,
"ala__L_c":1.0,
"h_c":-2.0,
"so2_c":1.0
},
"lower_bound":0.0,
"upper_bound":1000.0,
"gene_reaction_rule":"(VBICanLib130745_1043) or (VBICanLib130745_1012)",
"subsystem":"Cysteine Metabolism"
},
{
"id":"DHORD2",
"name":"Dihydoorotic acid dehydrogenase (quinone8)",
"metabolites":{
"dhor__S_c":-1.0,
"orot_c":1.0,
"q8_c":-1.0,
"q8h2_c":1.0
},
"lower_bound":0.0,
"upper_bound":1000.0,
"gene_reaction_rule":"(VBICanLib130745_0171)",
"subsystem":"Purine and Pyrimidine Biosynthesis"
},
{
"id":"DHORD5",
"name":"Dihydroorotic acid (menaquinone-8)",
"metabolites":{
"dhor__S_c":-1.0,
"mql8_c":1.0,
"mqn8_c":-1.0,
"orot_c":1.0
},
"lower_bound":0.0,
"upper_bound":1000.0,
"gene_reaction_rule":"(VBICanLib130745_0347)",
"subsystem":"Purine and Pyrimidine Biosynthesis"
},
{
"id":"EAR120x",
"name":"Enoyl-[acyl-carrier-protein] reductase (NADH) (n-C12:0)",
"metabolites":{
"ddcaACP_c":1.0,
"h_c":-1.0,
"nad_c":1.0,
"nadh_c":-1.0,
"tddec2eACP_c":-1.0
},
"lower_bound":0.0,
"upper_bound":1000.0,
"gene_reaction_rule":"(VBICanLib130745_0379) or (VBICanLib130745_1123)",
"subsystem":"Cell Envelope Biosynthesis"
},
{
"id":"EAR140x",
"name":"Enoyl-[acyl-carrier-protein] reductase (NADH) (n-C14:0)",
"metabolites":{
"h_c":-1.0,
"myrsACP_c":1.0,
"nad_c":1.0,
"nadh_c":-1.0,
"tmrs2eACP_c":-1.0
},
"lower_bound":0.0,
"upper_bound":1000.0,
"gene_reaction_rule":"(VBICanLib130745_0379) or (VBICanLib130745_1123)",
"subsystem":"Cell Envelope Biosynthesis"
},
{
"id":"EAR141x",
"name":"Enoyl-[acyl-carrier-protein] reductase (NADH) (n-C14:1)",
"metabolites":{
"h_c":-1.0,
"nad_c":1.0,
"nadh_c":-1.0,
"t3c7mrseACP_c":-1.0,
"tdeACP_c":1.0
},
"lower_bound":0.0,
"upper_bound":1000.0,
"gene_reaction_rule":"(VBICanLib130745_0379) or (VBICanLib130745_1123)",
"subsystem":"Cell Envelope Biosynthesis"
},
{
"id":"EAR160x",
"name":"Enoyl-[acyl-carrier-protein] reductase (NADH) (n-C16:0)",
"metabolites":{
"h_c":-1.0,
"nad_c":1.0,
"nadh_c":-1.0,
"palmACP_c":1.0,
"tpalm2eACP_c":-1.0
},
"lower_bound":0.0,
"upper_bound":1000.0,
"gene_reaction_rule":"(VBICanLib130745_0379) or (VBICanLib130745_1123)",
"subsystem":"Cell Envelope Biosynthesis"
},
{
"id":"EAR161x",
"name":"Enoyl-[acyl-carrier-protein] reductase (NADH) (n-C16:1)",
"metabolites":{
"h_c":-1.0,
"hdeACP_c":1.0,
"nad_c":1.0,
"nadh_c":-1.0,
"t3c9palmeACP_c":-1.0
},
"lower_bound":0.0,
"upper_bound":1000.0,
"gene_reaction_rule":"(VBICanLib130745_0379) or (VBICanLib130745_1123)",
"subsystem":"Cell Envelope Biosynthesis"
},
{
"id":"EAR181x",
"name":"Enoyl-[acyl-carrier-protein] reductase (NADH) (n-C18:1)",
"metabolites":{
"h_c":-1.0,
"nad_c":1.0,
"nadh_c":-1.0,
"octeACP_c":1.0,
"t3c11vaceACP_c":-1.0
},
"lower_bound":0.0,
"upper_bound":1000.0,
"gene_reaction_rule":"(VBICanLib130745_0379) or (VBICanLib130745_1123)",
"subsystem":"Cell Envelope Biosynthesis"
},
{
"id":"EAR40x",
"name":"Enoyl-[acyl-carrier-protein] reductase (NADH) (n-C4:0)",
"metabolites":{
"but2eACP_c":-1.0,
"butACP_c":1.0,
"h_c":-1.0,
"nad_c":1.0,
"nadh_c":-1.0
},
"lower_bound":0.0,
"upper_bound":1000.0,
"gene_reaction_rule":"(VBICanLib130745_0379) or (VBICanLib130745_1123)",
"subsystem":"Cell Envelope Biosynthesis"
},
{
"id":"EAR60x",
"name":"Enoyl-[acyl-carrier-protein] reductase (NADH) (n-C6:0)",
"metabolites":{
"h_c":-1.0,
"hexACP_c":1.0,
"nad_c":1.0,
"nadh_c":-1.0,
"thex2eACP_c":-1.0
},
"lower_bound":0.0,
"upper_bound":1000.0,
"gene_reaction_rule":"(VBICanLib130745_0379) or (VBICanLib130745_1123)",
"subsystem":"Cell Envelope Biosynthesis"
},
{
"id":"EAR80x",
"name":"Enoyl-[acyl-carrier-protein] reductase (NADH) (n-C8:0)",
"metabolites":{
"h_c":-1.0,
"nad_c":1.0,
"nadh_c":-1.0,
"ocACP_c":1.0,
"toct2eACP_c":-1.0
},
"lower_bound":0.0,
"upper_bound":1000.0,
"gene_reaction_rule":"(VBICanLib130745_0379) or (VBICanLib130745_1123)",
"subsystem":"Cell Envelope Biosynthesis"
},
{
"id":"ECA4COLIPAabctex",
"name":"Enterobacterial common antigen (x4) core oligosaccharide lipid A transport via ABC system (periplasm to extracellular)",
"metabolites":{
"adp_c":1.0,
"atp_c":-1.0,
"eca4colipa_e":1.0,
"eca4colipa_p":-1.0,
"h2o_c":-1.0,
"h_c":1.0,
"pi_c":1.0
},
"lower_bound":0.0,
"upper_bound":1000.0,
"gene_reaction_rule":"((VBICanLib130745_0500) and (VBICanLib130745_0517) and (VBICanLib130745_0501) and (VBICanLib130745_0302))",
"subsystem":"Lipopolysaccharide Biosynthesis / Recycling"
},
{
"id":"EGMEACPR",
"name":"Enoylglutaryl-[ACP] methyl ester reductase",
"metabolites":{
"egmeACP_c":-1.0,
"gmeACP_c":1.0,
"h_c":-1.0,
"nadp_c":1.0,
"nadph_c":-1.0
},
"lower_bound":0.0,
"upper_bound":1000.0,
"gene_reaction_rule":"(VBICanLib130745_0379) or (VBICanLib130745_1123)",
"subsystem":"Cofactor and Prosthetic Group Biosynthesis"
},
{
"id":"ENLIPAabctex",
"name":"Phosphoethanolamine lipid A transport via ABC system (periplasm to extracellular)",
"metabolites":{
"adp_c":1.0,
"atp_c":-1.0,
"enlipa_e":1.0,
"enlipa_p":-1.0,
"h2o_c":-1.0,
"h_c":1.0,
"pi_c":1.0
},
"lower_bound":0.0,
"upper_bound":1000.0,
"gene_reaction_rule":"((VBICanLib130745_0501) and (VBICanLib130745_0302) and (VBICanLib130745_0500))",
"subsystem":"Lipopolysaccharide Biosynthesis / Recycling"
},
{
"id":"EPMEACPR",
"name":"Enoylpimeloyl-[ACP] methyl ester reductase",
"metabolites":{
"epmeACP_c":-1.0,
"h_c":-1.0,
"nadp_c":1.0,
"nadph_c":-1.0,
"pmeACP_c":1.0
},
"lower_bound":0.0,
"upper_bound":1000.0,
"gene_reaction_rule":"(VBICanLib130745_0379) or (VBICanLib130745_1123)",
"subsystem":"Cofactor and Prosthetic Group Biosynthesis"
},
{
"id":"G1PTT",
"name":"Glucose-1-phosphate thymidylyltransferase",
"metabolites":{
"dtdpglu_c":1.0,
"dttp_c":-1.0,
"g1p_c":-1.0,
"h_c":-1.0,
"ppi_c":1.0
},
"lower_bound":0.0,
"upper_bound":1000.0,
"gene_reaction_rule":"(VBICanLib130745_0297)",
"subsystem":"Cell Envelope Biosynthesis"
},
{
"id":"GLNabcpp",
"name":"L-glutamine transport via ABC system (periplasm)",
"metabolites":{
"adp_c":1.0,
"atp_c":-1.0,
"gln__L_c":1.0,
"gln__L_p":-1.0,
"h2o_c":-1.0,
"h_c":1.0,
"pi_c":1.0
},
"lower_bound":0.0,
"upper_bound":1000.0,
"gene_reaction_rule":"(VBICanLib130745_0841)",
"subsystem":"Transport, Inner Membrane"
},
{
"id":"GMPR",
"name":"GMP reductase",
"metabolites":{
"gmp_c":-1.0,
"h_c":-2.0,
"imp_c":1.0,
"nadp_c":1.0,
"nadph_c":-1.0,
"nh4_c":1.0
},
"lower_bound":0.0,
"upper_bound":1000.0,
"gene_reaction_rule":"(VBICanLib130745_0817)",
"subsystem":"Purine and Pyrimidine Biosynthesis"
},
{
"id":"GMPS",
"name":"GMP synthase",
"metabolites":{
"amp_c":1.0,
"atp_c":-1.0,
"gmp_c":1.0,
"h_c":2.0,
"nh4_c":-1.0,
"ppi_c":1.0,
"xmp_c":-1.0
},
"lower_bound":0.0,
"upper_bound":1000.0,
"gene_reaction_rule":"(VBICanLib130745_0325)",
"subsystem":"Purine and Pyrimidine Biosynthesis"
},
{
"id":"GRXR",
"name":"Glutaredoxin reductase",
"metabolites":{
"grxox_c":-1.0,
"grxrd_c":1.0,
"gthox_c":1.0,
"gthrd_c":-2.0
},
"lower_bound":0.0,
"upper_bound":1000.0,
"gene_reaction_rule":"(VBICanLib130745_0910)",
"subsystem":"Unassigned"
},
{
"id":"K2L4Aabcpp",
"name":"KDO(2)-lipid IV A transport via ABC system (periplasm)",
"metabolites":{
"adp_c":1.0,
"atp_c":-1.0,
"h2o_c":-1.0,
"h_c":1.0,
"kdo2lipid4_c":-1.0,
"kdo2lipid4_p":1.0,
"pi_c":1.0
},
"lower_bound":0.0,
"upper_bound":1000.0,
"gene_reaction_rule":"(VBICanLib130745_0850)",
"subsystem":"Transport, Inner Membrane"
},
{
"id":"K2L4Aabctex",
"name":"KDO(2)-lipid IV A transport via ABC system (periplasm to extracellular)",
"metabolites":{
"adp_c":1.0,
"atp_c":-1.0,
"h2o_c":-1.0,
"h_c":1.0,
"kdo2lipid4_e":1.0,
"kdo2lipid4_p":-1.0,
"pi_c":1.0
},
"lower_bound":0.0,
"upper_bound":1000.0,
"gene_reaction_rule":"(VBICanLib130745_0850)",
"subsystem":"Lipopolysaccharide Biosynthesis / Recycling"
},
{
"id":"KAS15",
"name":"Beta-ketoacyl-ACP synthase (2)",
"metabolites":{
"accoa_c":-1.0,
"actACP_c":1.0,
"co2_c":1.0,
"coa_c":1.0,
"h_c":-1.0,
"malACP_c":-1.0
},
"lower_bound":0.0,
"upper_bound":1000.0,
"gene_reaction_rule":"(VBICanLib130745_0720)",
"subsystem":"Membrane Lipid Metabolism"
},
{
"id":"KDOPS",
"name":"3-deoxy -D-manno-octulosonic -acid 8-phosphate synthase",
"metabolites":{
"ara5p_c":-1.0,
"h2o_c":-1.0,
"kdo8p_c":1.0,
"pep_c":-1.0,
"pi_c":1.0
},
"lower_bound":0.0,
"upper_bound":1000.0,
"gene_reaction_rule":"(VBICanLib130745_0575)",
"subsystem":"Lipopolysaccharide Biosynthesis / Recycling"
},
{
"id":"Kt2pp",
"name":"Potassium transport in via proton symport (periplasm)",
"metabolites":{
"h_c":1.0,
"h_p":-1.0,
"k_c":1.0,
"k_p":-1.0
},
"lower_bound":0.0,
"upper_bound":1000.0,
"gene_reaction_rule":"(VBICanLib130745_0575)",
"subsystem":"Inorganic Ion Transport and Metabolism"
},
{
"id":"LIPACabcpp",
"name":"Lipid (cold) A transport via ABC system (periplasm)",
"metabolites":{
"adp_c":1.0,
"atp_c":-1.0,
"h2o_c":-1.0,
"h_c":1.0,
"lipa_cold_c":-1.0,
"lipa_cold_p":1.0,
"pi_c":1.0
},
"lower_bound":0.0,
"upper_bound":1000.0,
"gene_reaction_rule":"(VBICanLib130745_0081)",
"subsystem":"Lipopolysaccharide Biosynthesis / Recycling"
},
{
"id":"LIPAabcpp",
"name":"Lipid A transport via ABC system (periplasm)",
"metabolites":{
"adp_c":1.0,
"atp_c":-1.0,
"h2o_c":-1.0,
"h_c":1.0,
"lipa_c":-1.0,
"lipa_p":1.0,
"pi_c":1.0
},
"lower_bound":0.0,
"upper_bound":1000.0,
"gene_reaction_rule":"(VBICanLib130745_0081)",
"subsystem":"Lipopolysaccharide Biosynthesis / Recycling"
},
{
"id":"LIPAabctex",
"name":"Lipid A transport via ABC system (periplasm to extracellular)",
"metabolites":{
"adp_c":1.0,
"atp_c":-1.0,
"h2o_c":-1.0,
"h_c":1.0,
"lipa_e":1.0,
"lipa_p":-1.0,
"pi_c":1.0
},
"lower_bound":0.0,
"upper_bound":1000.0,
"gene_reaction_rule":"(VBICanLib130745_0850)",
"subsystem":"Lipopolysaccharide Biosynthesis / Recycling"
},
{
"id":"LIPOCT",
"name":"Lipoyl(octanoyl) transferase",
"metabolites":{
"ACP_c":1.0,
"h_c":-1.0,
"ocACP_c":-1.0,
"octapb_c":1.0
},
"lower_bound":0.0,
"upper_bound":1000.0,
"gene_reaction_rule":"(VBICanLib130745_0063)",
"subsystem":"Cofactor and Prosthetic Group Biosynthesis"
},
{
"id":"LIPOS",
"name":"Lipoate synthase",
"metabolites":{
"2fe2s_c":1.0,
"4fe4s_c":-1.0,
"amet_c":-2.0,
"dad_5_c":2.0,
"fe2_c":2.0,
"h_c":-1.0,
"lipopb_c":1.0,
"met__L_c":2.0,
"nad_c":-1.0,
"nadh_c":1.0,
"octapb_c":-1.0
},
"lower_bound":0.0,
"upper_bound":1000.0,
"gene_reaction_rule":"(VBICanLib130745_0568)",
"subsystem":"Cofactor and Prosthetic Group Biosynthesis"
},
{
"id":"MALDt2_2pp",
"name":"D-Malate transport via proton symport (2 H) (periplasm)",
"metabolites":{
"h_c":2.0,
"h_p":-2.0,
"mal__D_c":1.0,
"mal__D_p":-1.0
},
"lower_bound":0.0,
"upper_bound":1000.0,
"gene_reaction_rule":"(VBICanLib130745_1069)",
"subsystem":"Transport, Inner Membrane"
},
{
"id":"ME2",
"name":"Malic enzyme (NADP)",
"metabolites":{
"co2_c":1.0,
"mal__L_c":-1.0,
"nadp_c":-1.0,
"nadph_c":1.0,
"pyr_c":1.0
},
"lower_bound":0.0,
"upper_bound":1000.0,
"gene_reaction_rule":"(VBICanLib130745_0297)",
"subsystem":"Anaplerotic Reactions"
},
{
"id":"NADH17pp",
"name":"NADH dehydrogenase (menaquinone-8 & 3 protons) (periplasm)",
"metabolites":{
"h_c":-4.0,
"h_p":3.0,
"mql8_c":1.0,
"mqn8_c":-1.0,
"nad_c":1.0,
"nadh_c":-1.0
},
"lower_bound":0.0,
"upper_bound":1000.0,
"gene_reaction_rule":"((VBICanLib130745_0781) and (VBICanLib130745_0782) and (VBICanLib130745_0783) and (VBICanLib130745_0784) and (VBICanLib130745_0785) and (VBICanLib130745_0786) and (VBICanLib130745_0787) and (VBICanLib130745_0788) and (VBICanLib130745_0789) and (VBICanLib130745_0790) and (VBICanLib130745_0791) and (VBICanLib130745_0792) and (VBICanLib130745_0793) and (VBICanLib130745_0794))",
"subsystem":"Oxidative Phosphorylation"
},
{
"id":"NADH18pp",
"name":"NADH dehydrogenase (demethylmenaquinone-8 & 3 protons) (periplasm)",
"metabolites":{
"2dmmq8_c":-1.0,
"2dmmql8_c":1.0,
"h_c":-4.0,
"h_p":3.0,
"nad_c":1.0,
"nadh_c":-1.0
},
"lower_bound":0.0,
"upper_bound":1000.0,
"gene_reaction_rule":"((VBICanLib130745_0781) and (VBICanLib130745_0782) and (VBICanLib130745_0783) and (VBICanLib130745_0784) and (VBICanLib130745_0785) and (VBICanLib130745_0786) and (VBICanLib130745_0787) and (VBICanLib130745_0788) and (VBICanLib130745_0789) and (VBICanLib130745_0790) and (VBICanLib130745_0791) and (VBICanLib130745_0792) and (VBICanLib130745_0793) and (VBICanLib130745_0794))",
"subsystem":"Oxidative Phosphorylation"
},
{
"id":"NADHHR",
"name":"NADH hydratase",
"metabolites":{
"h2o_c":-1.0,
"nadh_c":-1.0,
"nadhx__R_c":1.0
},
"lower_bound":0.0,
"upper_bound":1000.0,
"gene_reaction_rule":"(VBICanLib130745_0592)",
"subsystem":"Metabolite Repair"
},
{
"id":"NADHHS",
"name":"NADH hydratase",
"metabolites":{
"h2o_c":-1.0,
"nadh_c":-1.0,
"nadhx__S_c":1.0
},
"lower_bound":0.0,
"upper_bound":1000.0,
"gene_reaction_rule":"(VBICanLib130745_0592)",
"subsystem":"Metabolite Repair"
},
{
"id":"NADPHHR",
"name":"NADPH hydratase",
"metabolites":{
"h2o_c":-1.0,
"nadph_c":-1.0,
"nadphx__R_c":1.0
},
"lower_bound":0.0,
"upper_bound":1000.0,
"gene_reaction_rule":"(VBICanLib130745_0592)",
"subsystem":"Metabolite Repair"
},
{
"id":"NADPHHS",
"name":"NADPH hydratase",
"metabolites":{
"h2o_c":-1.0,
"nadph_c":-1.0,
"nadphx__S_c":1.0
},
"lower_bound":0.0,
"upper_bound":1000.0,
"gene_reaction_rule":"(VBICanLib130745_0592)",
"subsystem":"Metabolite Repair"
},
{
"id":"O16A4COLIPAabctex",
"name":"O16 antigen (x4) core oligosaccharide lipid A transport via ABC system (periplasm to extracellular)",
"metabolites":{
"adp_c":1.0,
"atp_c":-1.0,
"h2o_c":-1.0,
"h_c":1.0,
"o16a4colipa_e":1.0,
"o16a4colipa_p":-1.0,
"pi_c":1.0
},
"lower_bound":0.0,
"upper_bound":1000.0,
"gene_reaction_rule":"((VBICanLib130745_0499) and (VBICanLib130745_0500) and (VBICanLib130745_0501))",
"subsystem":"Lipopolysaccharide Biosynthesis / Recycling"
},
{
"id":"OCTDPS",
"name":"Octaprenyl pyrophosphate synthase",
"metabolites":{
"frdp_c":-1.0,
"ipdp_c":-5.0,
"octdp_c":1.0,
"ppi_c":5.0
},
"lower_bound":0.0,
"upper_bound":1000.0,
"gene_reaction_rule":"(VBICanLib130745_0490)",
"subsystem":"Cofactor and Prosthetic Group Biosynthesis"
},
{
"id":"OGMEACPD",
"name":"3-Oxo-glutaryl-[ACP] methyl ester dehydratase",
"metabolites":{
"egmeACP_c":1.0,
"h2o_c":1.0,
"hgmeACP_c":-1.0
},
"lower_bound":0.0,
"upper_bound":1000.0,
"gene_reaction_rule":"(VBICanLib130745_0471)",
"subsystem":"Cofactor and Prosthetic Group Biosynthesis"
},
{
"id":"OGMEACPR",
"name":"3-Oxo-glutaryl-[ACP] methyl ester reductase",
"metabolites":{
"h_c":-1.0,
"hgmeACP_c":1.0,
"nadp_c":1.0,
"nadph_c":-1.0,
"ogmeACP_c":-1.0
},
"lower_bound":0.0,
"upper_bound":1000.0,
"gene_reaction_rule":"(VBICanLib130745_0718)",
"subsystem":"Cofactor and Prosthetic Group Biosynthesis"
},
{
"id":"OGMEACPS",
"name":"3-Oxo-glutaryl-[ACP] methyl ester synthase",
"metabolites":{
"co2_c":1.0,
"coa_c":1.0,
"h_c":-1.0,
"malACP_c":-1.0,
"malcoame_c":-1.0,
"ogmeACP_c":1.0
},
"lower_bound":0.0,
"upper_bound":1000.0,
"gene_reaction_rule":"(VBICanLib130745_0753)",
"subsystem":"Cofactor and Prosthetic Group Biosynthesis"
},
{
"id":"OMBZLM",
"name":"2-Octaprenyl-6-methoxy-benzoquinol methylase",
"metabolites":{
"2ombzl_c":-1.0,
"2ommbl_c":1.0,
"ahcys_c":1.0,
"amet_c":-1.0,
"h_c":1.0
},
"lower_bound":0.0,
"upper_bound":1000.0,
"gene_reaction_rule":"(VBICanLib130745_0490)",
"subsystem":"Cofactor and Prosthetic Group Biosynthesis"
},
{
"id":"OPMEACPD",
"name":"3-Oxo-pimeloyl-[ACP] methyl ester dehydratase",
"metabolites":{
"epmeACP_c":1.0,
"h2o_c":1.0,
"hpmeACP_c":-1.0
},
"lower_bound":0.0,
"upper_bound":1000.0,
"gene_reaction_rule":"(VBICanLib130745_0471)",
"subsystem":"Cofactor and Prosthetic Group Biosynthesis"
},
{
"id":"OPMEACPR",
"name":"3-Oxo-pimeloyl-[ACP] methyl ester reductase",
"metabolites":{
"h_c":-1.0,
"hpmeACP_c":1.0,
"nadp_c":1.0,
"nadph_c":-1.0,
"opmeACP_c":-1.0
},
"lower_bound":0.0,
"upper_bound":1000.0,
"gene_reaction_rule":"(VBICanLib130745_0718)",
"subsystem":"Cofactor and Prosthetic Group Biosynthesis"
},
{
"id":"OPMEACPS",
"name":"3-Oxo-pimeloyl-[ACP] methyl ester synthase",
"metabolites":{
"ACP_c":1.0,
"co2_c":1.0,
"gmeACP_c":-1.0,
"h_c":-1.0,
"malACP_c":-1.0,
"opmeACP_c":1.0
},
"lower_bound":0.0,
"upper_bound":1000.0,
"gene_reaction_rule":"(VBICanLib130745_0378)",
"subsystem":"Cofactor and Prosthetic Group Biosynthesis"
},
{
"id":"OROTt2_2pp",
"name":"Orotate transport via proton symport (2 H) (periplasm)",
"metabolites":{
"h_c":2.0,
"h_p":-2.0,
"orot_c":1.0,
"orot_p":-1.0
},
"lower_bound":0.0,
"upper_bound":1000.0,
"gene_reaction_rule":"(VBICanLib130745_0490)",
"subsystem":"Transport, Inner Membrane"
},
{
"id":"PA120abcpp",
"name":"Phosphatidate transport via ABC system (n-C12:0, periplasm)",
"metabolites":{
"adp_c":1.0,
"atp_c":-1.0,
"h2o_c":-1.0,
"h_c":1.0,
"pa120_c":-1.0,
"pa120_p":1.0,
"pi_c":1.0
},
"lower_bound":0.0,
"upper_bound":1000.0,
"gene_reaction_rule":"(VBICanLib130745_0624)",
"subsystem":"Transport, Inner Membrane"
},
{
"id":"PA140abcpp",
"name":"Phosphatidate transport via ABC system (n-C14:0, periplasm)",
"metabolites":{
"adp_c":1.0,
"atp_c":-1.0,
"h2o_c":-1.0,
"h_c":1.0,
"pa140_c":-1.0,
"pa140_p":1.0,
"pi_c":1.0
},
"lower_bound":0.0,
"upper_bound":1000.0,
"gene_reaction_rule":"(VBICanLib130745_0850)",
"subsystem":"Transport, Inner Membrane"
},
{
"id":"PA141abcpp",
"name":"Phosphatidate transport via ABC system (n-C14:1, periplasm)",
"metabolites":{
"adp_c":1.0,
"atp_c":-1.0,
"h2o_c":-1.0,
"h_c":1.0,
"pa141_c":-1.0,
"pa141_p":1.0,
"pi_c":1.0
},
"lower_bound":0.0,
"upper_bound":1000.0,
"gene_reaction_rule":"(VBICanLib130745_0297)",
"subsystem":"Transport, Inner Membrane"
},
{
"id":"PA160abcpp",
"name":"Phosphatidate transport via ABC system (n-C16:0, periplasm)",
"metabolites":{
"adp_c":1.0,
"atp_c":-1.0,
"h2o_c":-1.0,
"h_c":1.0,
"pa160_c":-1.0,
"pa160_p":1.0,
"pi_c":1.0
},
"lower_bound":0.0,
"upper_bound":1000.0,
"gene_reaction_rule":"(VBICanLib130745_0081)",
"subsystem":"Transport, Inner Membrane"
},
{
"id":"PA161abcpp",
"name":"Phosphatidate transport via ABC system (n-C16:1, periplasm)",
"metabolites":{
"adp_c":1.0,
"atp_c":-1.0,
"h2o_c":-1.0,
"h_c":1.0,
"pa161_c":-1.0,
"pa161_p":1.0,
"pi_c":1.0
},
"lower_bound":0.0,
"upper_bound":1000.0,
"gene_reaction_rule":"(VBICanLib130745_0081)",
"subsystem":"Transport, Inner Membrane"
},
{
"id":"PA180abcpp",
"name":"Phosphatidate transport via ABC system (n-C18:0, periplasm)",
"metabolites":{
"adp_c":1.0,
"atp_c":-1.0,
"h2o_c":-1.0,
"h_c":1.0,
"pa180_c":-1.0,
"pa180_p":1.0,
"pi_c":1.0
},
"lower_bound":0.0,
"upper_bound":1000.0,
"gene_reaction_rule":"(VBICanLib130745_0081)",
"subsystem":"Transport, Inner Membrane"
},
{
"id":"PA181abcpp",
"name":"Phosphatidate transport via ABC system (n-C18:1, periplasm)",
"metabolites":{
"adp_c":1.0,
"atp_c":-1.0,
"h2o_c":-1.0,
"h_c":1.0,
"pa181_c":-1.0,
"pa181_p":1.0,
"pi_c":1.0
},
"lower_bound":0.0,
"upper_bound":1000.0,
"gene_reaction_rule":"(VBICanLib130745_0081)",
"subsystem":"Transport, Inner Membrane"
},
{
"id":"PAPSR2",
"name":"Phosphoadenylyl-sulfate reductase (glutaredoxin)",
"metabolites":{
"grxox_c":1.0,
"grxrd_c":-1.0,
"h_c":2.0,
"pap_c":1.0,
"paps_c":-1.0,
"so3_c":1.0
},
"lower_bound":0.0,
"upper_bound":1000.0,
"gene_reaction_rule":"(VBICanLib130745_0081)",
"subsystem":"Cysteine Metabolism"
},
{
"id":"PE140abcpp",
"name":"Phosphatidylethanolamine transport via ABC system (n-C14:0, periplasm)",
"metabolites":{
"adp_c":1.0,
"atp_c":-1.0,
"h2o_c":-1.0,
"h_c":1.0,
"pe140_c":-1.0,
"pe140_p":1.0,
"pi_c":1.0
},
"lower_bound":0.0,
"upper_bound":1000.0,
"gene_reaction_rule":"(VBICanLib130745_1051)",
"subsystem":"Transport, Inner Membrane"
},
{
"id":"PE141abcpp",
"name":"Phosphatidylethanolamine transport via ABC system (n-C14:1, periplasm)",
"metabolites":{
"adp_c":1.0,
"atp_c":-1.0,
"h2o_c":-1.0,
"h_c":1.0,
"pe141_c":-1.0,
"pe141_p":1.0,
"pi_c":1.0
},
"lower_bound":0.0,
"upper_bound":1000.0,
"gene_reaction_rule":"(VBICanLib130745_0850)",
"subsystem":"Transport, Inner Membrane"
},
{
"id":"PG120abcpp",
"name":"Phosphatidylglycerol transport via ABC system (n-C12:0, periplasm)",
"metabolites":{
"adp_c":1.0,
"atp_c":-1.0,
"h2o_c":-1.0,
"h_c":1.0,
"pg120_c":-1.0,
"pg120_p":1.0,
"pi_c":1.0
},
"lower_bound":0.0,
"upper_bound":1000.0,
"gene_reaction_rule":"(VBICanLib130745_0081)",
"subsystem":"Transport, Inner Membrane"
},
{
"id":"PG140abcpp",
"name":"Phosphatidylglycerol transport via ABC system (n-C14:0, periplasm)",
"metabolites":{
"adp_c":1.0,
"atp_c":-1.0,
"h2o_c":-1.0,
"h_c":1.0,
"pg140_c":-1.0,
"pg140_p":1.0,
"pi_c":1.0
},
"lower_bound":0.0,
"upper_bound":1000.0,
"gene_reaction_rule":"(VBICanLib130745_0081)",
"subsystem":"Transport, Inner Membrane"
},
{
"id":"PG141abcpp",
"name":"Phosphatidylglycerol transport via ABC system (n-C14:1, periplasm)",
"metabolites":{
"adp_c":1.0,
"atp_c":-1.0,
"h2o_c":-1.0,
"h_c":1.0,
"pg141_c":-1.0,
"pg141_p":1.0,
"pi_c":1.0
},
"lower_bound":0.0,
"upper_bound":1000.0,
"gene_reaction_rule":"(VBICanLib130745_0081)",
"subsystem":"Transport, Inner Membrane"
},
{
"id":"PG160abcpp",
"name":"Phosphatidylglycerol transport via ABC system (n-C16:0, periplasm)",
"metabolites":{
"adp_c":1.0,
"atp_c":-1.0,
"h2o_c":-1.0,
"h_c":1.0,
"pg160_c":-1.0,
"pg160_p":1.0,
"pi_c":1.0
},
"lower_bound":0.0,
"upper_bound":1000.0,
"gene_reaction_rule":"(VBICanLib130745_0081)",
"subsystem":"Transport, Inner Membrane"
},
{
"id":"PG161abcpp",
"name":"Phosphatidylglycerol transport via ABC system (n-C16:1, periplasm)",
"metabolites":{
"adp_c":1.0,
"atp_c":-1.0,
"h2o_c":-1.0,
"h_c":1.0,
"pg161_c":-1.0,
"pg161_p":1.0,
"pi_c":1.0
},
"lower_bound":0.0,
"upper_bound":1000.0,
"gene_reaction_rule":"(VBICanLib130745_0081)",
"subsystem":"Transport, Inner Membrane"
},
{
"id":"PG180abcpp",
"name":"Phosphatidylglycerol transport via ABC system (n-C18:0, periplasm)",
"metabolites":{
"adp_c":1.0,
"atp_c":-1.0,
"h2o_c":-1.0,
"h_c":1.0,
"pg180_c":-1.0,
"pg180_p":1.0,
"pi_c":1.0
},
"lower_bound":0.0,
"upper_bound":1000.0,
"gene_reaction_rule":"(VBICanLib130745_0081)",
"subsystem":"Transport, Inner Membrane"
},
{
"id":"PG181abcpp",
"name":"Phosphatidylglycerol transport via ABC system (n-C18:1, periplasm)",
"metabolites":{
"adp_c":1.0,
"atp_c":-1.0,
"h2o_c":-1.0,
"h_c":1.0,
"pg181_c":-1.0,
"pg181_p":1.0,
"pi_c":1.0
},
"lower_bound":0.0,
"upper_bound":1000.0,
"gene_reaction_rule":"(VBICanLib130745_0081)",
"subsystem":"Transport, Inner Membrane"
},
{
"id":"PGP140abcpp",
"name":"Phosphatidylglycerophosphate transport via ABC system (n-C14:0, periplasm)",
"metabolites":{
"adp_c":1.0,
"atp_c":-1.0,
"h2o_c":-1.0,
"h_c":1.0,
"pgp140_c":-1.0,
"pgp140_p":1.0,
"pi_c":1.0
},
"lower_bound":0.0,
"upper_bound":1000.0,
"gene_reaction_rule":"(VBICanLib130745_0081)",
"subsystem":"Transport, Inner Membrane"
},
{
"id":"PGP141abcpp",
"name":"Phosphatidylglycerophosphate transport via ABC system (n-C14:1, periplasm)",
"metabolites":{
"adp_c":1.0,
"atp_c":-1.0,
"h2o_c":-1.0,
"h_c":1.0,
"pgp141_c":-1.0,
"pgp141_p":1.0,
"pi_c":1.0
},
"lower_bound":0.0,
"upper_bound":1000.0,
"gene_reaction_rule":"(VBICanLib130745_0709)",
"subsystem":"Transport, Inner Membrane"
},
{
"id":"PPCK",
"name":"Phosphoenolpyruvate carboxykinase",
"metabolites":{
"adp_c":1.0,
"atp_c":-1.0,
"co2_c":1.0,
"oaa_c":-1.0,
"pep_c":1.0
},
"lower_bound":0.0,
"upper_bound":1000.0,
"gene_reaction_rule":"(VBICanLib130745_0412)",
"subsystem":"Anaplerotic Reactions"
},
{
"id":"PPNCL2",
"name":"Phosphopantothenate-cysteine ligase",
"metabolites":{
"4ppan_c":-1.0,
"4ppcys_c":1.0,
"cmp_c":1.0,
"ctp_c":-1.0,
"cys__L_c":-1.0,
"h_c":1.0,
"ppi_c":1.0
},
"lower_bound":0.0,
"upper_bound":1000.0,
"gene_reaction_rule":"(VBICanLib130745_0626)",
"subsystem":"Cofactor and Prosthetic Group Biosynthesis"
},
{
"id":"RNDR1b",
"name":"Ribonucleoside-diphosphate reductase (ADP) (glutaredoxin)",
"metabolites":{
"adp_c":-1.0,
"dadp_c":1.0,
"grxox_c":1.0,
"grxrd_c":-1.0,
"h2o_c":1.0
},
"lower_bound":0.0,
"upper_bound":1000.0,
"gene_reaction_rule":"(VBICanLib130745_0319)",
"subsystem":"Nucleotide Salvage Pathway"
},
{
"id":"RNDR2b",
"name":"Ribonucleoside-diphosphate reductase (GDP) (glutaredoxin)",
"metabolites":{
"dgdp_c":1.0,
"gdp_c":-1.0,
"grxox_c":1.0,
"grxrd_c":-1.0,
"h2o_c":1.0
},
"lower_bound":0.0,
"upper_bound":1000.0,
"gene_reaction_rule":"(VBICanLib130745_0900)",
"subsystem":"Nucleotide Salvage Pathway"
},
{
"id":"RNDR3b",
"name":"Ribonucleoside-diphosphate reductase (CDP) (glutaredoxin)",
"metabolites":{
"cdp_c":-1.0,
"dcdp_c":1.0,
"grxox_c":1.0,
"grxrd_c":-1.0,
"h2o_c":1.0
},
"lower_bound":0.0,
"upper_bound":1000.0,
"gene_reaction_rule":"((VBICanLib130745_0749) and (VBICanLib130745_0016)) or (VBICanLib130745_0074) or (VBICanLib130745_0075) or (VBICanLib130745_0775) or (VBICanLib130745_0906) or (VBICanLib130745_0956)",
"subsystem":"Nucleotide Salvage Pathway"
},
{
"id":"RNDR4b",
"name":"Ribonucleoside-diphosphate reductase (UDP) (glutaredoxin)",
"metabolites":{
"dudp_c":1.0,
"grxox_c":1.0,
"grxrd_c":-1.0,
"h2o_c":1.0,
"udp_c":-1.0
},
"lower_bound":0.0,
"upper_bound":1000.0,
"gene_reaction_rule":"(VBICanLib130745_0477)",
"subsystem":"Nucleotide Salvage Pathway"
},
{
"id":"S2FE2SR",
"name":"SUF [2Fe-2S] regeneration",
"metabolites":{
"2fe1s_c":-1.0,
"adp_c":1.0,
"atp_c":-1.0,
"h2o_c":-1.0,
"h_c":5.0,
"pi_c":1.0,
"sufbcd_2fe2s_c":1.0,
"sufbcd_c":-1.0,
"sufse_c":1.0,
"sufsesh_c":-1.0
},
"lower_bound":0.0,
"upper_bound":1000.0,
"gene_reaction_rule":"((VBICanLib130745_0945) and (VBICanLib130745_1012) and (VBICanLib130745_1011) and (VBICanLib130745_1010))",
"subsystem":"Cofactor and Prosthetic Group Biosynthesis"
},
{
"id":"S2FE2SS",
"name":"SUF [2Fe-2S] Synthesis",
"metabolites":{
"adp_c":1.0,
"atp_c":-1.0,
"fad_c":1.0,
"fadh2_c":-1.0,
"fe2_c":-2.0,
"h2o_c":-1.0,
"h_c":7.0,
"pi_c":1.0,
"sufbcd_2fe2s_c":1.0,
"sufbcd_c":-1.0,
"sufse_c":2.0,
"sufsesh_c":-2.0
},
"lower_bound":0.0,
"upper_bound":1000.0,
"gene_reaction_rule":"((VBICanLib130745_0945) and (VBICanLib130745_1012) and (VBICanLib130745_1011) and (VBICanLib130745_1010))",
"subsystem":"Cofactor and Prosthetic Group Biosynthesis"
},
{
"id":"S2FE2SS2",
"name":"SUF [2Fe-2S] Synthesis II",
"metabolites":{
"adp_c":1.0,
"atp_c":-1.0,
"fad_c":1.0,
"fadh2_c":-1.0,
"fe2_c":-2.0,
"h2o_c":-1.0,
"h_c":7.0,
"pi_c":1.0,
"sufbcd_2fe2s2_c":1.0,
"sufbcd_2fe2s_c":-1.0,
"sufse_c":2.0,
"sufsesh_c":-2.0
},
"lower_bound":0.0,
"upper_bound":1000.0,
"gene_reaction_rule":"((VBICanLib130745_0945) and (VBICanLib130745_1012) and (VBICanLib130745_1011) and (VBICanLib130745_1010))",
"subsystem":"Cofactor and Prosthetic Group Biosynthesis"
},
{
"id":"S2FE2ST",
"name":"SUF [2Fe-2S] Transfer",
"metabolites":{
"2fe2s_c":1.0,
"h_c":-4.0,
"sufbcd_2fe2s_c":-1.0,
"sufbcd_c":1.0
},
"lower_bound":0.0,
"upper_bound":1000.0,
"gene_reaction_rule":"((VBICanLib130745_0945) and (VBICanLib130745_1012) and (VBICanLib130745_1011) and (VBICanLib130745_1010))",
"subsystem":"Cofactor and Prosthetic Group Biosynthesis"
},
{
"id":"S4FE4SR",
"name":"SUF [4Fe-4S] Reduction",
"metabolites":{
"fad_c":1.0,
"fadh2_c":-1.0,
"h_c":-2.0,
"sufbcd_2fe2s2_c":-1.0,
"sufbcd_4fe4s_c":1.0
},
"lower_bound":0.0,
"upper_bound":1000.0,
"gene_reaction_rule":"((VBICanLib130745_0945) and (VBICanLib130745_1012) and (VBICanLib130745_1011) and (VBICanLib130745_1010))",
"subsystem":"Cofactor and Prosthetic Group Biosynthesis"
},
{
"id":"S4FE4ST",
"name":"SUF [4Fe-4S] Transfer",
"metabolites":{
"4fe4s_c":1.0,
"h_c":-4.0,
"sufbcd_4fe4s_c":-1.0,
"sufbcd_c":1.0
},
"lower_bound":0.0,
"upper_bound":1000.0,
"gene_reaction_rule":"((VBICanLib130745_0945) and (VBICanLib130745_1012) and (VBICanLib130745_1011) and (VBICanLib130745_1010))",
"subsystem":"Cofactor and Prosthetic Group Biosynthesis"
},
{
"id":"SCYSDS",
"name":"SUF Cysteine desulfuration",
"metabolites":{
"ala__L_c":1.0,
"cys__L_c":-1.0,
"sufse_c":-1.0,
"sufsesh_c":1.0
},
"lower_bound":0.0,
"upper_bound":1000.0,
"gene_reaction_rule":"(VBICanLib130745_1012)",
"subsystem":"Cofactor and Prosthetic Group Biosynthesis"
},
{
"id":"SPODM",
"name":"Superoxide dismutase",
"metabolites":{
"h2o2_c":1.0,
"h_c":-2.0,
"o2_c":1.0,
"o2s_c":-2.0
},
"lower_bound":0.0,
"upper_bound":1000.0,
"gene_reaction_rule":"(VBICanLib130745_0917)",
"subsystem":"Unassigned"
},
{
"id":"TDPDRE",
"name":"DTDP-4-dehydrorhamnose 3,5-epimerase",
"metabolites":{
"dtdp4d6dg_c":-1.0,
"dtdp4d6dm_c":1.0
},
"lower_bound":0.0,
"upper_bound":1000.0,
"gene_reaction_rule":"(VBICanLib130745_0852)",
"subsystem":"Cell Envelope Biosynthesis"
},
{
"id":"TDPGDH",
"name":"DTDPglucose 4,6-dehydratase",
"metabolites":{
"dtdp4d6dg_c":1.0,
"dtdpglu_c":-1.0,
"h2o_c":1.0
},
"lower_bound":0.0,
"upper_bound":1000.0,
"gene_reaction_rule":"(VBICanLib130745_0297)",
"subsystem":"Cell Envelope Biosynthesis"
},
{
"id":"THFAT",
"name":"Tetrahydrofolate aminomethyltransferase",
"metabolites":{
"5fthf_c":1.0,
"h2o_c":-1.0,
"h_c":1.0,
"methf_c":-1.0
},
"lower_bound":0.0,
"upper_bound":1000.0,
"gene_reaction_rule":"(VBICanLib130745_0253)",
"subsystem":"Folate Metabolism"
},
{
"id":"THMabcpp",
"name":"Thiamine transport via ABC system (periplasm)",
"metabolites":{
"adp_c":1.0,
"atp_c":-1.0,
"h2o_c":-1.0,
"h_c":1.0,
"pi_c":1.0,
"thm_c":1.0,
"thm_p":-1.0
},
"lower_bound":0.0,
"upper_bound":1000.0,
"gene_reaction_rule":"((VBICanLib130745_0998) and (VBICanLib130745_0999))",
"subsystem":"Transport, Inner Membrane"
},
{
"id":"THRA2",
"name":"L-allo-Threonine Aldolase",
"metabolites":{
"acald_c":1.0,
"athr__L_c":-1.0,
"gly_c":1.0
},
"lower_bound":0.0,
"upper_bound":1000.0,
"gene_reaction_rule":"(VBICanLib130745_0377)",
"subsystem":"Threonine and Lysine Metabolism"
},
{
"id":"UAGAAT",
"name":"UDP-N-acetylglucosamine acyltransferase",
"metabolites":{
"3hmrsACP_c":-1.0,
"ACP_c":1.0,
"u3aga_c":1.0,
"uacgam_c":-1.0
},
"lower_bound":-1000.0,
"upper_bound":1000.0,
"gene_reaction_rule":"(VBICanLib130745_0591)",
"subsystem":"Lipopolysaccharide Biosynthesis / Recycling"
},
{
"id":"ZNabcpp",
"name":"Zinc (Zn+2) transport via ABC system (periplasm)",
"metabolites":{
"adp_c":1.0,
"atp_c":-1.0,
"h2o_c":-1.0,
"h_c":1.0,
"pi_c":1.0,
"zn2_c":1.0,
"zn2_p":-1.0
},
"lower_bound":0.0,
"upper_bound":1000.0,
"gene_reaction_rule":"(VBICanLib130745_0472)",
"subsystem":"Inorganic Ion Transport and Metabolism"
},
{
"id":"BTS4",
"name":"Biotin synthase",
"metabolites":{
"amet_c":-1.0,
"btn_c":1.0,
"dad_5_c":1.0,
"dtbt_c":-1.0,
"h_c":1.0,
"met__L_c":1.0,
"s_c":-1.0
},
"lower_bound":0.0,
"upper_bound":1000.0,
"gene_reaction_rule":"(VBICanLib130745_0403)",
"subsystem":"Cofactor and Prosthetic Group Biosynthesis"
},
{
"id":"FEex",
"name":"Iron transporter",
"metabolites":{
"fe_e":-1.0,
"fe_p":1.0
},
"lower_bound":-1000.0,
"upper_bound":1000.0,
"gene_reaction_rule":"((VBICanLib130745_0850) and (VBICanLib130745_0673)) or (VBICanLib130745_0850)",
"subsystem":"iron metabolism"
},
{
"id":"FEpp",
"name":"Iron transporter",
"metabolites":{
"fe_c":1.0,
"fe_p":-1.0
},
"lower_bound":-1000.0,
"upper_bound":1000.0,
"gene_reaction_rule":"((VBICanLib130745_0673) and (VBICanLib130745_0850))",
"subsystem":"iron metabolism"
},
{
"id":"Kt3pp",
"name":"Potassium transport out via proton antiport (periplasm)",
"metabolites":{
"h_c":1.0,
"h_p":-1.0,
"k_c":-1.0,
"k_p":1.0
},
"lower_bound":0.0,
"upper_bound":1000.0,
"gene_reaction_rule":"(VBICanLib130745_0857)",
"subsystem":"Inorganic Ion Transport and Metabolism"
},
{
"id":"MAN6PI",
"name":"Mannose-6-phosphate isomerase",
"metabolites":{
"f6p_c":1.0,
"man6p_c":-1.0
},
"lower_bound":-1000.0,
"upper_bound":1000.0,
"gene_reaction_rule":"(VBICanLib130745_0077)",
"subsystem":"Alternate Carbon Metabolism"
},
{
"id":"NADS1",
"name":"NAD synthase (nh3)",
"metabolites":{
"amp_c":1.0,
"atp_c":-1.0,
"dnad_c":-1.0,
"h_c":1.0,
"nad_c":1.0,
"nh4_c":-1.0,
"ppi_c":1.0
},
"lower_bound":0.0,
"upper_bound":1000.0,
"gene_reaction_rule":"(VBICanLib130745_0946)"
},
{
"id":"SERTRS2",
"name":"Seryl-tRNA synthetase (selenocystein)",
"metabolites":{
"amp_c":1.0,
"atp_c":-1.0,
"ppi_c":1.0,
"ser__L_c":-1.0,
"sertrna_sec_c":1.0,
"trnasecys_c":-1.0
},
"lower_bound":0.0,
"upper_bound":1000.0,
"gene_reaction_rule":"(VBICanLib130745_0564)",
"subsystem":"tRNA Charging"
},
{
"id":"TYRTRS",
"name":"Tyrosyl-tRNA synthetase",
"metabolites":{
"amp_c":1.0,
"atp_c":-1.0,
"ppi_c":1.0,
"trnatyr_c":-1.0,
"tyr__L_c":-1.0,
"tyrtrna_c":1.0
},
"lower_bound":0.0,
"upper_bound":1000.0,
"gene_reaction_rule":"(VBICanLib130745_0886)",
"subsystem":"tRNA charging"
},
{
"id":"URIDK2r",
"name":"Uridylate kinase (dUMP)",
"metabolites":{
"adp_c":1.0,
"atp_c":-1.0,
"dudp_c":1.0,
"dump_c":-1.0
},
"lower_bound":-1000.0,
"upper_bound":1000.0,
"gene_reaction_rule":"(VBICanLib130745_0464)",
"subsystem":"Nucleotide Salvage Pathway"
},
{
"id":"EX_gln__L_e",
"name":"Exchange Glutamine",
"metabolites":{
"gln__L_e":-1.0
},
"lower_bound":-0.104,
"upper_bound":1000.0,
"gene_reaction_rule":"",
"subsystem":"Exchange"
},
{
"id":"gln__L_etex",
"name":"gln__L_etransport via diffusion",
"metabolites":{
"gln__L_c":1.0,
"gln__L_e":-1.0
},
"lower_bound":-1000.0,
"upper_bound":1000.0,
"gene_reaction_rule":"",
"subsystem":"Transport, cytoplasm"
},
{
"id":"EX_asn__L_e",
"name":"Exchange Asparagine",
"metabolites":{
"asn__L_e":-1.0
},
"lower_bound":-0.238,
"upper_bound":1000.0,
"gene_reaction_rule":"",
"subsystem":"Exchange"
},
{
"id":"asn__L_etex",
"name":"asn__L_etransport via diffusion",
"metabolites":{
"asn__L_c":1.0,
"asn__L_e":-1.0
},
"lower_bound":-1000.0,
"upper_bound":1000.0,
"gene_reaction_rule":"",
"subsystem":"Transport, cytoplasm"
},
{
"id":"EX_trp__L_e",
"name":"Exchange tryptophan",
"metabolites":{
"trp__L_e":-1.0
},
"lower_bound":-0.108,
"upper_bound":1000.0,
"gene_reaction_rule":"",
"subsystem":"Exchange"
},
{
"id":"trp__L_etex",
"name":"trp__L_etransport via diffusion",
"metabolites":{
"trp__L_c":1.0,
"trp__L_e":-1.0
},
"lower_bound":-1000.0,
"upper_bound":1000.0,
"gene_reaction_rule":"",
"subsystem":"Transport, cytoplasm"
},
{
"id":"EX_btn_e",
"name":"Exchange biotin",
"metabolites":{
"btn_e":-1.0
},
"lower_bound":0.0,
"upper_bound":1000.0,
"gene_reaction_rule":"",
"subsystem":"Exchange"
},
{
"id":"btn_etex",
"name":"btn_etransport via diffusion",
"metabolites":{
"btn_c":1.0,
"btn_e":-1.0
},
"lower_bound":-1000.0,
"upper_bound":1000.0,
"gene_reaction_rule":"",
"subsystem":"Transport, cytoplasm"
},
{
"id":"EX_ins_e",
"name":"Exchange inositol",
"metabolites":{
"ins_e":-1.0
},
"lower_bound":0.0,
"upper_bound":1000.0,
"gene_reaction_rule":"",
"subsystem":"Exchange"
},
{
"id":"ins_etex",
"name":"ins_etransport via diffusion",
"metabolites":{
"ins_c":1.0,
"ins_e":-1.0
},
"lower_bound":-1000.0,
"upper_bound":1000.0,
"gene_reaction_rule":"",
"subsystem":"Transport, cytoplasm"
},
{
"id":"EX_pnto__R_e",
"name":"Exchange panthotenate",
"metabolites":{
"pnto__R_e":-1.0
},
"lower_bound":0.0,
"upper_bound":1000.0,
"gene_reaction_rule":"",
"subsystem":"Exchange"
},
{
"id":"pnto__R_etex",
"name":"pnto__R_etransport via diffusion",
"metabolites":{
"pnto__R_c":1.0,
"pnto__R_e":-1.0
},
"lower_bound":-1000.0,
"upper_bound":1000.0,
"gene_reaction_rule":"",
"subsystem":"Transport, cytoplasm"
},
{
"id":"EX_4abz_e",
"name":"Exchange PABA",
"metabolites":{
"4abz_e":-1.0
},
"lower_bound":0.0,
"upper_bound":1000.0,
"gene_reaction_rule":"",
"subsystem":"Exchange"
},
{
"id":"4abz_etex",
"name":"4abz_etransport via diffusion",
"metabolites":{
"4abz_c":1.0,
"4abz_e":-1.0
},
"lower_bound":-1000.0,
"upper_bound":1000.0,
"gene_reaction_rule":"",
"subsystem":"Transport, cytoplasm"
},
{
"id":"EX_ribflv_e",
"name":"Exchange riboflavine",
"metabolites":{
"ribflv_e":-1.0
},
"lower_bound":0.0,
"upper_bound":1000.0,
"gene_reaction_rule":"",
"subsystem":"Exchange"
},
{
"id":"ribflv_etex",
"name":"ribflv_etransport via diffusion",
"metabolites":{
"ribflv_c":1.0,
"ribflv_e":-1.0
},
"lower_bound":-1000.0,
"upper_bound":1000.0,
"gene_reaction_rule":"",
"subsystem":"Transport, cytoplasm"
},
{
"id":"EX_thm_e",
"name":"Exchange thiamine",
"metabolites":{
"thm_e":-1.0
},
"lower_bound":0.0,
"upper_bound":1000.0,
"gene_reaction_rule":"",
"subsystem":"Exchange"
},
{
"id":"thm_etex",
"name":"thm_etransport via diffusion",
"metabolites":{
"thm_c":1.0,
"thm_e":-1.0
},
"lower_bound":-1000.0,
"upper_bound":1000.0,
"gene_reaction_rule":"",
"subsystem":"Transport, cytoplasm"
},
{
"id":"EX_urea_e",
"name":"Exchange urea",
"metabolites":{
"urea_e":-1.0
},
"lower_bound":-0.2,
"upper_bound":1000.0,
"gene_reaction_rule":"",
"subsystem":"Exchange"
},
{
"id":"urea_etex",
"name":"urea_etransport via diffusion",
"metabolites":{
"urea_c":1.0,
"urea_e":-1.0
},
"lower_bound":-1000.0,
"upper_bound":1000.0,
"gene_reaction_rule":"",
"subsystem":"Transport, cytoplasm"
},
{
"id":"CSPMDDC",
"name":"Carboxynorspermidine decarboxylase",
"metabolites":{
"co2_c":1.0,
"cspmd_c":-1.0,
"h_c":-1.0,
"spmd_c":1.0
},
"lower_bound":0.0,
"upper_bound":999999.0,
"gene_reaction_rule":"(VBICanLib130745_0504)",
"subsystem":"S_Arginine_and_Proline_Metabolism"
},
{
"id":"TDSK",
"name":"Tetraacyldisaccharide 4'kinase",
"metabolites":{
"adp_c":1.0,
"atp_c":-1.0,
"h_c":1.0,
"lipidA_c":1.0,
"lipidAds_c":-1.0
},
"lower_bound":0.0,
"upper_bound":1000.0,
"gene_reaction_rule":"(VBICanLib130745_0311)",
"subsystem":"Lipopolysaccharide Biosynthesis / Recycling"
},
{
"id":"GLYAT",
"name":"Glycine C-acetyltransferase",
"metabolites":{
"2aobut_c":1.0,
"accoa_c":-1.0,
"coa_c":1.0,
"gly_c":-1.0
},
"lower_bound":-1000.0,
"upper_bound":1000.0,
"gene_reaction_rule":"(VBICanLib130745_0644)",
"subsystem":"Glycine and Serine Metabolism"
},
{
"id":"DMQMT",
"name":"3-Dimethylubiquinonol 3-methyltransferase",
"metabolites":{
"2omhmbl_c":-1.0,
"ahcys_c":1.0,
"amet_c":-1.0,
"h_c":1.0,
"q8h2_c":1.0
},
"lower_bound":0.0,
"upper_bound":1000.0,
"gene_reaction_rule":"(VBICanLib130745_0802)",
"subsystem":"Cofactor and Prosthetic Group Biosynthesis"
},
{
"id":"OHPHM",
"name":"2-octaprenyl-6-hydroxyphenol methylase",
"metabolites":{
"2ohph_c":-1.0,
"2omph_c":1.0,
"ahcys_c":1.0,
"amet_c":-1.0,
"h_c":1.0
},
"lower_bound":0.0,
"upper_bound":1000.0,
"gene_reaction_rule":"(VBICanLib130745_0802)",
"subsystem":"Cofactor and Prosthetic Group Biosynthesis"
},
{
"id":"ACPPAT141",
"name":"Acyl-(acyl carrier protein):phosphate acyltransferase (C14:1)",
"metabolites":{
"ACP_c":1.0,
"h_c":-1.0,
"pi_c":-1.0,
"tdeACP_c":-1.0,
"ttdceap_c":1.0
},
"lower_bound":0.0,
"upper_bound":1000.0,
"gene_reaction_rule":"(VBICanLib130745_0719) and (VBICanLib130745_0752)",
"subsystem":"Glycerophospholipid Metabolism"
},
{
"id":"ACPPAT161",
"name":"Acyl-(acyl carrier protein):phosphate acyltransferase (C16:1)",
"metabolites":{
"ACP_c":1.0,
"h_c":-1.0,
"hdceap_c":1.0,
"hdeACP_c":-1.0,
"pi_c":-1.0
},
"lower_bound":0.0,
"upper_bound":1000.0,
"gene_reaction_rule":"(VBICanLib130745_0719) and (VBICanLib130745_0752)",
"subsystem":"Glycerophospholipid Metabolism"
},
{
"id":"ACPPAT180",
"name":"Acyl-(acyl carrier protein):phosphate acyltransferase (C18:0)",
"metabolites":{
"ACP_c":1.0,
"h_c":-1.0,
"ocdcaACP_c":-1.0,
"ocdcap_c":1.0,
"pi_c":-1.0
},
"lower_bound":0.0,
"upper_bound":1000.0,
"gene_reaction_rule":"(VBICanLib130745_0719) and (VBICanLib130745_0752)",
"subsystem":"Glycerophospholipid Metabolism"
},
{
"id":"ACPPAT120",
"name":"Acyl-(acyl carrier protein):phosphate acyltransferase (C12:0)",
"metabolites":{
"ACP_c":1.0,
"ddcaACP_c":-1.0,
"ddcap_c":1.0,
"h_c":-1.0,
"pi_c":-1.0
},
"lower_bound":0.0,
"upper_bound":1000.0,
"gene_reaction_rule":"(VBICanLib130745_0719) and (VBICanLib130745_0752)",
"subsystem":"Glycerophospholipid Metabolism"
},
{
"id":"ACPPAT160",
"name":"Acyl-(acyl carrier protein):phosphate acyltransferase (C16:0)",
"metabolites":{
"ACP_c":1.0,
"h_c":-1.0,
"hdcap_c":1.0,
"palmACP_c":-1.0,
"pi_c":-1.0
},
"lower_bound":0.0,
"upper_bound":1000.0,
"gene_reaction_rule":"(VBICanLib130745_0719) and (VBICanLib130745_0752)",
"subsystem":"Glycerophospholipid Metabolism"
},
{
"id":"ACPPAT181",
"name":"Acyl-(acyl carrier protein):phosphate acyltransferase (C18:1)",
"metabolites":{
"ACP_c":1.0,
"h_c":-1.0,
"ocdceap_c":1.0,
"octeACP_c":-1.0,
"pi_c":-1.0
},
"lower_bound":0.0,
"upper_bound":1000.0,
"gene_reaction_rule":"(VBICanLib130745_0719) and (VBICanLib130745_0752)",
"subsystem":"Glycerophospholipid Metabolism"
},
{
"id":"ACPPAT140",
"name":"Acyl-(acyl carrier protein):phosphate acyltransferase (C14:0)",
"metabolites":{
"ACP_c":1.0,
"h_c":-1.0,
"myrsACP_c":-1.0,
"pi_c":-1.0,
"ttdcap_c":1.0
},
"lower_bound":0.0,
"upper_bound":1000.0,
"gene_reaction_rule":"(VBICanLib130745_0719) and (VBICanLib130745_0752)",
"subsystem":"Glycerophospholipid Metabolism"
},
{
"id":"GLUCYS",
"name":"Gamma-glutamylcysteine synthetase",
"metabolites":{
"adp_c":1.0,
"atp_c":-1.0,
"cys__L_c":-1.0,
"glu__L_c":-1.0,
"glucys_c":1.0,
"h_c":1.0,
"pi_c":1.0
},
"lower_bound":0.0,
"upper_bound":1000.0,
"gene_reaction_rule":"(VBICanLib130745_1116)",
"subsystem":"Cofactor and Prosthetic Group Biosynthesis"
},
{
"id":"DCYTD",
"name":"Deoxycytidine deaminase",
"metabolites":{
"dcyt_c":-1.0,
"duri_c":1.0,
"h2o_c":-1.0,
"h_c":-1.0,
"nh4_c":1.0
},
"lower_bound":0.0,
"upper_bound":1000.0,
"gene_reaction_rule":"(VBICanLib130745_0398)",
"subsystem":"Nucleotide Salvage Pathway"
}
],
"genes":[
{
"id":"VBICanLib130745_0773",
"name":""
},
{
"id":"VBICanLib130745_0471",
"name":""
},
{
"id":"VBICanLib130745_0377",
"name":""
},
{
"id":"VBICanLib130745_0718",
"name":""
},
{
"id":"VBICanLib130745_0378",
"name":""
},
{
"id":"VBICanLib130745_0720",
"name":""
},
{
"id":"VBICanLib130745_0382",
"name":""
},
{
"id":"VBICanLib130745_0345",
"name":""
},
{
"id":"VBICanLib130745_0420",
"name":""
},
{
"id":"VBICanLib130745_0161",
"name":""
},
{
"id":"VBICanLib130745_0160",
"name":""
},
{
"id":"VBICanLib130745_0661",
"name":""
},
{
"id":"VBICanLib130745_0402",
"name":""
},
{
"id":"VBICanLib130745_0225",
"name":""
},
{
"id":"VBICanLib130745_0020",
"name":""
},
{
"id":"VBICanLib130745_0753",
"name":""
},
{
"id":"VBICanLib130745_0719",
"name":""
},
{
"id":"VBICanLib130745_0366",
"name":""
},
{
"id":"VBICanLib130745_0297",
"name":""
},
{
"id":"VBICanLib130745_0132",
"name":""
},
{
"id":"VBICanLib130745_0916",
"name":""
},
{
"id":"VBICanLib130745_0280",
"name":""
},
{
"id":"VBICanLib130745_0077",
"name":""
},
{
"id":"VBICanLib130745_0803",
"name":""
},
{
"id":"VBICanLib130745_0635",
"name":""
},
{
"id":"VBICanLib130745_0669",
"name":""
},
{
"id":"VBICanLib130745_0190",
"name":""
},
{
"id":"VBICanLib130745_0581",
"name":""
},
{
"id":"VBICanLib130745_0041",
"name":""
},
{
"id":"VBICanLib130745_0040",
"name":""
},
{
"id":"VBICanLib130745_1000",
"name":""
},
{
"id":"VBICanLib130745_1001",
"name":""
},
{
"id":"VBICanLib130745_1002",
"name":""
},
{
"id":"VBICanLib130745_0570",
"name":""
},
{
"id":"VBICanLib130745_1136",
"name":""
},
{
"id":"VBICanLib130745_0234",
"name":""
},
{
"id":"VBICanLib130745_0078",
"name":""
},
{
"id":"VBICanLib130745_0325",
"name":""
},
{
"id":"VBICanLib130745_0251",
"name":""
},
{
"id":"VBICanLib130745_0406",
"name":""
},
{
"id":"VBICanLib130745_0126",
"name":""
},
{
"id":"VBICanLib130745_1064",
"name":""
},
{
"id":"VBICanLib130745_1063",
"name":""
},
{
"id":"VBICanLib130745_0058",
"name":""
},
{
"id":"VBICanLib130745_0057",
"name":""
},
{
"id":"VBICanLib130745_0646",
"name":""
},
{
"id":"VBICanLib130745_0204",
"name":""
},
{
"id":"VBICanLib130745_0238",
"name":""
},
{
"id":"VBICanLib130745_0197",
"name":""
},
{
"id":"VBICanLib130745_0992",
"name":""
},
{
"id":"VBICanLib130745_0331",
"name":""
},
{
"id":"VBICanLib130745_0056",
"name":""
},
{
"id":"VBICanLib130745_1039",
"name":""
},
{
"id":"VBICanLib130745_0631",
"name":""
},
{
"id":"VBICanLib130745_0632",
"name":""
},
{
"id":"VBICanLib130745_0634",
"name":""
},
{
"id":"VBICanLib130745_0633",
"name":""
},
{
"id":"VBICanLib130745_0630",
"name":""
},
{
"id":"VBICanLib130745_0403",
"name":""
},
{
"id":"VBICanLib130745_0691",
"name":""
},
{
"id":"VBICanLib130745_0653",
"name":""
},
{
"id":"VBICanLib130745_0243",
"name":""
},
{
"id":"VBICanLib130745_0541",
"name":""
},
{
"id":"VBICanLib130745_0244",
"name":""
},
{
"id":"VBICanLib130745_0534",
"name":""
},
{
"id":"VBICanLib130745_0245",
"name":""
},
{
"id":"VBICanLib130745_0840",
"name":""
},
{
"id":"VBICanLib130745_0652",
"name":""
},
{
"id":"VBICanLib130745_0081",
"name":""
},
{
"id":"VBICanLib130745_1023",
"name":""
},
{
"id":"VBICanLib130745_0391",
"name":""
},
{
"id":"VBICanLib130745_0392",
"name":""
},
{
"id":"VBICanLib130745_0678",
"name":""
},
{
"id":"VBICanLib130745_0085",
"name":""
},
{
"id":"VBICanLib130745_0374",
"name":""
},
{
"id":"VBICanLib130745_0281",
"name":""
},
{
"id":"VBICanLib130745_0467",
"name":""
},
{
"id":"VBICanLib130745_0266",
"name":""
},
{
"id":"VBICanLib130745_0575",
"name":""
},
{
"id":"VBICanLib130745_0841",
"name":""
},
{
"id":"VBICanLib130745_0174",
"name":""
},
{
"id":"VBICanLib130745_0896",
"name":""
},
{
"id":"VBICanLib130745_0419",
"name":""
},
{
"id":"VBICanLib130745_0347",
"name":""
},
{
"id":"VBICanLib130745_0198",
"name":""
},
{
"id":"VBICanLib130745_1062",
"name":""
},
{
"id":"VBICanLib130745_0490",
"name":""
},
{
"id":"VBICanLib130745_0736",
"name":""
},
{
"id":"VBICanLib130745_0735",
"name":""
},
{
"id":"VBICanLib130745_0224",
"name":""
},
{
"id":"VBICanLib130745_0422",
"name":""
},
{
"id":"VBICanLib130745_1050",
"name":""
},
{
"id":"VBICanLib130745_0110",
"name":""
},
{
"id":"VBICanLib130745_0975",
"name":""
},
{
"id":"VBICanLib130745_0571",
"name":""
},
{
"id":"VBICanLib130745_0962",
"name":""
},
{
"id":"VBICanLib130745_0379",
"name":""
},
{
"id":"VBICanLib130745_1123",
"name":""
},
{
"id":"VBICanLib130745_0745",
"name":""
},
{
"id":"VBICanLib130745_0389",
"name":""
},
{
"id":"VBICanLib130745_0390",
"name":""
},
{
"id":"VBICanLib130745_0592",
"name":""
},
{
"id":"VBICanLib130745_0787",
"name":""
},
{
"id":"VBICanLib130745_0574",
"name":""
},
{
"id":"VBICanLib130745_0785",
"name":""
},
{
"id":"VBICanLib130745_0786",
"name":""
},
{
"id":"VBICanLib130745_0690",
"name":""
},
{
"id":"VBICanLib130745_0687",
"name":""
},
{
"id":"VBICanLib130745_0501",
"name":""
},
{
"id":"VBICanLib130745_0192",
"name":""
},
{
"id":"VBICanLib130745_0776",
"name":""
},
{
"id":"VBICanLib130745_0591",
"name":""
},
{
"id":"VBICanLib130745_0299",
"name":""
},
{
"id":"VBICanLib130745_0089",
"name":""
},
{
"id":"VBICanLib130745_0878",
"name":""
},
{
"id":"VBICanLib130745_0988",
"name":""
},
{
"id":"VBICanLib130745_0747",
"name":""
},
{
"id":"VBICanLib130745_0855",
"name":""
},
{
"id":"VBICanLib130745_0272",
"name":""
},
{
"id":"VBICanLib130745_0681",
"name":""
},
{
"id":"VBICanLib130745_0879",
"name":""
},
{
"id":"VBICanLib130745_0253",
"name":""
},
{
"id":"VBICanLib130745_0254",
"name":""
},
{
"id":"VBICanLib130745_0920",
"name":""
},
{
"id":"VBICanLib130745_0922",
"name":""
},
{
"id":"VBICanLib130745_0921",
"name":""
},
{
"id":"VBICanLib130745_1051",
"name":""
},
{
"id":"VBICanLib130745_0178",
"name":""
},
{
"id":"VBICanLib130745_1068",
"name":""
},
{
"id":"VBICanLib130745_0071",
"name":""
},
{
"id":"VBICanLib130745_0907",
"name":""
},
{
"id":"VBICanLib130745_0410",
"name":""
},
{
"id":"VBICanLib130745_0850",
"name":""
},
{
"id":"VBICanLib130745_1004",
"name":""
},
{
"id":"VBICanLib130745_0569",
"name":""
},
{
"id":"VBICanLib130745_0484",
"name":""
},
{
"id":"VBICanLib130745_1045",
"name":""
},
{
"id":"VBICanLib130745_0488",
"name":""
},
{
"id":"VBICanLib130745_0055",
"name":""
},
{
"id":"VBICanLib130745_0528",
"name":""
},
{
"id":"VBICanLib130745_0549",
"name":""
},
{
"id":"VBICanLib130745_0813",
"name":""
},
{
"id":"VBICanLib130745_0582",
"name":""
},
{
"id":"VBICanLib130745_0858",
"name":""
},
{
"id":"VBICanLib130745_0267",
"name":""
},
{
"id":"VBICanLib130745_0175",
"name":""
},
{
"id":"VBICanLib130745_0986",
"name":""
},
{
"id":"VBICanLib130745_1106",
"name":""
},
{
"id":"VBICanLib130745_0832",
"name":""
},
{
"id":"VBICanLib130745_0446",
"name":""
},
{
"id":"VBICanLib130745_0834",
"name":""
},
{
"id":"VBICanLib130745_0909",
"name":""
},
{
"id":"VBICanLib130745_0396",
"name":""
},
{
"id":"VBICanLib130745_0868",
"name":""
},
{
"id":"VBICanLib130745_0361",
"name":""
},
{
"id":"VBICanLib130745_0979",
"name":""
},
{
"id":"VBICanLib130745_0750",
"name":""
},
{
"id":"VBICanLib130745_1170",
"name":""
},
{
"id":"VBICanLib130745_0439",
"name":""
},
{
"id":"VBICanLib130745_1112",
"name":""
},
{
"id":"VBICanLib130745_1069",
"name":""
},
{
"id":"VBICanLib130745_0889",
"name":""
},
{
"id":"VBICanLib130745_0262",
"name":""
},
{
"id":"VBICanLib130745_0997",
"name":""
},
{
"id":"VBICanLib130745_0017",
"name":""
},
{
"id":"VBICanLib130745_0107",
"name":""
},
{
"id":"VBICanLib130745_1034",
"name":""
},
{
"id":"VBICanLib130745_0790",
"name":""
},
{
"id":"VBICanLib130745_0793",
"name":""
},
{
"id":"VBICanLib130745_0783",
"name":""
},
{
"id":"VBICanLib130745_0792",
"name":""
},
{
"id":"VBICanLib130745_0781",
"name":""
},
{
"id":"VBICanLib130745_0791",
"name":""
},
{
"id":"VBICanLib130745_0782",
"name":""
},
{
"id":"VBICanLib130745_0784",
"name":""
},
{
"id":"VBICanLib130745_0788",
"name":""
},
{
"id":"VBICanLib130745_0794",
"name":""
},
{
"id":"VBICanLib130745_0789",
"name":""
},
{
"id":"VBICanLib130745_0491",
"name":""
},
{
"id":"VBICanLib130745_0860",
"name":""
},
{
"id":"VBICanLib130745_0371",
"name":""
},
{
"id":"VBICanLib130745_0269",
"name":""
},
{
"id":"VBICanLib130745_0598",
"name":""
},
{
"id":"VBICanLib130745_0965",
"name":""
},
{
"id":"VBICanLib130745_0563",
"name":""
},
{
"id":"VBICanLib130745_0346",
"name":""
},
{
"id":"VBICanLib130745_0368",
"name":""
},
{
"id":"VBICanLib130745_0989",
"name":""
},
{
"id":"VBICanLib130745_0961",
"name":""
},
{
"id":"VBICanLib130745_0626",
"name":""
},
{
"id":"VBICanLib130745_1122",
"name":""
},
{
"id":"VBICanLib130745_0351",
"name":""
},
{
"id":"VBICanLib130745_0307",
"name":""
},
{
"id":"VBICanLib130745_0593",
"name":""
},
{
"id":"VBICanLib130745_0746",
"name":""
},
{
"id":"VBICanLib130745_0173",
"name":""
},
{
"id":"VBICanLib130745_1058",
"name":""
},
{
"id":"VBICanLib130745_0050",
"name":""
},
{
"id":"VBICanLib130745_0124",
"name":""
},
{
"id":"VBICanLib130745_0257",
"name":""
},
{
"id":"VBICanLib130745_0917",
"name":""
},
{
"id":"VBICanLib130745_0375",
"name":""
},
{
"id":"VBICanLib130745_0096",
"name":""
},
{
"id":"VBICanLib130745_0915",
"name":""
},
{
"id":"VBICanLib130745_0912",
"name":""
},
{
"id":"VBICanLib130745_0413",
"name":""
},
{
"id":"VBICanLib130745_0682",
"name":""
},
{
"id":"VBICanLib130745_0900",
"name":""
},
{
"id":"VBICanLib130745_0067",
"name":""
},
{
"id":"VBICanLib130745_0798",
"name":""
},
{
"id":"VBICanLib130745_0355",
"name":""
},
{
"id":"VBICanLib130745_0250",
"name":""
},
{
"id":"VBICanLib130745_0749",
"name":""
},
{
"id":"VBICanLib130745_0074",
"name":""
},
{
"id":"VBICanLib130745_0956",
"name":""
},
{
"id":"VBICanLib130745_0906",
"name":""
},
{
"id":"VBICanLib130745_0016",
"name":""
},
{
"id":"VBICanLib130745_0075",
"name":""
},
{
"id":"VBICanLib130745_0775",
"name":""
},
{
"id":"VBICanLib130745_1003",
"name":""
},
{
"id":"VBICanLib130745_0458",
"name":""
},
{
"id":"VBICanLib130745_0335",
"name":""
},
{
"id":"VBICanLib130745_0562",
"name":""
},
{
"id":"VBICanLib130745_0564",
"name":""
},
{
"id":"VBICanLib130745_0636",
"name":""
},
{
"id":"VBICanLib130745_0991",
"name":""
},
{
"id":"VBICanLib130745_0993",
"name":""
},
{
"id":"VBICanLib130745_0902",
"name":""
},
{
"id":"VBICanLib130745_0822",
"name":""
},
{
"id":"VBICanLib130745_0756",
"name":""
},
{
"id":"VBICanLib130745_0853",
"name":""
},
{
"id":"VBICanLib130745_0459",
"name":""
},
{
"id":"VBICanLib130745_0823",
"name":""
},
{
"id":"VBICanLib130745_0689",
"name":""
},
{
"id":"VBICanLib130745_0087",
"name":""
},
{
"id":"VBICanLib130745_0953",
"name":""
},
{
"id":"VBICanLib130745_0801",
"name":""
},
{
"id":"VBICanLib130745_1053",
"name":""
},
{
"id":"VBICanLib130745_1048",
"name":""
},
{
"id":"VBICanLib130745_0895",
"name":""
},
{
"id":"VBICanLib130745_0656",
"name":""
},
{
"id":"VBICanLib130745_1052",
"name":""
},
{
"id":"VBICanLib130745_0428",
"name":""
},
{
"id":"VBICanLib130745_0814",
"name":""
},
{
"id":"VBICanLib130745_0886",
"name":""
},
{
"id":"VBICanLib130745_0125",
"name":""
},
{
"id":"VBICanLib130745_1047",
"name":""
},
{
"id":"VBICanLib130745_0019",
"name":""
},
{
"id":"VBICanLib130745_0715",
"name":""
},
{
"id":"VBICanLib130745_0302",
"name":""
},
{
"id":"VBICanLib130745_0624",
"name":""
},
{
"id":"VBICanLib130745_0301",
"name":""
},
{
"id":"VBICanLib130745_1125",
"name":""
},
{
"id":"VBICanLib130745_0980",
"name":""
},
{
"id":"VBICanLib130745_0500",
"name":""
},
{
"id":"VBICanLib130745_0517",
"name":""
},
{
"id":"VBICanLib130745_0304",
"name":""
},
{
"id":"VBICanLib130745_0352",
"name":""
},
{
"id":"VBICanLib130745_0332",
"name":""
},
{
"id":"VBICanLib130745_0981",
"name":""
},
{
"id":"VBICanLib130745_1043",
"name":""
},
{
"id":"VBICanLib130745_1012",
"name":""
},
{
"id":"VBICanLib130745_0171",
"name":""
},
{
"id":"VBICanLib130745_0817",
"name":""
},
{
"id":"VBICanLib130745_0910",
"name":""
},
{
"id":"VBICanLib130745_0063",
"name":""
},
{
"id":"VBICanLib130745_0568",
"name":""
},
{
"id":"VBICanLib130745_0499",
"name":""
},
{
"id":"VBICanLib130745_0709",
"name":""
},
{
"id":"VBICanLib130745_0412",
"name":""
},
{
"id":"VBICanLib130745_0319",
"name":""
},
{
"id":"VBICanLib130745_0477",
"name":""
},
{
"id":"VBICanLib130745_0945",
"name":""
},
{
"id":"VBICanLib130745_1010",
"name":""
},
{
"id":"VBICanLib130745_1011",
"name":""
},
{
"id":"VBICanLib130745_0852",
"name":""
},
{
"id":"VBICanLib130745_0998",
"name":""
},
{
"id":"VBICanLib130745_0999",
"name":""
},
{
"id":"VBICanLib130745_0472",
"name":""
},
{
"id":"VBICanLib130745_0673",
"name":""
},
{
"id":"VBICanLib130745_0857",
"name":""
},
{
"id":"VBICanLib130745_0946",
"name":""
},
{
"id":"VBICanLib130745_0464",
"name":""
},
{
"id":"VBICanLib130745_0504",
"name":""
},
{
"id":"VBICanLib130745_0311",
"name":""
},
{
"id":"VBICanLib130745_0644",
"name":""
},
{
"id":"VBICanLib130745_0802",
"name":""
},
{
"id":"VBICanLib130745_0752",
"name":""
},
{
"id":"VBICanLib130745_1116",
"name":""
},
{
"id":"VBICanLib130745_0398",
"name":""
}
],
"id":"ModelsA4_BM7",
"compartments":{
"_c":"",
"_e":"",
"_p":""
},
"version":"1"
}
