# Supplementary material for: Linking metabolic phenotypes to pathogenic traits among “Candidatus Liberibacter asiaticus” and its hosts
Source: NPJ Syst Biol Appl. 2020 Aug 4;6:24. doi: 10.1038/s41540-020-00142-w (PMC7403731; doi:10.1038/s41540-020-00142-w)
Supplement: Supplementary file 2 — Dataset 1 [file 41540_2020_142_MOESM2_ESM.zip › Liberibacter-master/README.md]

# Liberibacter

Linking metabolic phenotypes to pathogenic traits among ‘Candidatus Liberibacter asiaticus’ and its hosts 

Cristal Zuniga1, Beth Peacock2*, Bo Liang1,3*, Greg McCollum4, Sonia C. Irigoyen5, Diego Tec1,6, Clarisse Marotz1, Nien-Chen Weng1, Alejandro Zepeda6, Georgios Vidalakis2, Kranthi K. Mandadi5,7, James Borneman2, Karsten Zengler1,8,9,# 


1-Department of Pediatrics, University of California, San Diego, 9500 Gilman Drive, La Jolla, CA 92093-0760, USA

2-Department of Microbiology and Plant Pathology, University of California, Riverside 92521, USA

3-State Key Laboratory of Bioreactor Engineering and Institute of Applied Chemistry, East China University of Science and Technology, 
Shanghai, P.R. China

4-USDA, ARS, US Horticultural Research Laboratory, 2001 S. Rock Road, Ft. Pierce, FL 34945

5-Texas A&M AgriLife Research and Extension Center, Texas A&M University System, Weslaco, Texas, USA

6-Facultad de Ingeniería Química, Universidad Autónoma de Yucatán, Campus de Ciencias Exactas e Ingenierías, Mérida 97203, Yucatán, México

7-Department of Plant Pathology and Microbiology, Texas A&M University, College Station, TX, USA

8-Department of Bioengineering, University of California, San Diego, La Jolla CA 92093-0412, USA

9-Center for Microbiome Innovation, University of California, San Diego, 9500 Gilman Drive, La Jolla, CA 92093-0403, USA


we reconstructed and manually curated genome-scale metabolic models for the six CLas strains A4, FL17, gxpsy, Ishi-1, psy62, and YCPsy, in addition to a model of the most closely related microorganism, the culturable bacterium L. crescens BT-1. We predicted distinct nutritional requirements for each bacterium and performed experimental assays of growth phenotypes for CLas strains in hairy root-based systems and for L. crescens BT-1 in cultivation, thus determining and providing knowledge about their specific niches


Contact Us For support, technical issues, bug reports etc., please contact Cristal Zuniga (cristalzucsd@gmail.com or cristal7n@gmail.com).

Each micoorganism contains a model in different medium (BM7, M13,M14, M15) and format (.json, .mat, .xml)
