# Supplementary material for: Linking metabolic phenotypes to pathogenic traits among “Candidatus Liberibacter asiaticus” and its hosts
Source: NPJ Syst Biol Appl. 2020 Aug 4;6:24. doi: 10.1038/s41540-020-00142-w (PMC7403731; doi:10.1038/s41540-020-00142-w)
Supplement: Supplementary file 2 — Dataset 1 [file 41540_2020_142_MOESM2_ESM.zip › Liberibacter-master/SupplementalTables.xlsx]

## Sheet: Table S1
Table S1. Manually curated gene-protein-reactions associations
Reaction ID	Reaction Name	GPR	Subsystem
2DHGLCNkt_tpp	2DHGLCNkt tpp	(VBICanLib130745_0773)	Transport
4HTHRS	4-Hydroxy-L-threonine synthase	(VBICanLib130745_0382)	Vitamin B6 Metabolism
ACCOAC	Acetyl-CoA carboxylase	(VBICanLib130745_0420) and (VBICanLib130745_0160) and (VBICanLib130745_0661) and (VBICanLib130745_0161)	Fatty Acid Biosynthesis
ACGS	N-acetylglutamate synthase	(VBICanLib130745_0402) or (VBICanLib130745_0225)	Urea cycle/amino group metabolism
ACHBS	2-aceto-2-hydroxybutanoate synthase	(VBICanLib130745_0020)	Valine, Leucine, and Isoleucine Metabolism
ACOATA	Acetyl-CoA ACP transacylase	(VBICanLib130745_0719 and VBICanLib130745_0753)	Fatty Acid Biosynthesis
ACONT	Aconitate hydratase	(VBICanLib130745_0366)	TCA Cycle
ACONTa	Aconitase (half-reaction A, Citrate hydro-lyase)	(VBICanLib130745_0366)	TCA Cycle
ACONTb	Aconitase (half-reaction B, Isocitrate hydro-lyase)	(VBICanLib130745_0366)	TCA Cycle
ADSL1r	Adenylsuccinate lyase	(VBICanLib130745_0916)	Purine Metabolism
ADSL2r	Adenylosuccinate lyase	(VBICanLib130745_0916) or (VBICanLib130745_0077) or (VBICanLib130745_0280)	Purine Metabolism
AGPAT120	1-tetradecanoyl-sn-glycerol 3-phosphate O-acyltransferase (n-C12:0)	(VBICanLib130745_0669)	Glycerophospholipid Metabolism
AGPAT160	1-hexadecanoyl-sn-glycerol 3-phosphate O-acyltransferase (n-C16:0)	(VBICanLib130745_0669)	Glycerophospholipid Metabolism
AGPAT161	1-hexadec-7-enoyl-sn-glycerol 3-phosphate O-acyltransferase (n-C16:1)	(VBICanLib130745_0669)	Glycerophospholipid Metabolism
AGPAT180	1-octadecanoyl-sn-glycerol 3-phosphate O-acyltransferase (n-C18:0)	(VBICanLib130745_0669)	Glycerophospholipid Metabolism
AGPAT181	1-octadec-7-enoyl-sn-glycerol 3-phosphate O-acyltransferase (n-C18:1)	(VBICanLib130745_0669)	Glycerophospholipid Metabolism
AKGDH	2-Oxogluterate dehydrogenase	(VBICanLib130745_1002 and VBICanLib130745_1000 and VBICanLib130745_1001)	TCA Cycle
ALAALAr	D-alanine-D-alanine ligase (reversible)	(VBICanLib130745_1136)	Peptidoglycan Biosynthesis
ANPRT	Anthranilate phosphoribosyltransferase	(VBICanLib130745_0325)	Phenylalanine Tyrosine Tryptophan Biosynthesis
ANS	Anthranilate synthase	(VBICanLib130745_0325)	Phenylalanine Tyrosine Tryptophan Biosynthesis
ARGSS	Argininosuccinate synthase	(VBICanLib130745_0126)	Arginine and Proline Metabolism
ARGabcpp	L-arginine transport via ABC system (periplasm)	((VBICanLib130745_1064) and (VBICanLib130745_0058)) or ((VBICanLib130745_1063) and (VBICanLib130745_1064) and (VBICanLib130745_0058) and (VBICanLib130745_0057))	Transport
ASAD	Aspartate-semialdehyde dehydrogenase	(VBICanLib130745_0204)	Lysine Biosynthesis
ASNS1	Asparagine synthase (glutamine-hydrolysing)	(VBICanLib130745_0238)	Alanine and Aspartate Metabolism
ASPabcpp	L-aspartate transport via ABC system (periplasm)	(VBICanLib130745_0057 and VBICanLib130745_0056 and VBICanLib130745_1063) or (VBICanLib130745_1064)	Transport
ATPPRT	ATP phosphoribosyltransferase	(VBICanLib130745_0382)	Histidine Metabolism
ATPS4rpp	ATP synthase (four protons for one ATP) (periplasm)	(VBICanLib130745_0631 and VBICanLib130745_0634 and VBICanLib130745_1039 and VBICanLib130745_0632 and VBICanLib130745_0630 and VBICanLib130745_0633)	Oxidative Phosphorylation
BZt1pp	Benzoate transport in via proton symport (periplasm)	(VBICanLib130745_0297)	B-Ketoadipate pathway
CHLabcpp	Choline transport via ABC system (periplasm)	(VBICanLib130745_0244 and VBICanLib130745_0243) or (VBICanLib130745_0541) or (VBICanLib130745_0653) or (VBICanLib130745_0691)	Transport
CHOLS_ex	CHOLS LPAREN ex RPAREN	(VBICanLib130745_0382)	Transport
DAPE	Diaminopimelate epimerase	(VBICanLib130745_0534)	Lysine Biosynthesis
CHOLSabc	CHOLSabc	(VBICanLib130745_0245) or (VBICanLib130745_0244 and VBICanLib130745_0243) or (VBICanLib130745_0541) or (VBICanLib130745_0653) or (VBICanLib130745_0691)	Glycine, Serine and threonine metabolism
CITtex	Citrate transport via diffusion (extracellular to periplasm)	(VBICanLib130745_0840)	Transport
COBALT2tex	Cobalt (Co+2) transport via diffusion (extracellular to periplasm)	(VBICanLib130745_0652)	Transport
COBALT2tpp	Cobalt transport in via permease (no H+)	(VBICanLib130745_0652)	Transport
CS	Citrate synthase	(VBICanLib130745_0243 and VBICanLib130745_0244)	TCA Cycle
CTPS2	CTP synthase (glutamine)	(VBICanLib130745_0243 and VBICanLib130745_0244)	Pyrimidine Metabolism
CYO1b	CYO1b	(VBICanLib130745_0391 and VBICanLib130745_0392)	Oxidative Phosphorylation
CYSabcpp	L-cysteine uptake via ABC system (periplasm)	(VBICanLib130745_0719 and VBICanLib130745_0753)	Transport
DAPDC	Diaminopimelate decarboxylase	(VBICanLib130745_0281)	Lysine Biosynthesis
DASYN120	CDP-diacylglycerol synthetase (n-C12:0)	(VBICanLib130745_0467)	Glycerophospholipid Metabolism
DASYN160	CDP-diacylglycerol synthetase (n-C16:0)	(VBICanLib130745_0467)	Glycerophospholipid Metabolism
DASYN161	CDP-diacylglycerol synthetase (n-C16:1)	(VBICanLib130745_0467)	Glycerophospholipid Metabolism
DASYN180	CDP-diacylglycerol synthetase (n-C18:0)	(VBICanLib130745_0467)	Glycerophospholipid Metabolism
DASYN181	CDP-diacylglycerol synthetase (n-C18:1)	(VBICanLib130745_0467)	Glycerophospholipid Metabolism
DB4PS	3,4-Dihydroxy-2-butanone-4-phosphate synthase	(VBICanLib130745_0266)	Riboflavin Metabolism
DDPA	3-deoxy-D-arabino-heptulosonate 7-phosphate synthetase	(VBICanLib130745_0575)	Phenylalanine Tyrosine Tryptophan Biosynthesis
DHPM1	Dihydropyrimidinase (5,6-dihydrouracil)	(VBICanLib130745_0198)	Pantothenate and CoA Biosynthesis
DMATT	Dimethylallyltranstransferase	(VBICanLib130745_1062) or (VBICanLib130745_0490)	Steroid biosynthesis
DNAMTn2r	DNA (cytosine-5-)-methyltransferase	(VBICanLib130745_0736) or (VBICanLib130745_0735)	Methionine Metabolism
DNTPPA	Dihydroneopterin triphosphate pyrophosphatase	(VBICanLib130745_0224)	Folate Biosynthesis
DPCOAK	Dephospho-CoA kinase	(VBICanLib130745_0422)	Pantothenate and CoA Biosynthesis
DPR	2-dehydropantoate 2-reductase	(VBICanLib130745_1050)	Pantothenate and CoA Biosynthesis
DTMPK	DTMP kinase	(VBICanLib130745_0110)	Pyrimidine Metabolism
DURAD	Dihydrouracil dehydrogenase (NADP)	(VBICanLib130745_0347)	Pantothenate and CoA Biosynthesis
DUTPDP	DUTP diphosphatase	(VBICanLib130745_0975)	Pyrimidine Metabolism
DXPS	1-deoxy-D-xylulose 5-phosphate synthase	(VBICanLib130745_0571)	Steroid biosynthesis
EAR100y	Enoyl-[acyl-carrier-protein] reductase (NADPH) (n-C10:0)	(VBICanLib130745_0379) or (VBICanLib130745_1123)	Fatty Acid Biosynthesis
EAR120y	Enoyl-[acyl-carrier-protein] reductase (NADPH) (n-C12:0)	(VBICanLib130745_1123) or (VBICanLib130745_0379) or (VBICanLib130745_0718)	Fatty Acid Biosynthesis
EAR121y	Enoyl-[acyl-carrier-protein] reductase (NADPH) (n-C12:1)	(VBICanLib130745_0244 and VBICanLib130745_0243)	Fatty Acid Biosynthesis
EAR160y	Enoyl-[acyl-carrier-protein] reductase (NADPH) (n-C16:0)	(VBICanLib130745_0379) or (VBICanLib130745_1123)	Fatty Acid Biosynthesis
EAR161y	Enoyl-[acyl-carrier-protein] reductase (NADPH) (n-C16:1)	(VBICanLib130745_0541 and VBICanLib130745_0244) or (VBICanLib130745_0243)	Fatty Acid Biosynthesis
EAR180y	Enoyl-[acyl-carrier-protein] reductase (NADPH) (n-C18:0)	(VBICanLib130745_0379) or (VBICanLib130745_1123)	Fatty Acid Biosynthesis
EAR181y	Enoyl-[acyl-carrier-protein] reductase (NADPH) (n-C18:1)	(VBICanLib130745_0379) or (VBICanLib130745_1123)	Fatty Acid Biosynthesis
EAR40y	Enoyl-[acyl-carrier-protein] reductase (NADPH) (n-C4:0)	(VBICanLib130745_0379) or (VBICanLib130745_1123)	Fatty Acid Biosynthesis
EAR60y	Enoyl-[acyl-carrier-protein] reductase (NADPH) (n-C6:0)	(VBICanLib130745_0392 and VBICanLib130745_0391 and VBICanLib130745_0389 and VBICanLib130745_0390)	Fatty Acid Biosynthesis
EAR80y	Enoyl-[acyl-carrier-protein] reductase (NADPH) (n-C8:0)	(VBICanLib130745_0243 and VBICanLib130745_0244)	Fatty Acid Biosynthesis
ETHSO3abcpp	Ethanesulfonate transport via ABC system (periplasm)	(VBICanLib130745_0653 and VBICanLib130745_0652 and VBICanLib130745_0787)	Transport
FDH	Formate dehydrogenase	(VBICanLib130745_0787 and VBICanLib130745_0786 and VBICanLib130745_0785)	Methane Metabolism
FE2abc	Iron (II) transport via ABC system	(VBICanLib130745_0243) or (VBICanLib130745_0691 and VBICanLib130745_0690 and VBICanLib130745_0687)	Transport
FERtex	FERtex	(VBICanLib130745_0501)	Transport
FERtpp	FERtpp	(VBICanLib130745_0501)	Transport
FTHFD	Formyltetrahydrofolate deformylase	(VBICanLib130745_0591)	One Carbon pool by folate
FUM	Fumarase	(VBICanLib130745_0132 or VBICanLib130745_0299)	TCA Cycle
FUMtex	Fumarate transport via diffusion (extracellular to periplasm)	(VBICanLib130745_0077)	Transport
G1SAT	Glutamate-1-semialdehyde aminotransferase	(VBICanLib130745_0345)	Porphyrin and Chlorophyll Metabolism
G3PAT120	Glycerol-3-phosphate acyltransferase (C12:0)	(VBICanLib130745_0719)	Glycerophospholipid Metabolism
G3PAT160	Glycerol-3-phosphate acyltransferase (C16:0)	(VBICanLib130745_0719)	Glycerophospholipid Metabolism
G3PAT161	Glycerol-3-phosphate acyltransferase (C16:1)	(VBICanLib130745_0719)	Glycerophospholipid Metabolism
G3PAT180	Glycerol-3-phosphate acyltransferase (C18:0)	(VBICanLib130745_0719)	Glycerophospholipid Metabolism
G3PAT181	Glycerol-3-phosphate acyltransferase (C18:1)	(VBICanLib130745_0719)	Glycerophospholipid Metabolism
GART	GAR transformylase-T	(VBICanLib130745_0041)	Purine Metabolism
GLCNt2rpp	D-gluconate transport via proton symport, reversible (periplasm)	(VBICanLib130745_0254)	Transport
GLCabcpp	D-glucose transport via ABC system (periplasm)	(VBICanLib130745_0058) or (VBICanLib130745_0243) or (VBICanLib130745_0691)	Transport
GLNS	Glutamine synthetase	((VBICanLib130745_1063) and (VBICanLib130745_1064) and (VBICanLib130745_0058)) or (VBICanLib130745_0653)	Glutamate Metabolism
GLNTRAT	Glutamyl-tRNA(Gln) amidotransferase	(VBICanLib130745_0920 and VBICanLib130745_0922 and VBICanLib130745_0921)	Glutamate Metabolism
GLUSy	Glutamate synthase (NADPH)	(VBICanLib130745_0178)	Glutamate Metabolism
GLUt4pp	Na+/glutamate symport (periplasm)	(VBICanLib130745_0907)	Transport
GLXCL	Glyoxalate carboligase	(VBICanLib130745_0192)	Glycolate metabolism
GLYALDtex	Glyceraldehyde transport via diffusion (extracellular to periplasm)	(VBICanLib130745_0410) or (VBICanLib130745_0057)	Transport
GLYBabcpp	Glycine betaine transport via ABC system (periplasm)	(VBICanLib130745_0297)	Arginine and Proline Metabolism
GLYCK	Glycerate kinase	(VBICanLib130745_0850)	Glycine, Serine and threonine metabolism
GLYCL	Glycine Cleavage System	(VBICanLib130745_0569) or (VBICanLib130745_1002) or (VBICanLib130745_1004) or (VBICanLib130745_0569) or (VBICanLib130745_1002) or (VBICanLib130745_1004)	Glycine, Serine and threonine metabolism
GLYCLTt2rpp	Glycolate transport via proton symport, reversible (periplasm)	(VBICanLib130745_0569) or (VBICanLib130745_1002) or (VBICanLib130745_1004) or (VBICanLib130745_0569) or (VBICanLib130745_1002) or (VBICanLib130745_1004)	Transport
GLYCLTtex	Glycolate transport via diffusion (extracellular to periplasm)	(VBICanLib130745_0569) or (VBICanLib130745_1002) or (VBICanLib130745_1004) or (VBICanLib130745_0569) or (VBICanLib130745_1002) or (VBICanLib130745_1004)	Transport
GLYCL_2	Glycine cleavage system, cytosol	(VBICanLib130745_0569) or (VBICanLib130745_1002) or (VBICanLib130745_1004) or (VBICanLib130745_0569) or (VBICanLib130745_1002) or (VBICanLib130745_1004)	Nitrogen Metabolism
GLYCTO1	Glycolate oxidase	(VBICanLib130745_0484)	Glycolate metabolism
GLYTRS	Glycyl-tRNA synthetase	(VBICanLib130745_1045 and VBICanLib130745_0488)	Glycine, Serine and threonine metabolism
GMPS2	GMP synthase	(VBICanLib130745_1045 and VBICanLib130745_0488)	Purine Metabolism
GND	Phosphogluconate dehydrogenase	(VBICanLib130745_0528) or (VBICanLib130745_0299)	Pentose Phosphate Pathway
GRTT	Geranyltranstransferase	(VBICanLib130745_1062) or (VBICanLib130745_0490)	Steroid biosynthesis
GTHS	Glutathione synthetase	(VBICanLib130745_0549)	Glutamate Metabolism
GTPCII	GTP cyclohydrolase II	(VBICanLib130745_0266)	Riboflavin Metabolism
HCO3_NAt	Bicarbonate transport (Na/HCO3 cotransport)	(VBICanLib130745_0858)	Transport
HEMEOS	Heme O synthase	(VBICanLib130745_0267)	Porphyrin and Chlorophyll Metabolism
HMBS	Hydroxymethylbilane synthase	(VBICanLib130745_0986)	Porphyrin and Chlorophyll Metabolism
HMGL	Hydroxymethylglutaryl-CoA lyase	(VBICanLib130745_0081)	Synthesis and degradation of Ketones Bodies
HPPK	2-amino-4-hydroxy-6-hydroxymethyldihydropteridine diphosphokinase	(VBICanLib130745_1106)	Folate Biosynthesis
HXAtex	Hexanoate transport via diffusion (extracellular to periplasm)	(VBICanLib130745_0858)	Transport
ICDHyr	Isocitrate dehydrogenase (NADP)	(VBICanLib130745_0834)	TCA Cycle
ICITtex	Citrate transport via diffusion extracellular to periplasm	(VBICanLib130745_0909)	Transport
ICL	Isocitrate lyase	(VBICanLib130745_0396)	TCA Cycle
IGPS	Indole-3-glycerol-phosphate synthase	(VBICanLib130745_0020)	Phenylalanine Tyrosine Tryptophan Biosynthesis
ILEabcpp	L-isoleucine transport via ABC system (periplasm)	(VBICanLib130745_0909)	Transport
IPDPS	1-hydroxy-2-methyl-2-(E)-butenyl 4-diphosphate reductase (ipdp)	(VBICanLib130745_0979)	Steroid biosynthesis
IPMD	3-isopropylmalate dehydrogenase	(VBICanLib130745_0834)	Valine, Leucine, and Isoleucine Metabolism
IPPMIa	3-isopropylmalate dehydratase	(VBICanLib130745_0366) or (VBICanLib130745_0750)	Valine, Leucine, and Isoleucine Metabolism
IPPMIb	2-isopropylmalate hydratase	(VBICanLib130745_0366) or (VBICanLib130745_0750)	Valine, Leucine, and Isoleucine Metabolism
ISETACtex	Isethionate transport via diffusion (extracellular to periplasm)	(VBICanLib130745_0653)	Transport
KARA1	Ketol-acid reductoisomerase (2,3-dihydroxy-3-methylbutanoate)	(VBICanLib130745_1170)	Valine, Leucine, and Isoleucine Metabolism
KARA2	Ketol-acid reductoisomerase (2-Acetolactate)	(VBICanLib130745_1170)	Valine, Leucine, and Isoleucine Metabolism
KAS14	Beta-ketoacyl-ACP synthase	(VBICanLib130745_0378)	Fatty Acid Biosynthesis
LEUTRS	Leucyl-tRNA synthetase	(VBICanLib130745_0439)	Valine, Leucine, and Isoleucine Metabolism
LEUabcpp	L-leucine transport via ABC system (periplasm)	(VBICanLib130745_0909 and VBICanLib130745_1112)	Transport
LYSTRS	Lysyl-tRNA synthetase	(VBICanLib130745_1069)	Lysine Biosynthesis
LYSabcpp	L-lysine transport via ABC system (periplasm)	(VBICanLib130745_0889)	Lysine Metabolism
MACPD	Malonyl-ACP decarboxylase	(VBICanLib130745_0378)	Fatty Acid Biosynthesis
MSO3abcpp	Methanesulfonate transport via ABC system (periplasm)	(VBICanLib130745_0652)	Transport
MTHFC	Methenyltetrahydrofolate cyclohydrolase	(VBICanLib130745_0745)	One Carbon pool by folate
MTHFD	Methylenetetrahydrofolate dehydrogenase (NADP)	(VBICanLib130745_0745)	One Carbon pool by folate
MHPGLUT	5 methyltetrahydropteroyltriglutamate homocysteine S methyltransferase	(VBICanLib130745_1034)	Methionine Metabolism
NADH16pp	NADH dehydrogenase (ubiquinone-8 & 3 protons) (periplasm)	(VBICanLib130745_0781 and VBICanLib130745_0782 and VBICanLib130745_0783 and VBICanLib130745_0784 and VBICanLib130745_0785 and VBICanLib130745_0786 and VBICanLib130745_0787 and VBICanLib130745_0788 and VBICanLib130745_0789 and VBICanLib130745_0790 and VBICanLib130745_0791 and VBICanLib130745_0792 and VBICanLib130745_0793 and VBICanLib130745_0794)	Oxidative Phosphorylation
NADK	NAD kinase	(VBICanLib130745_0491)	Nicotinate and Nicotinamide
NDPK1	Nucleoside-diphosphate kinase (ATP:GDP)	(VBICanLib130745_0299)	Purine Metabolism
NDPK2	Nucleoside-diphosphate kinase (ATP:UDP)	(VBICanLib130745_0299)	Pyrimidine Metabolism
NDPK3	Nucleoside-diphosphate kinase (ATP:CDP)	(VBICanLib130745_0299)	Pyrimidine Metabolism
NDPK4	Nucleoside-diphosphate kinase (ATP:dTDP)	(VBICanLib130745_0299)	Pyrimidine Metabolism
NDPK5	Nucleoside-diphosphate kinase (ATP:dGDP)	(VBICanLib130745_0299)	Purine Metabolism
NDPK6	Nucleoside-diphosphate kinase (ATP:dUDP)	(VBICanLib130745_0299)	Pyrimidine Metabolism
NDPK7	Nucleoside-diphosphate kinase (ATP:dCDP)	(VBICanLib130745_0299)	Pyrimidine Metabolism
NDPK8	Nucleoside-diphosphate kinase (ATP:dADP)	(VBICanLib130745_0299)	Purine Metabolism
NNATr	Nicotinate-nucleotide adenylyltransferase	(VBICanLib130745_0598)	Nicotinate and Nicotinamide
NO2t2rpp	Nitrite transport in via proton symport, reversible (periplasm)	(VBICanLib130745_0965)	Transport
OIVD1r	2-oxoisovalerate dehydrogenase (acylating; 4-methyl-2-oxopentaoate)	(VBICanLib130745_1000)	Valine, leucine and isoleucine degradation
OIVD2	2-oxoisovalerate dehydrogenase (acylating; 3-methyl-2-oxobutanoate)	(VBICanLib130745_1000)	Valine, leucine and isoleucine degradation
OIVD3	2-oxoisovalerate dehydrogenase (acylating; 3-methyl-2-oxopentanoate)	(VBICanLib130745_1000)	Valine, leucine and isoleucine degradation
ORNCD	Ornithine cyclodeaminase	(VBICanLib130745_0989)	Arginine and Proline Metabolism
ORNabcpp	Ornithine transport via ABC system (periplasm)	(VBICanLib130745_0058)	Lysine Metabolism
ORPT	Orotate phosphoribosyltransferase	(VBICanLib130745_0961)	Pyrimidine Metabolism
PANTS	Pantothenate synthase	(VBICanLib130745_0626)	Pantothenate and CoA Biosynthesis
PDH	Pyruvate dehydrogenase	(VBICanLib130745_0569)	Glycolysis
PDX5POi	Pyridoxine 5-phosphate oxidase	(VBICanLib130745_1122)	Vitamin B6 Metabolism
PGM	Phosphoglycerate mutase	(VBICanLib130745_0173)	Gluconeogenesis
PGMT	Phosphoglucomutase	(VBICanLib130745_1058)	Glycolysis
PMDPHT	Pyrimidine phosphatase	(VBICanLib130745_0050)	Riboflavin Metabolism
PPA	Inorganic diphosphatase	(VBICanLib130745_0124)	Oxidative Phosphorylation
PPBNGS	Porphobilinogen synthase	(VBICanLib130745_0257)	Porphyrin and Chlorophyll Metabolism
PPPGO	Protoporphyrinogen oxidase (aerobic)	(VBICanLib130745_1023)	Porphyrin and Chlorophyll Metabolism
PRAGSr	Phosphoribosylglycinamide synthase	(VBICanLib130745_0096)	Purine Metabolism
PRAIi	Phosphoribosylanthranilate isomerase (irreversible)	(VBICanLib130745_0020)	Phenylalanine Tyrosine Tryptophan Biosynthesis
PRFGS	Phosphoribosylformylglycinamidine synthase	(VBICanLib130745_0912)	Purine Metabolism
PSP_L	Phosphoserine phosphatase (L-serine)	(VBICanLib130745_0900)	Glycine, Serine and threonine metabolism
RIBabcpp	D-ribose transport via ABC system (periplasm)	(VBICanLib130745_0691) or (VBICanLib130745_0653)	Transport
RPE	Ribulose 5-phosphate 3-epimerase	(VBICanLib130745_0917)	Pentose Phosphate Pathway
RPI	Ribose-5-phosphate isomerase	(VBICanLib130745_1003)	Pentose Phosphate Pathway
SDPTA	Succinyldiaminopimelate transaminase	(VBICanLib130745_0345)	Lysine Biosynthesis
SERAT	Serine O-acetyltransferase	(VBICanLib130745_0562)	Cysteine Metabolism
SERTRS	Seryl-tRNA synthetase	(VBICanLib130745_0564)	Glycine, Serine and threonine metabolism
SHCHF	Sirohydrochlorin ferrochelatase	(VBICanLib130745_0636)	Porphyrin and Chlorophyll Metabolism
SOTA	Succinylornithine transaminase	(VBICanLib130745_0345)	Arginine and Proline Metabolism
SUCD1	Succinate dehydrogenase	(VBICanLib130745_0992) and (VBICanLib130745_0993) and (VBICanLib130745_0991)	TCA Cycle
SULR	Sulfite reductase (NADPH2)	(VBICanLib130745_0902)	Sulfur Metabolism
SULabcpp	Sulfate transport via ABC system (periplasm)	(VBICanLib130745_0822)	Sulfur Metabolism
TOLtpp	TOLtpp	(VBICanLib130745_0058)	Transport
TRSARr	Tartronate semialdehyde reductase	(VBICanLib130745_0528)	Glycolate metabolism
UPPN	B-ureidopropionase	(VBICanLib130745_1048)	Pantothenate and CoA Biosynthesis
UREA	Urease	(VBICanLib130745_0814)	Urea cycle/amino group metabolism
VANKpp	VANKpp	(VBICanLib130745_0909)	Transport
VANLNtex	VANLNtex	(VBICanLib130745_0528)	Transport
VANLTtex	VANLTtex	(VBICanLib130745_0691) or (VBICanLib130745_0243)	Transport
pentso3abcpp	Pentso3abcpp	(VBICanLib130745_0653)	Transport
ACOLIPAabctex	Arabinose modified core oligosaccharide lipid A transport via ABC system (periplasm to extracellular)	(VBICanLib130745_0302 and VBICanLib130745_0501) or (VBICanLib130745_0715) or (VBICanLib130745_0019) or (VBICanLib130745_0541)	Lipopolysaccharide Biosynthesis / Recycling
ALATA_D2	D-alanine transaminase	(VBICanLib130745_0253)	Cofactor and Prosthetic Group Biosynthesis
ALATA_L2	Alanine transaminase	(VBICanLib130745_0253)	Cofactor and Prosthetic Group Biosynthesis
AMPTASECG	Alanyl aminopeptidase (cys-gly)	(VBICanLib130745_0301)	Cysteine Metabolism
AMPTASEPG	Aminopeptidase (pro-gly)	(VBICanLib130745_0301)	Arginine and Proline Metabolism
ASCBptspp	L-ascorbate transport via PEP:Pyr PTS (periplasm)	(VBICanLib130745_0057 and VBICanLib130745_0056 and VBICanLib130745_1063 and VBICanLib130745_1063) or (VBICanLib130745_1125)	Transport, Inner Membrane
BUTSO3abcpp	Butanesulfonate transport via ABC system (periplasm)	(VBICanLib130745_0653 and VBICanLib130745_0652 and VBICanLib130745_0244)	Transport, Inner Membrane
CLIPAabctex	Cold lipid A transport via ABC system (periplasm to extracellular)	(VBICanLib130745_0517 and VBICanLib130745_0302 and VBICanLib130745_0501 and VBICanLib130745_0500 and VBICanLib130745_0304 and VBICanLib130745_0361)	Lipopolysaccharide Biosynthesis / Recycling
COLIPAPabctex	Core oligosaccharide lipid A diphosphate transport via ABC system (periplasm to extracellular)	(VBICanLib130745_0302 and VBICanLib130745_0500 and VBICanLib130745_0501)	Lipopolysaccharide Biosynthesis / Recycling
COLIPAabctex	Core oligosaccharide lipid A transport via ABC system (periplasm to extracellular)	(VBICanLib130745_0302 and VBICanLib130745_0500 and VBICanLib130745_0501)	Lipopolysaccharide Biosynthesis / Recycling
CRNDabcpp	D-carnitine transport via ABC system (periplasm)	(VBICanLib130745_0243 and VBICanLib130745_0244)	Transport, Inner Membrane
CYSSADS	L-cysteine sulfinic acid desulfurase	(VBICanLib130745_1043) or (VBICanLib130745_1012)	Cysteine Metabolism
ECA4COLIPAabctex	Enterobacterial common antigen (x4) core oligosaccharide lipid A transport via ABC system (periplasm to extracellular)	(VBICanLib130745_0500 and VBICanLib130745_0517 and VBICanLib130745_0501 and VBICanLib130745_0302)	Lipopolysaccharide Biosynthesis / Recycling
ENLIPAabctex	Phosphoethanolamine lipid A transport via ABC system (periplasm to extracellular)	(VBICanLib130745_0501 and VBICanLib130745_0302 and VBICanLib130745_0500)	Lipopolysaccharide Biosynthesis / Recycling
GRXR	Glutaredoxin reductase	(VBICanLib130745_0910)	Unassigned
K2L4Aabcpp	KDO(2)-lipid IV A transport via ABC system (periplasm)	(VBICanLib130745_0850)	Transport, Inner Membrane
K2L4Aabctex	KDO(2)-lipid IV A transport via ABC system (periplasm to extracellular)	(VBICanLib130745_0850)	Lipopolysaccharide Biosynthesis / Recycling
KAS15	Beta-ketoacyl-ACP synthase (2)	(VBICanLib130745_0720)	Membrane Lipid Metabolism
KDOPS	3-deoxy -D-manno-octulosonic -acid 8-phosphate synthase	(VBICanLib130745_0575)	Lipopolysaccharide Biosynthesis / Recycling
LIPAabctex	Lipid A transport via ABC system (periplasm to extracellular)	(VBICanLib130745_0850)	Lipopolysaccharide Biosynthesis / Recycling
NADH17pp	NADH dehydrogenase (menaquinone-8 & 3 protons) (periplasm)	(VBICanLib130745_0781 and VBICanLib130745_0782 and VBICanLib130745_0783 and VBICanLib130745_0784 and VBICanLib130745_0785 and VBICanLib130745_0786 and VBICanLib130745_0787 and VBICanLib130745_0788 and VBICanLib130745_0789 and VBICanLib130745_0790 and VBICanLib130745_0791 and VBICanLib130745_0792 and VBICanLib130745_0793 and VBICanLib130745_0794)	Oxidative Phosphorylation
NADH18pp	NADH dehydrogenase (demethylmenaquinone-8 & 3 protons) (periplasm)	(VBICanLib130745_0781 and VBICanLib130745_0782 and VBICanLib130745_0783 and VBICanLib130745_0784 and VBICanLib130745_0785 and VBICanLib130745_0786 and VBICanLib130745_0787 and VBICanLib130745_0788 and VBICanLib130745_0789 and VBICanLib130745_0790 and VBICanLib130745_0791 and VBICanLib130745_0792 and VBICanLib130745_0793 and VBICanLib130745_0794)	Oxidative Phosphorylation
NADHHR	NADH hydratase	(VBICanLib130745_0592)	Metabolite Repair
NADHHS	NADH hydratase	(VBICanLib130745_0592)	Metabolite Repair
NADPHHR	NADPH hydratase	(VBICanLib130745_0592)	Metabolite Repair
NADPHHS	NADPH hydratase	(VBICanLib130745_0592)	Metabolite Repair
O16A4COLIPAabctex	O16 antigen (x4) core oligosaccharide lipid A transport via ABC system (periplasm to extracellular)	(VBICanLib130745_0499 and VBICanLib130745_0500 and VBICanLib130745_0501)	Lipopolysaccharide Biosynthesis / Recycling
OCTDPS	Octaprenyl pyrophosphate synthase	(VBICanLib130745_0490)	Cofactor and Prosthetic Group Biosynthesis
OMBZLM	2-Octaprenyl-6-methoxy-benzoquinol methylase	(VBICanLib130745_0490)	Cofactor and Prosthetic Group Biosynthesis
PA140abcpp	Phosphatidate transport via ABC system (n-C14:0, periplasm)	(VBICanLib130745_0850)	Transport, Inner Membrane
PE141abcpp	Phosphatidylethanolamine transport via ABC system (n-C14:1, periplasm)	(VBICanLib130745_0850)	Transport, Inner Membrane
RNDR3b	Ribonucleoside-diphosphate reductase (CDP) (glutaredoxin)	(VBICanLib130745_0749 and VBICanLib130745_0016) or (VBICanLib130745_0074) or (VBICanLib130745_0075) or (VBICanLib130745_0775) or (VBICanLib130745_0906) or (VBICanLib130745_0956)	Nucleotide Salvage Pathway
RNDR4b	Ribonucleoside-diphosphate reductase (UDP) (glutaredoxin)	(VBICanLib130745_0477)	Nucleotide Salvage Pathway
S2FE2SR	SUF [2Fe-2S] regeneration	(VBICanLib130745_0945 and VBICanLib130745_1012 and VBICanLib130745_1011 and VBICanLib130745_1010)	Cofactor and Prosthetic Group Biosynthesis
S2FE2SS	SUF [2Fe-2S] Synthesis	(VBICanLib130745_0945 and VBICanLib130745_1012 and VBICanLib130745_1011 and VBICanLib130745_1010)	Cofactor and Prosthetic Group Biosynthesis
S2FE2SS2	SUF [2Fe-2S] Synthesis II	(VBICanLib130745_0945 and VBICanLib130745_1012 and VBICanLib130745_1011 and VBICanLib130745_1010)	Cofactor and Prosthetic Group Biosynthesis
S2FE2ST	SUF [2Fe-2S] Transfer	(VBICanLib130745_0945 and VBICanLib130745_1012 and VBICanLib130745_1011 and VBICanLib130745_1010)	Cofactor and Prosthetic Group Biosynthesis
S4FE4SR	SUF [4Fe-4S] Reduction	(VBICanLib130745_0945 and VBICanLib130745_1012 and VBICanLib130745_1011 and VBICanLib130745_1010)	Cofactor and Prosthetic Group Biosynthesis
S4FE4ST	SUF [4Fe-4S] Transfer	(VBICanLib130745_0945 and VBICanLib130745_1012 and VBICanLib130745_1011 and VBICanLib130745_1010)	Cofactor and Prosthetic Group Biosynthesis
SCYSDS	SUF Cysteine desulfuration	(VBICanLib130745_1012)	Cofactor and Prosthetic Group Biosynthesis
FEex	Iron transporter	(VBICanLib130745_0850 and VBICanLib130745_0673) or (VBICanLib130745_0850)	iron metabolism
FEpp	Iron transporter	(VBICanLib130745_0673 and VBICanLib130745_0850)	iron metabolism
Kt3pp	Potassium transport out via proton antiport (periplasm)	(VBICanLib130745_0857)	Inorganic Ion Transport and Metabolism
2DHGLCNkt_tpp	2DHGLCNkt tpp	(RH08_03650)	Transport
3OAR141	3-oxoacyl-[acyl-carrier-protein] reductase (n-C14:1)	(RH08_03350) or (RH08_01075) or (RH08_01695)	Fatty Acid Biosynthesis
3OAS120	3-oxoacyl-[acyl-carrier-protein] synthase (n-C12:0)	(RH08_01690 and RH08_03360)	Fatty Acid Biosynthesis
4HTHRS	4-Hydroxy-L-threonine synthase	(RH08_01710)	Vitamin B6 Metabolism
ACCOAC	Acetyl-CoA carboxylase	(RH08_00715 and RH08_01930 and RH08_03100 and RH08_00720)	Fatty Acid Biosynthesis
ACGS	N-acetylglutamate synthase	(RH08_01810) or (RH08_01020)	Urea cycle/amino group metabolism
ACHBS	2-aceto-2-hydroxybutanoate synthase	(RH08_00090)	Valine, Leucine, and Isoleucine Metabolism
ACOATA	Acetyl-CoA ACP transacylase	(RH08_03530))	Fatty Acid Biosynthesis
ACONT	Aconitate hydratase	(RH08_01630)	TCA Cycle
ACONTa	Aconitase (half-reaction A, Citrate hydro-lyase)	((RH08_01630)	TCA Cycle
ACONTb	Aconitase (half-reaction B, Isocitrate hydro-lyase)	(RH08_01630))	TCA Cycle
ADSL1r	Adenylsuccinate lyase	(RH08_04320)	Purine Metabolism
ADSL2r	Adenylosuccinate lyase	(RH08_04320) or (RH08_00340) or (RH08_01235)	Purine Metabolism
AGPAT120	1-tetradecanoyl-sn-glycerol 3-phosphate O-acyltransferase (n-C12:0)	(RH08_03135)	Glycerophospholipid Metabolism
AGPAT160	1-hexadecanoyl-sn-glycerol 3-phosphate O-acyltransferase (n-C16:0)	(RH08_03135)	Glycerophospholipid Metabolism
AGPAT161	1-hexadec-7-enoyl-sn-glycerol 3-phosphate O-acyltransferase (n-C16:1)	(RH08_03135)	Glycerophospholipid Metabolism
AGPAT180	1-octadecanoyl-sn-glycerol 3-phosphate O-acyltransferase (n-C18:0)	(RH08_03135)	Glycerophospholipid Metabolism
AGPAT181	1-octadec-7-enoyl-sn-glycerol 3-phosphate O-acyltransferase (n-C18:1)	(RH08_03135)	Glycerophospholipid Metabolism
AICART	Phosphoribosylaminoimidazolecarboxamide formyltransferase	(RH08_02700)	Purine Metabolism
AKGDH	2-Oxogluterate dehydrogenase	(RH08_03355 and RH08_03345)	TCA Cycle
ALAALAr	D-alanine-D-alanine ligase (reversible)	(RH08_05265)	Peptidoglycan Biosynthesis
ALATRS	Alanyl-tRNA synthetase	(RH08_04695 and RH08_04685 and RH08_04690)	Alanine and Aspartate Metabolism
ANPRT	Anthranilate phosphoribosyltransferase	(RH08_01450)	Phenylalanine Tyrosine Tryptophan Biosynthesis
ANS	Anthranilate synthase	(RH08_01450)	Phenylalanine Tyrosine Tryptophan Biosynthesis
ARGabcpp	L-arginine transport via ABC system (periplasm)	(RH08_01320)	Transport
ASAD	Aspartate-semialdehyde dehydrogenase	(RH08_00915)	Lysine Biosynthesis
ASNS1	Asparagine synthase (glutamine-hydrolysing)	(RH08_01070)	Alanine and Aspartate Metabolism
ASPabcpp	L-aspartate transport via ABC system (periplasm)	(RH08_00245 and RH08_00240 and RH08_04980) or (RH08_04985)	Transport
ASPt2_2pp	Aspartate transport via proton symport (2 H) (periplasm)	(RH08_01320) or (RH08_05225)	Transport
ATPPRT	ATP phosphoribosyltransferase	(RH08_01710)	Histidine Metabolism
ATPS4rpp	ATP synthase (four protons for one ATP) (periplasm)	(RH08_02940 and RH08_02955 and RH08_04855 and RH08_02945 and RH08_02935 and RH08_02950)	Oxidative Phosphorylation
BZt1pp	Benzoate transport in via proton symport (periplasm)	(RH08_01320)	B-Ketoadipate pathway
CHLabcpp	Choline transport via ABC system (periplasm)	(RH08_01095 and RH08_01090) or (RH08_02520) or (RH08_03060) or (RH08_03235)	Transport
CHOLS_ex	CHOLS LPAREN ex RPAREN	(RH08_01710)	Transport
DAPE	Diaminopimelate epimerase	(RH08_02485)	Lysine Biosynthesis
CHOLSabc	CHOLSabc	(RH08_01100 and RH08_01095 and RH08_01090) or (RH08_02520) or (RH08_03060) or (RH08_03235)	Glycine, Serine and threonine metabolism
CITtex	Citrate transport via diffusion (extracellular to periplasm)	(RH08_04000)	Transport
COBALT2tex	Cobalt (Co+2) transport via diffusion (extracellular to periplasm)	(RH08_03055)	Transport
COBALT2tpp	Cobalt transport in via permease (no H+)	(RH08_03055)	Transport
CRNabcpp	L-carnitine transport via ABC system (periplasm)	(RH08_01090 and RH08_03060 and RH08_01095)	Transport
CS	Citrate synthase	((RH08_01090) and (RH08_01095)	TCA Cycle
CTPS2	CTP synthase (glutamine)	((RH08_01090) and (RH08_01095)	Pyrimidine Metabolism
CYO1b	CYO1b	(RH08_01755 and RH08_01760)	Oxidative Phosphorylation
CYSabcpp	L-cysteine uptake via ABC system (periplasm)	(RH08_03530))	Transport
DAPDC	Diaminopimelate decarboxylase	(RH08_01240)	Lysine Biosynthesis
DASYN120	CDP-diacylglycerol synthetase (n-C12:0)	(RH08_02160)	Glycerophospholipid Metabolism
DASYN160	CDP-diacylglycerol synthetase (n-C16:0)	(RH08_02160)	Glycerophospholipid Metabolism
DASYN161	CDP-diacylglycerol synthetase (n-C16:1)	(RH08_02160)	Glycerophospholipid Metabolism
DASYN180	CDP-diacylglycerol synthetase (n-C18:0)	(RH08_02160)	Glycerophospholipid Metabolism
DASYN181	CDP-diacylglycerol synthetase (n-C18:1)	(RH08_02160)	Glycerophospholipid Metabolism
DB4PS	3,4-Dihydroxy-2-butanone-4-phosphate synthase	(RH08_01180)	Riboflavin Metabolism
DDPA	3-deoxy-D-arabino-heptulosonate 7-phosphate synthetase	(RH08_02685)	Phenylalanine Tyrosine Tryptophan Biosynthesis
DHDPS	Dihydrodipicolinate synthase	(RH08_01090 and RH08_01095)	Lysine Biosynthesis
DHPM1	Dihydropyrimidinase (5,6-dihydrouracil)	(RH08_00890)	Pantothenate and CoA Biosynthesis
DMATT	Dimethylallyltranstransferase	(RH08_04975) or (RH08_02275)	Steroid biosynthesis
DNAMTn2r	DNA (cytosine-5-)-methyltransferase	(RH08_03445) or (RH08_03440)	Methionine Metabolism
DNTPPA	Dihydroneopterin triphosphate pyrophosphatase	(RH08_01015)	Folate Biosynthesis
DPCOAK	Dephospho-CoA kinase	(RH08_01935)	Pantothenate and CoA Biosynthesis
DPR	2-dehydropantoate 2-reductase	(RH08_04910)	Pantothenate and CoA Biosynthesis
DTMPK	DTMP kinase	(RH08_00475)	Pyrimidine Metabolism
DURAD	Dihydrouracil dehydrogenase (NADP)	(RH08_01550)	Pantothenate and CoA Biosynthesis
DUTPDP	DUTP diphosphatase	(RH08_04565)	Pyrimidine Metabolism
DXPS	1-deoxy-D-xylulose 5-phosphate synthase	(RH08_02665)	Steroid biosynthesis
E4PD	Erythrose 4-phosphate dehydrogenase	(RH08_02745)	Vitamin B6 Metabolism
EAR100y	Enoyl-[acyl-carrier-protein] reductase (NADPH) (n-C10:0)	(RH08_01695) or (RH08_05205)	Fatty Acid Biosynthesis
EAR120y	Enoyl-[acyl-carrier-protein] reductase (NADPH) (n-C12:0)	((RH08_01090) and (RH08_01095)	Fatty Acid Biosynthesis
EAR121y	Enoyl-[acyl-carrier-protein] reductase (NADPH) (n-C12:1)	(RH08_01090) and (RH08_01095))	Fatty Acid Biosynthesis
EAR160y	Enoyl-[acyl-carrier-protein] reductase (NADPH) (n-C16:0)	((RH08_01090) and (RH08_01095))	Fatty Acid Biosynthesis
EAR161y	Enoyl-[acyl-carrier-protein] reductase (NADPH) (n-C16:1)	(RH08_00250))	Fatty Acid Biosynthesis
EAR180y	Enoyl-[acyl-carrier-protein] reductase (NADPH) (n-C18:0)	(RH08_01695) or (RH08_05205)	Fatty Acid Biosynthesis
EAR181y	Enoyl-[acyl-carrier-protein] reductase (NADPH) (n-C18:1)	(RH08_01695) or (RH08_05205)	Fatty Acid Biosynthesis
EAR40y	Enoyl-[acyl-carrier-protein] reductase (NADPH) (n-C4:0)	(RH08_01695) or (RH08_05205)	Fatty Acid Biosynthesis
EAR60y	Enoyl-[acyl-carrier-protein] reductase (NADPH) (n-C6:0)	(RH08_01695) or (RH08_05205)	Fatty Acid Biosynthesis
EAR80y	Enoyl-[acyl-carrier-protein] reductase (NADPH) (n-C8:0)	(RH08_01760 and RH08_01755 and RH08_01745 and RH08_01750)	Fatty Acid Biosynthesis
ETHSO3abcpp	Ethanesulfonate transport via ABC system (periplasm)	(RH08_03060 and RH08_03055 and RH08_03735)	Transport
FDH	Formate dehydrogenase	(RH08_03735 and RH08_03730 and RH08_03725)	Methane Metabolism
FE2abc	Iron (II) transport via ABC system	(RH08_01090 and RH08_03230 and RH08_03215) or (RH08_03235 and RH08_03230 and RH08_03215)	Transport
FERtex	FERtex	(RH08_02330)	Transport
FERtpp	FERtpp	(RH08_02330)	Transport
FTHFD	Formyltetrahydrofolate deformylase	(RH08_04010)	One Carbon pool by folate
FUM	Fumarase	(RH08_00340) or (RH08_04320) or (RH08_01235)	TCA Cycle
FUMt2_2pp	Fumarate transport via proton symport (2 H) (periplasm)	(RH08_01320) or (RH08_05225)	Transport
FUMtex	Fumarate transport via diffusion (extracellular to periplasm)	(RH08_00340)	Transport
G1SAT	Glutamate-1-semialdehyde aminotransferase	(RH08_01540)	Porphyrin and Chlorophyll Metabolism
G3PAT120	Glycerol-3-phosphate acyltransferase (C12:0)	(RH08_03355)	Glycerophospholipid Metabolism
G3PAT160	Glycerol-3-phosphate acyltransferase (C16:0)	(RH08_03355)	Glycerophospholipid Metabolism
G3PAT161	Glycerol-3-phosphate acyltransferase (C16:1)	(RH08_03355)	Glycerophospholipid Metabolism
G3PAT180	Glycerol-3-phosphate acyltransferase (C18:0)	(RH08_03355)	Glycerophospholipid Metabolism
G3PAT181	Glycerol-3-phosphate acyltransferase (C18:1)	(RH08_03355)	Glycerophospholipid Metabolism
G6PDH2r	Glucose 6-phosphate dehydrogenase	(RH08_03500)	Glycolysis
GART	GAR transformylase-T	(RH08_00185)	Purine Metabolism
GF6PTA	Glutamine-fructose-6-phosphate transaminase	(RH08_04175) or (RH08_01070)	Glutamate Metabolism
GLCNt2rpp	D-gluconate transport via proton symport, reversible (periplasm)	(RH08_01140)	Transport
GLCabcpp	D-glucose transport via ABC system (periplasm)	(RH08_00250) or (RH08_01090) or (RH08_03235)	Transport
GLNS	Glutamine synthetase	(RH08_00320) or (RH08_03505)	Glutamate Metabolism
GLNTRAT	Glutamyl-tRNA(Gln) amidotransferase	(RH08_04335 and RH08_04345 and RH08_04340)	Glutamate Metabolism
GLUSy	Glutamate synthase (NADPH)	(RH08_00800)	Glutamate Metabolism
GLUabcpp	L-glutamate transport via ABC system (periplasm)	((RH08_00240 and RH08_04980 and RH08_00250 and RH08_00245)) or (RH08_00245) or (RH08_04985) or (RH08_00235)	Transport
GLUt4pp	Na+/glutamate symport (periplasm)	(RH08_04280)	Transport
GLXCL	Glyoxalate carboligase	(RH08_00865) or (RH08_02670)	Glycolate metabolism
GLYALDtex	Glyceraldehyde transport via diffusion (extracellular to periplasm)	(RH08_01880) or (RH08_00245)	Transport
GLYBabcpp	Glycine betaine transport via ABC system (periplasm)	((RH08_01090 and RH08_01095))	Arginine and Proline Metabolism
GLYCK	Glycerate kinase	(RH08_04040)	Glycine, Serine and threonine metabolism
GLYCL	Glycine Cleavage System	(RH08_02655) or (RH08_04695) or (RH08_04705) or (RH08_02655) or (RH08_04695) or (RH08_04705)	Glycine, Serine and threonine metabolism
GLYCLTt2rpp	Glycolate transport via proton symport, reversible (periplasm)	(RH08_02655) or (RH08_04695) or (RH08_04705) or (RH08_02655) or (RH08_04695) or (RH08_04705)	Transport
GLYCLTtex	Glycolate transport via diffusion (extracellular to periplasm)	(RH08_02655) or (RH08_04695) or (RH08_04705) or (RH08_02655) or (RH08_04695) or (RH08_04705)	Transport
GLYCL_2	Glycine cleavage system, cytosol	(RH08_02655) or (RH08_04695) or (RH08_04705) or (RH08_02655) or (RH08_04695) or (RH08_04705)	Nitrogen Metabolism
GLYCTO1	Glycolate oxidase	(RH08_02240)	Glycolate metabolism
GLYTRS	Glycyl-tRNA synthetase	(RH08_00250))	Glycine, Serine and threonine metabolism
GMPS2	GMP synthase	((RH08_00580) or (RH08_01330))	Purine Metabolism
GND	Phosphogluconate dehydrogenase	(RH08_02455)	Pentose Phosphate Pathway
GRTT	Geranyltranstransferase	(RH08_04975) or (RH08_02275)	Steroid biosynthesis
GTHPi	Glutathione peridoxase	(RH08_05440)	Glutathione Metabolism
GTHS	Glutathione synthetase	(RH08_02560)	Glutamate Metabolism
GTPCII	GTP cyclohydrolase II	(RH08_01180)	Riboflavin Metabolism
HCO3_NAt	Bicarbonate transport (Na/HCO3 cotransport)	(RH08_04080)	Transport
HEMEOS	Heme O synthase	(RH08_01185)	Porphyrin and Chlorophyll Metabolism
HISabcpp	L-histidine transport via ABC system (periplasm)	(RH08_01095)	Transport
HMBS	Hydroxymethylbilane synthase	(RH08_04620)	Porphyrin and Chlorophyll Metabolism
HMGL	Hydroxymethylglutaryl-CoA lyase	(RH08_00355)	Synthesis and degradation of Ketones Bodies
HPPK	2-amino-4-hydroxy-6-hydroxymethyldihydropteridine diphosphokinase	(RH08_05510)	Folate Biosynthesis
HXAtex	Hexanoate transport via diffusion (extracellular to periplasm)	(RH08_04080)	Transport
ICDHyr	Isocitrate dehydrogenase (NADP)	(RH08_03970)	TCA Cycle
ICITtex	Citrate transport via diffusion extracellular to periplasm	(RH08_04285)	Transport
ICL	Isocitrate lyase	(RH08_01780)	TCA Cycle
IGPS	Indole-3-glycerol-phosphate synthase	(RH08_00090)	Phenylalanine Tyrosine Tryptophan Biosynthesis
ILEabcpp	L-isoleucine transport via ABC system (periplasm)	(RH08_04285)	Transport
IPDDI	Isopentenyl-diphosphate D-isomerase	(RH08_04790)	Steroid biosynthesis
IPDPS	1-hydroxy-2-methyl-2-(E)-butenyl 4-diphosphate reductase (ipdp)	(RH08_04585)	Steroid biosynthesis
IPMD	3-isopropylmalate dehydrogenase	(RH08_03970)	Valine, Leucine, and Isoleucine Metabolism
IPPMIa	3-isopropylmalate dehydratase	(RH08_01630) or (RH08_03515)	Valine, Leucine, and Isoleucine Metabolism
IPPMIb	2-isopropylmalate hydratase	(RH08_01630) or (RH08_03515)	Valine, Leucine, and Isoleucine Metabolism
KARA1	Ketol-acid reductoisomerase (2,3-dihydroxy-3-methylbutanoate)	(RH08_05500)	Valine, Leucine, and Isoleucine Metabolism
KARA2	Ketol-acid reductoisomerase (2-Acetolactate)	(RH08_05500)	Valine, Leucine, and Isoleucine Metabolism
KAS14	Beta-ketoacyl-ACP synthase	(RH08_01690)	Fatty Acid Biosynthesis
LEUTRS	Leucyl-tRNA synthetase	(RH08_02020)	Valine, Leucine, and Isoleucine Metabolism
LEUabcpp	L-leucine transport via ABC system (periplasm)	(RH08_04285 and RH08_05165)	Transport
LYSTRS	Lysyl-tRNA synthetase	(RH08_05010)	Lysine Biosynthesis
LYSabcpp	L-lysine transport via ABC system (periplasm)	(RH08_05390)	Lysine Metabolism
MACPD	Malonyl-ACP decarboxylase	(RH08_00250)	Fatty Acid Biosynthesis
MALt2_2pp	Malate transport via proton symport (2 H) (periplasm)	(RH08_01320)	Transport
MSO3abcpp	Methanesulfonate transport via ABC system (periplasm)	(RH08_03055)	Transport
MTHFC	Methenyltetrahydrofolate cyclohydrolase	(RH08_03490)	One Carbon pool by folate
MTHFD	Methylenetetrahydrofolate dehydrogenase (NADP)	(RH08_03490)	One Carbon pool by folate
MHPGLUT	5 methyltetrahydropteroyltriglutamate homocysteine S methyltransferase	(RH08_04830)	Methionine Metabolism
NADH16pp	NADH dehydrogenase (ubiquinone-8 & 3 protons) (periplasm)	(RH08_03705 and RH08_03710 and RH08_03715 and RH08_03720 and RH08_03725 and RH08_03730 and RH08_03735 and RH08_03740 and RH08_03745 and RH08_03750 and RH08_03755 and RH08_03760 and RH08_03765 and RH08_03770)	Oxidative Phosphorylation
NADK	NAD kinase	(RH08_02280)	Nicotinate and Nicotinamide
NDPK1	Nucleoside-diphosphate kinase (ATP:GDP)	(RH08_01330)	Purine Metabolism
NDPK2	Nucleoside-diphosphate kinase (ATP:UDP)	(RH08_01330)	Pyrimidine Metabolism
NDPK3	Nucleoside-diphosphate kinase (ATP:CDP)	(RH08_01330)	Pyrimidine Metabolism
NDPK4	Nucleoside-diphosphate kinase (ATP:dTDP)	(RH08_01330)	Pyrimidine Metabolism
NDPK5	Nucleoside-diphosphate kinase (ATP:dGDP)	(RH08_01330)	Purine Metabolism
NDPK6	Nucleoside-diphosphate kinase (ATP:dUDP)	(RH08_01330)	Pyrimidine Metabolism
NDPK7	Nucleoside-diphosphate kinase (ATP:dCDP)	(RH08_01330)	Pyrimidine Metabolism
NDPK8	Nucleoside-diphosphate kinase (ATP:dADP)	(RH08_01330)	Purine Metabolism
NNATr	Nicotinate-nucleotide adenylyltransferase	(RH08_02770)	Nicotinate and Nicotinamide
OIVD1r	2-oxoisovalerate dehydrogenase (acylating; 4-methyl-2-oxopentaoate)	(RH08_04685)	Valine, leucine and isoleucine degradation
OIVD2	2-oxoisovalerate dehydrogenase (acylating; 3-methyl-2-oxobutanoate)	(RH08_04685)	Valine, leucine and isoleucine degradation
OIVD3	2-oxoisovalerate dehydrogenase (acylating; 3-methyl-2-oxopentanoate)	(RH08_04685)	Valine, leucine and isoleucine degradation
ORNCD	Ornithine cyclodeaminase	(RH08_05465) or (RH08_04635)	Arginine and Proline Metabolism
ORNabcpp	Ornithine transport via ABC system (periplasm)	(RH08_00250)	Lysine Metabolism
ORPT	Orotate phosphoribosyltransferase	(RH08_04500)	Pyrimidine Metabolism
PANTS	Pantothenate synthase	(RH08_02910)	Pantothenate and CoA Biosynthesis
PAPPT3	Phospho-N-acetylmuramoyl-pentapeptide-transferase (meso-2,6-diaminopimelate)	(RH08_04915)	Peptidoglycan Biosynthesis
PDH	Pyruvate dehydrogenase	(RH08_02655)	Glycolysis
PDX5POi	Pyridoxine 5-phosphate oxidase	(RH08_04290)	Vitamin B6 Metabolism
PGM	Phosphoglycerate mutase	(RH08_00775)	Gluconeogenesis
PGMT	Phosphoglucomutase	(RH08_04950)	Glycolysis
PMDPHT	Pyrimidine phosphatase	(RH08_00220)	Riboflavin Metabolism
PNTK	Pantothenate kinase	(RH08_01890)	Pantothenate and CoA Biosynthesis
PPA	Inorganic diphosphatase	(RH08_00540)	Oxidative Phosphorylation
PPBNGS	Porphobilinogen synthase	(RH08_02520)	Porphyrin and Chlorophyll Metabolism
PPPGO	Protoporphyrinogen oxidase (aerobic)	(RH08_04780)	Porphyrin and Chlorophyll Metabolism
PRAGSr	Phosphoribosylglycinamide synthase	((RH08_00540)	Purine Metabolism
PRAIi	Phosphoribosylanthranilate isomerase (irreversible)	(RH08_00090)	Phenylalanine Tyrosine Tryptophan Biosynthesis
PRAIS	Phosphoribosylaminoimidazole synthase	(RH08_04315)	Purine Metabolism
PRFGS	Phosphoribosylformylglycinamidine synthase	(RH08_04300)	Purine Metabolism
PROabcpp	L-proline transport via ABC system (periplasm)	(RH08_00250)	Arginine and Proline Metabolism
PRPPS	Phosphoribosylpyrophosphate synthetase	(RH08_01420)	Ribose Metabolism
PSP_L	Phosphoserine phosphatase (L-serine)	(RH08_04255)	Glycine, Serine and threonine metabolism
PTRCabcpp	Putrescine transport via ABC system (periplasm)	(RH08_03060) or (RH08_03795) or (RH08_01090)	Transport
RIBabcpp	D-ribose transport via ABC system (periplasm)	(RH08_03060) or (RH08_03795)	Transport
RPE	Ribulose 5-phosphate 3-epimerase	(RH08_04290)	Pentose Phosphate Pathway
RPI	Ribose-5-phosphate isomerase	(RH08_04700)	Pentose Phosphate Pathway
SDPTA	Succinyldiaminopimelate transaminase	(RH08_02145))	Lysine Biosynthesis
SERAT	Serine O-acetyltransferase	(RH08_02620)	Cysteine Metabolism
SERTRS	Seryl-tRNA synthetase	(RH08_02630)	Glycine, Serine and threonine metabolism
SHCHF	Sirohydrochlorin ferrochelatase	(RH08_02970)	Porphyrin and Chlorophyll Metabolism
SOTA	Succinylornithine transaminase	(RH08_01540)	Arginine and Proline Metabolism
SPMDabcpp	Spermidine transport via ABC system (periplasm)	(RH08_01380)	Transport
SUCD1	Succinate dehydrogenase	(RH08_04650 and RH08_04655 and RH08_04645)
SUCDi	Succinate dehydrogenase (irreversible)	(RH08_04650 and RH08_04655 and RH08_04645)
SUCOAS	Succinyl-CoA synthetase (ADP-forming)	(RH08_04675)	TCA Cycle
SULabcpp	Sulfate transport via ABC system (periplasm)	(RH08_03930)	Sulfur Metabolism
TRSARr	Tartronate semialdehyde reductase	(RH08_02455)	Glycolate metabolism
TSULabcpp	Thiosulfate transport via ABC system (periplasm)	(RH08_03235) or (RH08_01090)	Sulfur Metabolism
UAMAS	UDP-N-acetylmuramoyl-L-alanine synthetase	(RH08_04895)	Glutamate metabolism
UMPK	UMP kinase	(RH08_02145)	Pyrimidine Metabolism
UPPN	B-ureidopropionase	(RH08_04900)	Pantothenate and CoA Biosynthesis
UREA	Urease	(RH08_03885)	Urea cycle/amino group metabolism
VANKpp	VANKpp	(RH08_04285)	Transport
VANLNtex	VANLNtex	(RH08_04285)	Transport
VANLTtex	VANLTtex	(RH08_04285)	Transport
VNLNpp	VNLNpp	(RH08_04285)	Transport
pentso3abcpp	Pentso3abcpp	(RH08_03060)	Transport
ACOLIPAabctex	Arabinose modified core oligosaccharide lipid A transport via ABC system (periplasm to extracellular)	(RH08_02330 and RH08_01345) or (RH08_03335) or (RH08_03235) or (RH08_00085) or (RH08_02520)	Lipopolysaccharide Biosynthesis / Recycling
ALATA_D2	D-alanine transaminase	(RH08_01135 or RH08_04735)	Cofactor and Prosthetic Group Biosynthesis
ALATA_L2	Alanine transaminase	(RH08_01135 or RH08_04735)	Cofactor and Prosthetic Group Biosynthesis
AMPTASECG	Alanyl aminopeptidase (cys-gly)	(RH08_01340)	Cysteine Metabolism
AMPTASEPG	Aminopeptidase (pro-gly)	(RH08_04870 or RH08_04735)	Arginine and Proline Metabolism
ASCBptspp	L-ascorbate transport via PEP:Pyr PTS (periplasm)	(RH08_00245 and RH08_00240 and RH08_04980 and RH08_04980) or (RH08_05215)	Transport, Inner Membrane
BUTSO3abcpp	Butanesulfonate transport via ABC system (periplasm)	(RH08_03060 and RH08_03055 and RH08_01095)	Transport, Inner Membrane
CLIPAabctex	Cold lipid A transport via ABC system (periplasm to extracellular)	(RH08_02405 and RH08_01345 and RH08_02330 and RH08_02325 and RH08_01355 and RH08_01605)	Lipopolysaccharide Biosynthesis / Recycling
COLIPAPabctex	Core oligosaccharide lipid A diphosphate transport via ABC system (periplasm to extracellular)	(RH08_01345 and RH08_02325 and RH08_02330)	Lipopolysaccharide Biosynthesis / Recycling
COLIPAabctex	Core oligosaccharide lipid A transport via ABC system (periplasm to extracellular)	(RH08_01345 and RH08_02325 and RH08_02330)	Lipopolysaccharide Biosynthesis / Recycling
CRNDabcpp	D-carnitine transport via ABC system (periplasm)	(RH08_01095 and RH08_01090) or (RH08_02520) or (RH08_03060) or (RH08_03235)	Transport, Inner Membrane
CYSSADS	L-cysteine sulfinic acid desulfurase	(RH08_04870 or RH08_04735)	Cysteine Metabolism
ECA4COLIPAabctex	Enterobacterial common antigen (x4) core oligosaccharide lipid A transport via ABC system (periplasm to extracellular)	(RH08_02325 and RH08_02405 and RH08_02330 and RH08_01345)	Lipopolysaccharide Biosynthesis / Recycling
ENLIPAabctex	Phosphoethanolamine lipid A transport via ABC system (periplasm to extracellular)	(RH08_02330 and RH08_01345 and RH08_02325)	Lipopolysaccharide Biosynthesis / Recycling
GRXR	Glutaredoxin reductase	(RH08_04290)	Unassigned
K2L4Aabctex	KDO(2)-lipid IV A transport via ABC system (periplasm to extracellular)	(RH08_04040)	Lipopolysaccharide Biosynthesis / Recycling
KAS15	Beta-ketoacyl-ACP synthase (2)	(RH08_03360)	Membrane Lipid Metabolism
KDOPS	3-deoxy -D-manno-octulosonic -acid 8-phosphate synthase	(RH08_02685)	Lipopolysaccharide Biosynthesis / Recycling
LIPAabctex	Lipid A transport via ABC system (periplasm to extracellular)	(RH08_04040)	Lipopolysaccharide Biosynthesis / Recycling
NADH17pp	NADH dehydrogenase (menaquinone-8 & 3 protons) (periplasm)	(RH08_03705 and RH08_03710 and RH08_03715 and RH08_03720 and RH08_03725 and RH08_03730 and RH08_03735 and RH08_03740 and RH08_03745 and RH08_03750 and RH08_03755 and RH08_03760 and RH08_03765 and RH08_03770)	Oxidative Phosphorylation
NADH18pp	NADH dehydrogenase (demethylmenaquinone-8 & 3 protons) (periplasm)	(RH08_03705 and RH08_03710 and RH08_03715 and RH08_03720 and RH08_03725 and RH08_03730 and RH08_03735 and RH08_03740 and RH08_03745 and RH08_03750 and RH08_03755 and RH08_03760 and RH08_03765 and RH08_03770)	Oxidative Phosphorylation
NADHHR	NADH hydratase	(RH08_02745)	Metabolite Repair
NADHHS	NADH hydratase	(RH08_02745)	Metabolite Repair
NADPHHR	NADPH hydratase	(RH08_02745)	Metabolite Repair
NADPHHS	NADPH hydratase	(RH08_02745)	Metabolite Repair
O16A4COLIPAabctex	O16 antigen (x4) core oligosaccharide lipid A transport via ABC system (periplasm to extracellular)	(RH08_02320 and RH08_02325 and RH08_02330)	Lipopolysaccharide Biosynthesis / Recycling
OCTDPS	Octaprenyl pyrophosphate synthase	(RH08_01330))	Cofactor and Prosthetic Group Biosynthesis
OMBZLM	2-Octaprenyl-6-methoxy-benzoquinol methylase	(RH08_01330))	Cofactor and Prosthetic Group Biosynthesis
RNDR3b	Ribonucleoside-diphosphate reductase (CDP) (glutaredoxin)	(RH08_03510 and RH08_03665) or (RH08_04275)	Nucleotide Salvage Pathway
RNDR4b	Ribonucleoside-diphosphate reductase (UDP) (glutaredoxin)	(RH08_02210)	Nucleotide Salvage Pathway
S2FE2SR	SUF [2Fe-2S] regeneration	(RH08_04430 and RH08_04735 and RH08_04730 and RH08_04725)	Cofactor and Prosthetic Group Biosynthesis
S2FE2SS	SUF [2Fe-2S] Synthesis	(RH08_04430 and RH08_04735 and RH08_04730 and RH08_04725)	Cofactor and Prosthetic Group Biosynthesis
S2FE2SS2	SUF [2Fe-2S] Synthesis II	(RH08_04430 and RH08_04735 and RH08_04730 and RH08_04725)	Cofactor and Prosthetic Group Biosynthesis
S2FE2ST	SUF [2Fe-2S] Transfer	(RH08_04430 and RH08_04735 and RH08_04730 and RH08_04725)	Cofactor and Prosthetic Group Biosynthesis
S4FE4SR	SUF [4Fe-4S] Reduction	(RH08_04430 and RH08_04735 and RH08_04730 and RH08_04725)	Cofactor and Prosthetic Group Biosynthesis
S4FE4ST	SUF [4Fe-4S] Transfer	(RH08_04430 and RH08_04735 and RH08_04730 and RH08_04725)	Cofactor and Prosthetic Group Biosynthesis
SCYSDS	SUF Cysteine desulfuration	(RH08_04735)	Cofactor and Prosthetic Group Biosynthesis
FEex	Iron transporter	((RH08_04040 and RH08_03155) or (RH08_00355)	iron metabolism
FEpp	Iron transporter	(RH08_03155 and RH08_04040)	iron metabolism
Kt3pp	Potassium transport out via proton antiport (periplasm)	(RH08_04075)	Inorganic Ion Transport and Metabolism
2DHGLCNkt_tpp	2DHGLCNkt tpp	(VBICanLib238577_0746)	Transport
3OAR141	3-oxoacyl-[acyl-carrier-protein] reductase (n-C14:1)	(VBICanLib238577_0692) or (VBICanLib238577_0223) or (VBICanLib238577_0358)	Fatty Acid Biosynthesis
3OAS120	3-oxoacyl-[acyl-carrier-protein] synthase (n-C12:0)	(VBICanLib238577_0357 and VBICanLib238577_0694)	Fatty Acid Biosynthesis
4HTHRS	4-Hydroxy-L-threonine synthase	(VBICanLib238577_0361)	Vitamin B6 Metabolism
ACCOAC	Acetyl-CoA carboxylase	(VBICanLib238577_0399 and VBICanLib238577_0145 and VBICanLib238577_0637 and VBICanLib238577_0146)	Fatty Acid Biosynthesis
ACGS	N-acetylglutamate synthase	(VBICanLib238577_0381) or (VBICanLib238577_0209)	Urea cycle/amino group metabolism
ACHBS	2-aceto-2-hydroxybutanoate synthase	(VBICanLib238577_0003)	Valine, Leucine, and Isoleucine Metabolism
ACOATA	Acetyl-CoA ACP transacylase	(VBICanLib238577_0727)	Fatty Acid Biosynthesis
ACONT	Aconitate hydratase	(VBICanLib238577_0345)	TCA Cycle
ACONTa	Aconitase (half-reaction A, Citrate hydro-lyase)	((VBICanLib238577_0345)	TCA Cycle
ACONTb	Aconitase (half-reaction B, Isocitrate hydro-lyase)	(VBICanLib238577_0345))	TCA Cycle
ADSL1r	Adenylsuccinate lyase	(VBICanLib238577_0886)	Purine Metabolism
ADSL2r	Adenylosuccinate lyase	(VBICanLib238577_0886) or (VBICanLib238577_0061) or (VBICanLib238577_0260)	Purine Metabolism
AGPAT120	1-tetradecanoyl-sn-glycerol 3-phosphate O-acyltransferase (n-C12:0)	(VBICanLib238577_0645)	Glycerophospholipid Metabolism
AGPAT160	1-hexadecanoyl-sn-glycerol 3-phosphate O-acyltransferase (n-C16:0)	(VBICanLib238577_0645)	Glycerophospholipid Metabolism
AGPAT161	1-hexadec-7-enoyl-sn-glycerol 3-phosphate O-acyltransferase (n-C16:1)	(VBICanLib238577_0645)	Glycerophospholipid Metabolism
AGPAT180	1-octadecanoyl-sn-glycerol 3-phosphate O-acyltransferase (n-C18:0)	(VBICanLib238577_0645)	Glycerophospholipid Metabolism
AGPAT181	1-octadec-7-enoyl-sn-glycerol 3-phosphate O-acyltransferase (n-C18:1)	(VBICanLib238577_0645)	Glycerophospholipid Metabolism
AICART	Phosphoribosylaminoimidazolecarboxamide formyltransferase	(VBICanLib238577_0559)	Purine Metabolism
AKGDH	2-Oxogluterate dehydrogenase	((VBICanLib238577_0693) and (VBICanLib238577_0691))	TCA Cycle
ALAALAr	D-alanine-D-alanine ligase (reversible)	(VBICanLib238577_1111)	Peptidoglycan Biosynthesis
ALATRS	Alanyl-tRNA synthetase	((VBICanLib238577_0975) and (VBICanLib238577_0973) and (VBICanLib238577_0974))	Alanine and Aspartate Metabolism
ANPRT	Anthranilate phosphoribosyltransferase	(VBICanLib238577_0305)	Phenylalanine Tyrosine Tryptophan Biosynthesis
ANS	Anthranilate synthase	(VBICanLib238577_0305)	Phenylalanine Tyrosine Tryptophan Biosynthesis
ARGSS	Argininosuccinate synthase	(VBICanLib238577_0110)	Arginine and Proline Metabolism
ARGabcpp	L-arginine transport via ABC system (periplasm)	(VBICanLib238577_0277)	Transport
ASAD	Aspartate-semialdehyde dehydrogenase	(VBICanLib238577_0189)	Lysine Biosynthesis
ASNS1	Asparagine synthase (glutamine-hydrolysing)	(VBICanLib238577_0222)	Alanine and Aspartate Metabolism
ASPabcpp	L-aspartate transport via ABC system (periplasm)	((VBICanLib238577_0041 and VBICanLib238577_0040 and VBICanLib238577_1037) or (VBICanLib238577_1038)	Transport
ASPt2_2pp	Aspartate transport via proton symport (2 H) (periplasm)	(VBICanLib238577_0277) or (VBICanLib238577_1103)	Transport
ATPPRT	ATP phosphoribosyltransferase	(VBICanLib238577_0361)	Histidine Metabolism
ATPS4rpp	ATP synthase (four protons for one ATP) (periplasm)	(VBICanLib238577_0608 and VBICanLib238577_0611 and VBICanLib238577_1012 and VBICanLib238577_0609 and VBICanLib238577_0607 and VBICanLib238577_0610)	Oxidative Phosphorylation
BZt1pp	Benzoate transport in via proton symport (periplasm)	(VBICanLib238577_0277)	B-Ketoadipate pathway
CHLabcpp	Choline transport via ABC system (periplasm)	(VBICanLib238577_0228 and VBICanLib238577_0227) or (VBICanLib238577_0520) or (VBICanLib238577_0629) or (VBICanLib238577_0667)	Transport
CHOLS_ex	CHOLS LPAREN ex RPAREN	(VBICanLib238577_0361)	Transport
DAPE	Diaminopimelate epimerase	(VBICanLib238577_0513)	Lysine Biosynthesis
CHOLSabc	CHOLSabc	(VBICanLib238577_02299) or (VBICanLib238577_0228 and VBICanLib238577_0227) or (VBICanLib238577_0520) or (VBICanLib238577_0629) or (VBICanLib238577_0667)	Glycine, Serine and threonine metabolism
CITtex	Citrate transport via diffusion (extracellular to periplasm)	(VBICanLib238577_0813)	Transport
COBALT2tex	Cobalt (Co+2) transport via diffusion (extracellular to periplasm)	(VBICanLib238577_0628)	Transport
COBALT2tpp	Cobalt transport in via permease (no H+)	(VBICanLib238577_0628)	Transport
CRNabcpp	L-carnitine transport via ABC system (periplasm)	(VBICanLib238577_0227 and VBICanLib238577_0629 and VBICanLib238577_0228)	Transport
CS	Citrate synthase	((VBICanLib238577_0227) and (VBICanLib238577_0228)	TCA Cycle
CTPS2	CTP synthase (glutamine)	((VBICanLib238577_0227) and (VBICanLib238577_0228)	Pyrimidine Metabolism
CYO1b	CYO1b	(VBICanLib238577_0370 and VBICanLib238577_0371)	Oxidative Phosphorylation
CYSabcpp	L-cysteine uptake via ABC system (periplasm)	((VBICanLib238577_0729) or (VBICanLib238577_0729))	Transport
DAPDC	Diaminopimelate decarboxylase	(VBICanLib238577_0261)	Lysine Biosynthesis
DASYN120	CDP-diacylglycerol synthetase (n-C12:0)	(VBICanLib238577_0447)	Glycerophospholipid Metabolism
DASYN160	CDP-diacylglycerol synthetase (n-C16:0)	(VBICanLib238577_0447)	Glycerophospholipid Metabolism
DASYN161	CDP-diacylglycerol synthetase (n-C16:1)	(VBICanLib238577_0447)	Glycerophospholipid Metabolism
DASYN180	CDP-diacylglycerol synthetase (n-C18:0)	(VBICanLib238577_0447)	Glycerophospholipid Metabolism
DASYN181	CDP-diacylglycerol synthetase (n-C18:1)	(VBICanLib238577_0447)	Glycerophospholipid Metabolism
DB4PS	3,4-Dihydroxy-2-butanone-4-phosphate synthase	(VBICanLib238577_0249)	Riboflavin Metabolism
DDPA	3-deoxy-D-arabino-heptulosonate 7-phosphate synthetase	(VBICanLib238577_0553)	Phenylalanine Tyrosine Tryptophan Biosynthesis
DHDPS	Dihydrodipicolinate synthase	(VBICanLib238577_0227 and VBICanLib238577_0228)	Lysine Biosynthesis
DHPM1	Dihydropyrimidinase (5,6-dihydrouracil)	(VBICanLib238577_0183)	Pantothenate and CoA Biosynthesis
DMATT	Dimethylallyltranstransferase	(VBICanLib238577_1036) or (VBICanLib238577_0469)	Steroid biosynthesis
DNAMTn2r	DNA (cytosine-5-)-methyltransferase	(VBICanLib238577_0710) or (VBICanLib238577_0709)	Methionine Metabolism
DNTPPA	Dihydroneopterin triphosphate pyrophosphatase	(VBICanLib238577_0208)	Folate Biosynthesis
DPCOAK	Dephospho-CoA kinase	(VBICanLib238577_0401)	Pantothenate and CoA Biosynthesis
DPR	2-dehydropantoate 2-reductase	(VBICanLib238577_1024)	Pantothenate and CoA Biosynthesis
DTMPK	DTMP kinase	(VBICanLib238577_0094)	Pyrimidine Metabolism
DURAD	Dihydrouracil dehydrogenase (NADP)	(VBICanLib238577_0327)	Pantothenate and CoA Biosynthesis
DUTPDP	DUTP diphosphatase	(VBICanLib238577_0949)	Pyrimidine Metabolism
DXPS	1-deoxy-D-xylulose 5-phosphate synthase	(VBICanLib238577_0548)	Steroid biosynthesis
E4PD	Erythrose 4-phosphate dehydrogenase	(VBICanLib238577_0569)	Vitamin B6 Metabolism
EAR100y	Enoyl-[acyl-carrier-protein] reductase (NADPH) (n-C10:0)	(VBICanLib238577_0358) or (VBICanLib238577_1098)	Fatty Acid Biosynthesis
EAR120y	Enoyl-[acyl-carrier-protein] reductase (NADPH) (n-C12:0)	(VBICanLib238577_1098) or (VBICanLib238577_0358) or (VBICanLib238577_0692)	Fatty Acid Biosynthesis
EAR121y	Enoyl-[acyl-carrier-protein] reductase (NADPH) (n-C12:1)	((VBICanLib238577_0228) and (VBICanLib238577_0227)	Fatty Acid Biosynthesis
EAR160y	Enoyl-[acyl-carrier-protein] reductase (NADPH) (n-C16:0)	(VBICanLib238577_0358) or (VBICanLib238577_1098)	Fatty Acid Biosynthesis
EAR161y	Enoyl-[acyl-carrier-protein] reductase (NADPH) (n-C16:1)	((VBICanLib238577_0227) and (VBICanLib238577_0228))	Fatty Acid Biosynthesis
EAR180y	Enoyl-[acyl-carrier-protein] reductase (NADPH) (n-C18:0)	(VBICanLib238577_0358) or (VBICanLib238577_1098)	Fatty Acid Biosynthesis
EAR181y	Enoyl-[acyl-carrier-protein] reductase (NADPH) (n-C18:1)	(VBICanLib238577_0358) or (VBICanLib238577_1098)	Fatty Acid Biosynthesis
EAR40y	Enoyl-[acyl-carrier-protein] reductase (NADPH) (n-C4:0)	(VBICanLib238577_0358) or (VBICanLib238577_1098)	Fatty Acid Biosynthesis
EAR60y	Enoyl-[acyl-carrier-protein] reductase (NADPH) (n-C6:0)	(VBICanLib238577_0692)	Fatty Acid Biosynthesis
EAR80y	Enoyl-[acyl-carrier-protein] reductase (NADPH) (n-C8:0)	(VBICanLib238577_0371 and VBICanLib238577_0370 and VBICanLib238577_0368 and VBICanLib238577_0369)	Fatty Acid Biosynthesis
ETHSO3abcpp	Ethanesulfonate transport via ABC system (periplasm)	(VBICanLib238577_0629 and VBICanLib238577_0628 and VBICanLib238577_0760)	Transport
FDH	Formate dehydrogenase	(VBICanLib238577_0760 and VBICanLib238577_0759 and VBICanLib238577_0758)	Methane Metabolism
FE2abc	Iron (II) transport via ABC system	(VBICanLib238577_0227) or (VBICanLib238577_0667 and VBICanLib238577_0666 and VBICanLib238577_0663)	Transport
FERtex	FERtex	(VBICanLib238577_0481)	Transport
FERtpp	FERtpp	(VBICanLib238577_0481)	Transport
FTHFD	Formyltetrahydrofolate deformylase	(VBICanLib238577_0815)	One Carbon pool by folate
FUM	Fumarase	(VBICanLib238577_0061) or (VBICanLib238577_0886) or (VBICanLib238577_0260)	TCA Cycle
FUMt2_2pp	Fumarate transport via proton symport (2 H) (periplasm)	(VBICanLib238577_0277) or (VBICanLib238577_1103)	Transport
FUMtex	Fumarate transport via diffusion (extracellular to periplasm)	(VBICanLib238577_0061)	Transport
G1SAT	Glutamate-1-semialdehyde aminotransferase	(VBICanLib238577_0325) or (VBICanLib238577_0385)	Porphyrin and Chlorophyll Metabolism
G3PAT120	Glycerol-3-phosphate acyltransferase (C12:0)	(VBICanLib238577_0693)	Glycerophospholipid Metabolism
G3PAT160	Glycerol-3-phosphate acyltransferase (C16:0)	(VBICanLib238577_0693)	Glycerophospholipid Metabolism
G3PAT161	Glycerol-3-phosphate acyltransferase (C16:1)	(VBICanLib238577_0693)	Glycerophospholipid Metabolism
G3PAT180	Glycerol-3-phosphate acyltransferase (C18:0)	(VBICanLib238577_0693)	Glycerophospholipid Metabolism
G3PAT181	Glycerol-3-phosphate acyltransferase (C18:1)	(VBICanLib238577_0693)	Glycerophospholipid Metabolism
G6PDH2r	Glucose 6-phosphate dehydrogenase	(VBICanLib238577_0721)	Glycolysis
GART	GAR transformylase-T	(VBICanLib238577_0025)	Purine Metabolism
GF6PTA	Glutamine-fructose-6-phosphate transaminase	(VBICanLib238577_0850) or (VBICanLib238577_0222)	Glutamate Metabolism
GLCNt2rpp	D-gluconate transport via proton symport, reversible (periplasm)	(VBICanLib238577_0238)	Transport
GLCabcpp	D-glucose transport via ABC system (periplasm)	(VBICanLib238577_0042) or (VBICanLib238577_0227) or (VBICanLib238577_0667)	Transport
GLNS	Glutamine synthetase	(VBICanLib238577_0055) or (VBICanLib238577_0722)	Glutamate Metabolism
GLNTRAT	Glutamyl-tRNA(Gln) amidotransferase	(VBICanLib238577_0891 and VBICanLib238577_0893 and VBICanLib238577_0892)	Glutamate Metabolism
GLUSy	Glutamate synthase (NADPH)	(VBICanLib238577_0163)	Glutamate Metabolism
GLUabcpp	L-glutamate transport via ABC system (periplasm)	(VBICanLib238577_0040 and VBICanLib238577_1037 and VBICanLib238577_0042 and VBICanLib238577_0041) or (VBICanLib238577_0041) or (VBICanLib238577_1038) or (VBICanLib238577_0039)	Transport
GLUt4pp	Na+/glutamate symport (periplasm)	(VBICanLib238577_0877)	Transport
GLXCL	Glyoxalate carboligase	(VBICanLib238577_0177) or (VBICanLib238577_0549)	Glycolate metabolism
GLYALDtex	Glyceraldehyde transport via diffusion (extracellular to periplasm)	(VBICanLib238577_0389) or (VBICanLib238577_0041)	Transport
GLYBabcpp	Glycine betaine transport via ABC system (periplasm)	(VBICanLib238577_0227 and VBICanLib238577_0228)	Arginine and Proline Metabolism
GLYCK	Glycerate kinase	(VBICanLib238577_0822) or (VBICanLib238577_1138)	Glycine, Serine and threonine metabolism
GLYCL	Glycine Cleavage System	(VBICanLib238577_0546) or (VBICanLib238577_0975) or (VBICanLib238577_0977) or (VBICanLib238577_0546) or (VBICanLib238577_0975) or (VBICanLib238577_0977)	Glycine, Serine and threonine metabolism
GLYCLTt2rpp	Glycolate transport via proton symport, reversible (periplasm)	(VBICanLib238577_0546) or (VBICanLib238577_0975) or (VBICanLib238577_0977) or (VBICanLib238577_0546) or (VBICanLib238577_0975) or (VBICanLib238577_0977)	Transport
GLYCLTtex	Glycolate transport via diffusion (extracellular to periplasm)	(VBICanLib238577_0546) or (VBICanLib238577_0975) or (VBICanLib238577_0977) or (VBICanLib238577_0546) or (VBICanLib238577_0975) or (VBICanLib238577_0977)	Transport
GLYCL_2	Glycine cleavage system, cytosol	(VBICanLib238577_0546) or (VBICanLib238577_0975) or (VBICanLib238577_0977) or (VBICanLib238577_0546) or (VBICanLib238577_0975) or (VBICanLib238577_0977)	Nitrogen Metabolism
GLYCTO1	Glycolate oxidase	(VBICanLib238577_0463)	Glycolate metabolism
GLYTRS	Glycyl-tRNA synthetase	(VBICanLib238577_1019 and VBICanLib238577_0467)	Glycine, Serine and threonine metabolism
GMPS2	GMP synthase	(VBICanLib238577_0117) or (VBICanLib238577_0279)	Purine Metabolism
GND	Phosphogluconate dehydrogenase	(VBICanLib238577_0507) or (VBICanLib238577_0315)	Pentose Phosphate Pathway
GRTT	Geranyltranstransferase	(VBICanLib238577_1036) or (VBICanLib238577_0469)	Steroid biosynthesis
GTHPi	Glutathione peridoxase	(VBICanLib238577_1189)	Glutathione Metabolism
GTHS	Glutathione synthetase	(VBICanLib238577_0528)	Glutamate Metabolism
GTPCII	GTP cyclohydrolase II	(VBICanLib238577_0249)	Riboflavin Metabolism
HCO3_NAt	Bicarbonate transport (Na/HCO3 cotransport)	(VBICanLib238577_0830)	Transport
HEMEOS	Heme O synthase	(VBICanLib238577_0250)	Porphyrin and Chlorophyll Metabolism
HISabcpp	L-histidine transport via ABC system (periplasm)	(VBICanLib238577_0228 and VBICanLib238577_0932)	Transport
HMBS	Hydroxymethylbilane synthase	(VBICanLib238577_0959)	Porphyrin and Chlorophyll Metabolism
HMGL	Hydroxymethylglutaryl-CoA lyase	(VBICanLib238577_0065)	Synthesis and degradation of Ketones Bodies
HPPK	2-amino-4-hydroxy-6-hydroxymethyldihydropteridine diphosphokinase	(VBICanLib238577_1082)	Folate Biosynthesis
HXAtex	Hexanoate transport via diffusion (extracellular to periplasm)	(VBICanLib238577_0830)	Transport
ICDHyr	Isocitrate dehydrogenase (NADP)	(VBICanLib238577_0807)	TCA Cycle
ICITtex	Citrate transport via diffusion extracellular to periplasm	(VBICanLib238577_0879)	Transport
ICL	Isocitrate lyase	(VBICanLib238577_0375)	TCA Cycle
IGPS	Indole-3-glycerol-phosphate synthase	(VBICanLib238577_0003)	Phenylalanine Tyrosine Tryptophan Biosynthesis
ILEabcpp	L-isoleucine transport via ABC system (periplasm)	(VBICanLib238577_0879)	Transport
IPDPS	1-hydroxy-2-methyl-2-(E)-butenyl 4-diphosphate reductase (ipdp)	(VBICanLib238577_0952)	Steroid biosynthesis
IPMD	3-isopropylmalate dehydrogenase	(VBICanLib238577_0807)	Valine, Leucine, and Isoleucine Metabolism
IPPMIa	3-isopropylmalate dehydratase	(VBICanLib238577_0345) or (VBICanLib238577_0724)	Valine, Leucine, and Isoleucine Metabolism
IPPMIb	2-isopropylmalate hydratase	(VBICanLib238577_0345) or (VBICanLib238577_0724)	Valine, Leucine, and Isoleucine Metabolism
KARA1	Ketol-acid reductoisomerase (2,3-dihydroxy-3-methylbutanoate)	(VBICanLib238577_1203) or (VBICanLib238577_1163)	Valine, Leucine, and Isoleucine Metabolism
KARA2	Ketol-acid reductoisomerase (2-Acetolactate)	(VBICanLib238577_1203) or (VBICanLib238577_1163)	Valine, Leucine, and Isoleucine Metabolism
KAS14	Beta-ketoacyl-ACP synthase	(VBICanLib238577_0357)	Fatty Acid Biosynthesis
LEUTRS	Leucyl-tRNA synthetase	(VBICanLib238577_0418)	Valine, Leucine, and Isoleucine Metabolism
LEUabcpp	L-leucine transport via ABC system (periplasm)	(VBICanLib238577_0879)	Transport
LYSTRS	Lysyl-tRNA synthetase	(VBICanLib238577_1044)	Lysine Biosynthesis
LYSabcpp	L-lysine transport via ABC system (periplasm)	(VBICanLib238577_1180)	Lysine Metabolism
MACPD	Malonyl-ACP decarboxylase	(VBICanLib238577_0042)	Fatty Acid Biosynthesis
MALt2_2pp	Malate transport via proton symport (2 H) (periplasm)	(VBICanLib238577_0277)	Transport
MSO3abcpp	Methanesulfonate transport via ABC system (periplasm)	(VBICanLib238577_0628)	Transport
MTHFC	Methenyltetrahydrofolate cyclohydrolase	(VBICanLib238577_0719)	One Carbon pool by folate
MTHFD	Methylenetetrahydrofolate dehydrogenase (NADP)	(VBICanLib238577_0719)	One Carbon pool by folate
MHPGLUT	5 methyltetrahydropteroyltriglutamate homocysteine S methyltransferase	(VBICanLib238577_1007)	Methionine Metabolism
NADH16pp	NADH dehydrogenase (ubiquinone-8 & 3 protons) (periplasm)	(VBICanLib238577_0754 and VBICanLib238577_0755 and VBICanLib238577_0756 and VBICanLib238577_0757 and VBICanLib238577_0758 and VBICanLib238577_0759 and VBICanLib238577_0760 and VBICanLib238577_0761 and VBICanLib238577_0762 and VBICanLib238577_0763 and VBICanLib238577_0764 and VBICanLib238577_0765 and VBICanLib238577_0766 and VBICanLib238577_0767)	Oxidative Phosphorylation
NADK	NAD kinase	(VBICanLib238577_0470)	Nicotinate and Nicotinamide
NDPK1	Nucleoside-diphosphate kinase (ATP:GDP)	(VBICanLib238577_0279)	Purine Metabolism
NDPK2	Nucleoside-diphosphate kinase (ATP:UDP)	(VBICanLib238577_0279)	Pyrimidine Metabolism
NDPK3	Nucleoside-diphosphate kinase (ATP:CDP)	(VBICanLib238577_0279)	Pyrimidine Metabolism
NDPK4	Nucleoside-diphosphate kinase (ATP:dTDP)	(VBICanLib238577_0279)	Pyrimidine Metabolism
NDPK5	Nucleoside-diphosphate kinase (ATP:dGDP)	(VBICanLib238577_0279)	Purine Metabolism
NDPK6	Nucleoside-diphosphate kinase (ATP:dUDP)	(VBICanLib238577_0279)	Pyrimidine Metabolism
NDPK7	Nucleoside-diphosphate kinase (ATP:dCDP)	(VBICanLib238577_0279)	Pyrimidine Metabolism
NDPK8	Nucleoside-diphosphate kinase (ATP:dADP)	(VBICanLib238577_0279)	Purine Metabolism
NNATr	Nicotinate-nucleotide adenylyltransferase	(VBICanLib238577_0574)	Nicotinate and Nicotinamide
NO2t2rpp	Nitrite transport in via proton symport, reversible (periplasm)	(VBICanLib238577_0908)	Transport
OIVD1r	2-oxoisovalerate dehydrogenase (acylating; 4-methyl-2-oxopentaoate)	(VBICanLib238577_0973)	Valine, leucine and isoleucine degradation
OIVD2	2-oxoisovalerate dehydrogenase (acylating; 3-methyl-2-oxobutanoate)	(VBICanLib238577_0973)	Valine, leucine and isoleucine degradation
OIVD3	2-oxoisovalerate dehydrogenase (acylating; 3-methyl-2-oxopentanoate)	(VBICanLib238577_0973)	Valine, leucine and isoleucine degradation
ORNCD	Ornithine cyclodeaminase	(VBICanLib238577_1196) or (VBICanLib238577_0962)	Arginine and Proline Metabolism
ORNabcpp	Ornithine transport via ABC system (periplasm)	(VBICanLib238577_0042)	Lysine Metabolism
ORPT	Orotate phosphoribosyltransferase	(VBICanLib238577_0936)	Pyrimidine Metabolism
PANTS	Pantothenate synthase	(VBICanLib238577_0603)	Pantothenate and CoA Biosynthesis
PAPPT3	Phospho-N-acetylmuramoyl-pentapeptide-transferase (meso-2,6-diaminopimelate)	(VBICanLib238577_1025)	Peptidoglycan Biosynthesis
PDH	Pyruvate dehydrogenase	(VBICanLib238577_0546)	Glycolysis
PDX5POi	Pyridoxine 5-phosphate oxidase	(VBICanLib238577_0880)	Vitamin B6 Metabolism
PGM	Phosphoglycerate mutase	(VBICanLib238577_0158)	Gluconeogenesis
PGMT	Phosphoglucomutase	(VBICanLib238577_1032)	Glycolysis
PIuabcpp	Phosphate transport via ABC system (uptake, periplasm)	(VBICanLib238577_0519)	Transport
PMDPHT	Pyrimidine phosphatase	(VBICanLib238577_0034)	Riboflavin Metabolism
PNTK	Pantothenate kinase	(VBICanLib238577_0391)	Pantothenate and CoA Biosynthesis
PPA	Inorganic diphosphatase	(VBICanLib238577_0108)	Oxidative Phosphorylation
PPBNGS	Porphobilinogen synthase	(VBICanLib238577_0520)	Porphyrin and Chlorophyll Metabolism
PPPGO	Protoporphyrinogen oxidase (aerobic)	(VBICanLib238577_0996)	Porphyrin and Chlorophyll Metabolism
PRAGSr	Phosphoribosylglycinamide synthase	((VBICanLib238577_0108)	Purine Metabolism
PRAIi	Phosphoribosylanthranilate isomerase (irreversible)	(VBICanLib238577_0003)	Phenylalanine Tyrosine Tryptophan Biosynthesis
PRAIS	Phosphoribosylaminoimidazole synthase	(VBICanLib238577_0885)	Purine Metabolism
PRFGS	Phosphoribosylformylglycinamidine synthase	(VBICanLib238577_0882)	Purine Metabolism
PROTRS	Prolyl-tRNA synthetase	(VBICanLib238577_0771)	Arginine and Proline Metabolism
PROabcpp	L-proline transport via ABC system (periplasm)	(VBICanLib238577_1180)	Arginine and Proline Metabolism
PRPPS	Phosphoribosylpyrophosphate synthetase	(VBICanLib238577_0299)	Ribose Metabolism
PSP_L	Phosphoserine phosphatase (L-serine)	(VBICanLib238577_0870)	Glycine, Serine and threonine metabolism
PTRCabcpp	Putrescine transport via ABC system (periplasm)	(VBICanLib238577_0667) or (VBICanLib238577_0629) or (VBICanLib238577_0227)	Transport
RIBabcpp	D-ribose transport via ABC system (periplasm)	(VBICanLib238577_0667) or (VBICanLib238577_0629)	Transport
RNDR4	Ribonucleoside-diphosphate reductase (UDP)	(VBICanLib238577_0723 and VBICanLib238577_0059) or (VBICanLib238577_0749) or (VBICanLib238577_0876) or (VBICanLib238577_0930) or (VBICanLib238577_1220)	Pyrimidine Metabolism
RPE	Ribulose 5-phosphate 3-epimerase	(VBICanLib238577_0227)) or ((VBICanLib238577_0667)	Pentose Phosphate Pathway
RPI	Ribose-5-phosphate isomerase	(VBICanLib238577_0976)	Pentose Phosphate Pathway
SDPTA	Succinyldiaminopimelate transaminase	(VBICanLib238577_0832)	Lysine Biosynthesis
SERAT	Serine O-acetyltransferase	(VBICanLib238577_0540)	Cysteine Metabolism
SERTRS	Seryl-tRNA synthetase	(VBICanLib238577_0542)	Glycine, Serine and threonine metabolism
SHCHF	Sirohydrochlorin ferrochelatase	(VBICanLib238577_0613)	Porphyrin and Chlorophyll Metabolism
SOTA	Succinylornithine transaminase	(VBICanLib238577_0542)	Arginine and Proline Metabolism
SPMDabcpp	Spermidine transport via ABC system (periplasm)	(VBICanLib238577_0290)	Transport
SUCD1	Succinate dehydrogenase	(VBICanLib238577_0965 and VBICanLib238577_0966 and VBICanLib238577_0964)	TCA Cycle
SUCDi	Succinate dehydrogenase (irreversible)	(VBICanLib238577_0965 and VBICanLib238577_0966 and VBICanLib238577_0964)	TCA Cycle
SULR	Sulfite reductase (NADPH2)	(VBICanLib238577_0872)	Sulfur Metabolism
SULabcpp	Sulfate transport via ABC system (periplasm)	(VBICanLib238577_0797)	Sulfur Metabolism
TRPS3	Tryptophan synthase (indoleglycerol phosphate)	(VBICanLib238577_0507)	Phenylalanine Tyrosine Tryptophan Biosynthesis
TRSARr	Tartronate semialdehyde reductase	(VBICanLib238577_0667) or (VBICanLib238577_0227)	Glycolate metabolism
UAMAS	UDP-N-acetylmuramoyl-L-alanine synthetase	(VBICanLib238577_0632)	Glutamate metabolism
UGMDDS	UDP-N-acetylmuramoyl-L-alanyl-D-glutamyl-meso-2,6-diaminopimeloyl-D-alanyl-D-alanine synthetase	(VBICanLib238577_0444)	Peptidoglycan Biosynthesis
UPPN	B-ureidopropionase	(VBICanLib238577_0787)	Pantothenate and CoA Biosynthesis
VANKpp	VANKpp	(VBICanLib238577_0879)	Transport
VANLNtex	VANLNtex	(VBICanLib238577_0879)	Transport
VANLTtex	VANLTtex	(VBICanLib238577_0879)	Transport
VNLNpp	VNLNpp	(VBICanLib238577_0879)	Transport
pentso3abcpp	Pentso3abcpp	(VBICanLib238577_0629)	Transport
ACOLIPAabctex	Arabinose modified core oligosaccharide lipid A transport via ABC system (periplasm to extracellular)	((VBICanLib238577_0282 and VBICanLib238577_0481) or (VBICanLib238577_0689) or (VBICanLib238577_0667) or (VBICanLib238577_0002) or (VBICanLib238577_0520))	Lipopolysaccharide Biosynthesis / Recycling
ALATA_D2	D-alanine transaminase	((VBICanLib238577_0237) or (VBICanLib238577_0985))	Cofactor and Prosthetic Group Biosynthesis
ALATA_L2	Alanine transaminase	((VBICanLib238577_0237) or (VBICanLib238577_0985))	Cofactor and Prosthetic Group Biosynthesis
AMPTASECG	Alanyl aminopeptidase (cys-gly)	(VBICanLib238577_0281)	Cysteine Metabolism
AMPTASEPG	Aminopeptidase (pro-gly)	(VBICanLib238577_0985) or (VBICanLib238577_1016)	Arginine and Proline Metabolism
ASCBptspp	L-ascorbate transport via PEP:Pyr PTS (periplasm)	(VBICanLib238577_1100)	Transport, Inner Membrane
BUTSO3abcpp	Butanesulfonate transport via ABC system (periplasm)	(VBICanLib238577_0629 and VBICanLib238577_0628 and VBICanLib238577_0228)	Transport, Inner Membrane
CLIPAabctex	Cold lipid A transport via ABC system (periplasm to extracellular)	(VBICanLib238577_0282 and VBICanLib238577_0481) or (VBICanLib238577_0689)	Lipopolysaccharide Biosynthesis / Recycling
COLIPAPabctex	Core oligosaccharide lipid A diphosphate transport via ABC system (periplasm to extracellular)	(VBICanLib238577_0282 and VBICanLib238577_0481)	Lipopolysaccharide Biosynthesis / Recycling
COLIPAabctex	Core oligosaccharide lipid A transport via ABC system (periplasm to extracellular)	(VBICanLib238577_0282 and VBICanLib238577_0481)	Lipopolysaccharide Biosynthesis / Recycling
CRNDabcpp	D-carnitine transport via ABC system (periplasm)	(VBICanLib238577_0228 and VBICanLib238577_0227) or (VBICanLib238577_0520) or (VBICanLib238577_0629) or (VBICanLib238577_0667)	Transport, Inner Membrane
CYSSADS	L-cysteine sulfinic acid desulfurase	(VBICanLib238577_1016) or (VBICanLib238577_0985)	Cysteine Metabolism
ECA4COLIPAabctex	Enterobacterial common antigen (x4) core oligosaccharide lipid A transport via ABC system (periplasm to extracellular)	(VBICanLib238577_0480 and VBICanLib238577_0496 and VBICanLib238577_0481 and VBICanLib238577_0282)	Lipopolysaccharide Biosynthesis / Recycling
ENLIPAabctex	Phosphoethanolamine lipid A transport via ABC system (periplasm to extracellular)	(VBICanLib238577_0481 and VBICanLib238577_0282 and VBICanLib238577_0480)	Lipopolysaccharide Biosynthesis / Recycling
GRXR	Glutaredoxin reductase	(VBICanLib238577_0880)	Unassigned
K2L4Aabctex	KDO(2)-lipid IV A transport via ABC system (periplasm to extracellular)	(VBICanLib238577_0822)	Lipopolysaccharide Biosynthesis / Recycling
KAS15	Beta-ketoacyl-ACP synthase (2)	(VBICanLib238577_0694)	Membrane Lipid Metabolism
KDOPS	3-deoxy -D-manno-octulosonic -acid 8-phosphate synthase	(VBICanLib238577_0553)	Lipopolysaccharide Biosynthesis / Recycling
LIPAabctex	Lipid A transport via ABC system (periplasm to extracellular)	(VBICanLib238577_0822)	Lipopolysaccharide Biosynthesis / Recycling
NADH17pp	NADH dehydrogenase (menaquinone-8 & 3 protons) (periplasm)	(VBICanLib238577_0754 and VBICanLib238577_0755 and VBICanLib238577_0756 and VBICanLib238577_0757 and VBICanLib238577_0758 and VBICanLib238577_0759 and VBICanLib238577_0760 and VBICanLib238577_0761 and VBICanLib238577_0762 and VBICanLib238577_0763 and VBICanLib238577_0764 and VBICanLib238577_0765 and VBICanLib238577_0766 and VBICanLib238577_0767)	Oxidative Phosphorylation
NADH18pp	NADH dehydrogenase (demethylmenaquinone-8 & 3 protons) (periplasm)	(VBICanLib238577_0754 and VBICanLib238577_0755 and VBICanLib238577_0756 and VBICanLib238577_0757 and VBICanLib238577_0758 and VBICanLib238577_0759 and VBICanLib238577_0760 and VBICanLib238577_0761 and VBICanLib238577_0762 and VBICanLib238577_0763 and VBICanLib238577_0764 and VBICanLib238577_0765 and VBICanLib238577_0766 and VBICanLib238577_0767)	Oxidative Phosphorylation
NADHHR	NADH hydratase	(VBICanLib238577_0569)	Metabolite Repair
NADHHS	NADH hydratase	(VBICanLib238577_0569)	Metabolite Repair
NADPHHR	NADPH hydratase	(VBICanLib238577_0569)	Metabolite Repair
NADPHHS	NADPH hydratase	(VBICanLib238577_0569)	Metabolite Repair
O16A4COLIPAabctex	O16 antigen (x4) core oligosaccharide lipid A transport via ABC system (periplasm to extracellular)	(VBICanLib238577_0479 and VBICanLib238577_0480 and VBICanLib238577_0481)	Lipopolysaccharide Biosynthesis / Recycling
OCTDPS	Octaprenyl pyrophosphate synthase	(VBICanLib238577_0279))	Cofactor and Prosthetic Group Biosynthesis
OMBZLM	2-Octaprenyl-6-methoxy-benzoquinol methylase	(VBICanLib238577_0279))	Cofactor and Prosthetic Group Biosynthesis
RNDR4b	Ribonucleoside-diphosphate reductase (UDP) (glutaredoxin)	(VBICanLib238577_0457)	Nucleotide Salvage Pathway
S2FE2SR	SUF [2Fe-2S] regeneration	(VBICanLib238577_0918 and VBICanLib238577_0985 and VBICanLib238577_0984 and VBICanLib238577_0983)	Cofactor and Prosthetic Group Biosynthesis
S2FE2SS	SUF [2Fe-2S] Synthesis	(VBICanLib238577_0918 and VBICanLib238577_0985 and VBICanLib238577_0984 and VBICanLib238577_0983)	Cofactor and Prosthetic Group Biosynthesis
S2FE2SS2	SUF [2Fe-2S] Synthesis II	(VBICanLib238577_0918 and VBICanLib238577_0985 and VBICanLib238577_0984 and VBICanLib238577_0983)	Cofactor and Prosthetic Group Biosynthesis
S2FE2ST	SUF [2Fe-2S] Transfer	(VBICanLib238577_0918 and VBICanLib238577_0985 and VBICanLib238577_0984 and VBICanLib238577_0983)	Cofactor and Prosthetic Group Biosynthesis
S4FE4SR	SUF [4Fe-4S] Reduction	(VBICanLib238577_0918 and VBICanLib238577_0985 and VBICanLib238577_0984 and VBICanLib238577_0983)	Cofactor and Prosthetic Group Biosynthesis
S4FE4ST	SUF [4Fe-4S] Transfer	(VBICanLib238577_0918 and VBICanLib238577_0985 and VBICanLib238577_0984 and VBICanLib238577_0983)	Cofactor and Prosthetic Group Biosynthesis
SCYSDS	SUF Cysteine desulfuration	(VBICanLib238577_0985)	Cofactor and Prosthetic Group Biosynthesis
FEex	Iron transporter	(VBICanLib238577_0822 and VBICanLib238577_0649) or (VBICanLib238577_0065)	iron metabolism
FEpp	Iron transporter	(VBICanLib238577_0649 and VBICanLib238577_0822)	iron metabolism
RNDR3b	Ribonucleoside-diphosphate reductase (CDP) (glutaredoxin)	((VBICanLib238577_0723) and (VBICanLib238577_0059)) or (VBICanLib238577_0749) or (VBICanLib238577_0876) or (VBICanLib238577_0930) or (VBICanLib238577_1220)	Nucleotide Salvage Pathway
4HTHRS	4-Hydroxy-L-threonine synthase	(Ishi_364)	Vitamin B6 Metabolism
ACCOAC	Acetyl-CoA carboxylase	((Ishi_405) and (Ishi_147) and (Ishi_646) and (Ishi_148))	Fatty Acid Biosynthesis
ACGK	Acetylglutamate kinase	((Ishi_148) and (Ishi_405) and (Ishi_646) and (Ishi_147))	Urea cycle/amino group metabolism
ACGS	N-acetylglutamate synthase	(Ishi_384)	Urea cycle/amino group metabolism
ACHBS	2-aceto-2-hydroxybutanoate synthase	((Ishi_425) and (Ishi_972)) and (Ishi_845))	Valine, Leucine, and Isoleucine Metabolism
ACOATA	Acetyl-CoA ACP transacylase	(Ishi_738))	Fatty Acid Biosynthesis
ACONT	Aconitate hydratase	(Ishi_349)	TCA Cycle
ACONTa	Aconitase (half-reaction A, Citrate hydro-lyase)	((Ishi_349)	TCA Cycle
ACONTb	Aconitase (half-reaction B, Isocitrate hydro-lyase)	(Ishi_349)	TCA Cycle
ACOTA	Acetylornithine transaminase	(Ishi_349)	Urea cycle/amino group metabolism
ACt2rpp	Acetate reversible transport via proton symport (periplasm)	((Ishi_349)	Transport
ADSL1r	Adenylsuccinate lyase	(Ishi_897)	Purine Metabolism
ADSL2r	Adenylosuccinate lyase	(Ishi_897)	Purine Metabolism
AGPAT160	1-hexadecanoyl-sn-glycerol 3-phosphate O-acyltransferase (n-C16:0)	(Ishi_654)	Glycerophospholipid Metabolism
AGPAT161	1-hexadec-7-enoyl-sn-glycerol 3-phosphate O-acyltransferase (n-C16:1)	(Ishi_654)	Glycerophospholipid Metabolism
AKGDH	2-Oxogluterate dehydrogenase	(Ishi_982) and (Ishi_983))	TCA Cycle
ALAALAr	D-alanine-D-alanine ligase (reversible)	(Ishi_1117))	Peptidoglycan Biosynthesis
ANPRT	Anthranilate phosphoribosyltransferase	(Ishi_308)	Phenylalanine Tyrosine Tryptophan Biosynthesis
ANS	Anthranilate synthase	(Ishi_308) or (Ishi_316)	Phenylalanine Tyrosine Tryptophan Biosynthesis
ARGSS	Argininosuccinate synthase	(Ishi_113)	Arginine and Proline Metabolism
ARGabcpp	L-arginine transport via ABC system (periplasm)	(Ishi_47) or (Ishi_47)	Transport
ASAD	Aspartate-semialdehyde dehydrogenase	(Ishi_191)	Lysine Biosynthesis
ASPabcpp	L-aspartate transport via ABC system (periplasm)	((Ishi_46) and (Ishi_45) and (Ishi_1045)) or ((Ishi_263))	Transport
ATPPRT	ATP phosphoribosyltransferase	(Ishi_786)	Histidine Metabolism
ATPS4rpp	ATP synthase (four protons for one ATP) (periplasm)	((Ishi_1046) and (Ishi_1046)) or ((Ishi_46) and (Ishi_45) and (Ishi_44) and (Ishi_47))	Oxidative Phosphorylation
BZt1pp	Benzoate transport in via proton symport (periplasm)	(Ishi_280)	B-Ketoadipate pathway
CHLabcpp	Choline transport via ABC system (periplasm)	(Ishi_230)) or (Ishi_47) or ((Ishi_525) and (Ishi_231)	Transport
DAPE	Diaminopimelate epimerase	(Ishi_518))	Lysine Biosynthesis
CHOLSabc	CHOLSabc	((Ishi_232) or (Ishi_230)) or (Ishi_525) or (Ishi_638) or (Ishi_677)	Glycine, Serine and threonine metabolism
COBALT2tpp	Cobalt transport in via permease (no H+)	(Ishi_158)	Transport
CS	Citrate synthase	((Ishi_230) and (Ishi_231)	TCA Cycle
CTPS2	CTP synthase (glutamine)	((Ishi_230) and (Ishi_231)	Pyrimidine Metabolism
CYO1b	CYO1b	((Ishi_373) and (Ishi_374))	Oxidative Phosphorylation
CYSabcpp	L-cysteine uptake via ABC system (periplasm)	(Ishi_658)) or (Ishi_69) or ((Ishi_834) and (Ishi_658)) or (Ishi_69) or ((Ishi_834)	Transport
DAPDC	Diaminopimelate decarboxylase	(Ishi_264)	Lysine Biosynthesis
DASYN160	CDP-diacylglycerol synthetase (n-C16:0)	(Ishi_452)	Glycerophospholipid Metabolism
DASYN161	CDP-diacylglycerol synthetase (n-C16:1)	(Ishi_452)	Glycerophospholipid Metabolism
DB4PS	3,4-Dihydroxy-2-butanone-4-phosphate synthase	(Ishi_252)	Riboflavin Metabolism
DDPA	3-deoxy-D-arabino-heptulosonate 7-phosphate synthetase	(Ishi_560)	Phenylalanine Tyrosine Tryptophan Biosynthesis
DHFR	Dihydrofolate reductase	(Ishi_878)	One Carbon pool by folate
DHORTS	Dihydroorotase	(Ishi_947)	Pyrimidine Metabolism
DMATT	Dimethylallyltranstransferase	(Ishi_1044)	Steroid biosynthesis
DNTPPA	Dihydroneopterin triphosphate pyrophosphatase	(Ishi_211)	Folate Biosynthesis
DPCOAK	Dephospho-CoA kinase	(Ishi_407)	Pantothenate and CoA Biosynthesis
DPR	2-dehydropantoate 2-reductase	(Ishi_1032)	Pantothenate and CoA Biosynthesis
DTMPK	DTMP kinase	(Ishi_96)	Pyrimidine Metabolism
DXPS	1-deoxy-D-xylulose 5-phosphate synthase	(Ishi_555)	Steroid biosynthesis
E4PD	Erythrose 4-phosphate dehydrogenase	((Ishi_1046) and (Ishi_47)) or ((Ishi_525) and (Ishi_1045))	Vitamin B6 Metabolism
EAR100y	Enoyl-[acyl-carrier-protein] reductase (NADPH) (n-C10:0)	(Ishi_47)	Fatty Acid Biosynthesis
EAR120y	Enoyl-[acyl-carrier-protein] reductase (NADPH) (n-C12:0)	((Ishi_230) and (Ishi_231)	Fatty Acid Biosynthesis
EAR121y	Enoyl-[acyl-carrier-protein] reductase (NADPH) (n-C12:1)	(Ishi_230) and (Ishi_231))	Fatty Acid Biosynthesis
EAR160y	Enoyl-[acyl-carrier-protein] reductase (NADPH) (n-C16:0)	((Ishi_230) and (Ishi_231))	Fatty Acid Biosynthesis
EAR161y	Enoyl-[acyl-carrier-protein] reductase (NADPH) (n-C16:1)	(Ishi_47))	Fatty Acid Biosynthesis
EAR180y	Enoyl-[acyl-carrier-protein] reductase (NADPH) (n-C18:0)	(Ishi_891)	Fatty Acid Biosynthesis
EAR181y	Enoyl-[acyl-carrier-protein] reductase (NADPH) (n-C18:1)	(Ishi_638)	Fatty Acid Biosynthesis
EAR40y	Enoyl-[acyl-carrier-protein] reductase (NADPH) (n-C4:0)	((Ishi_231) and (Ishi_230)	Fatty Acid Biosynthesis
EAR60y	Enoyl-[acyl-carrier-protein] reductase (NADPH) (n-C6:0)	(Ishi_1105) or (Ishi_361)	Fatty Acid Biosynthesis
EAR80y	Enoyl-[acyl-carrier-protein] reductase (NADPH) (n-C8:0)	((Ishi_525)	Fatty Acid Biosynthesis
ENO	Enolase	((Ishi_372) and (Ishi_371) and (Ishi_374) and (Ishi_373))	Gluconeogenesis
ETHSO3abcpp	Ethanesulfonate transport via ABC system (periplasm)	((Ishi_638) and (Ishi_637) and (Ishi_770))	Transport
FDH	Formate dehydrogenase	(Ishi_770) and (Ishi_769)	Methane Metabolism
FE2abc	Iron (II) transport via ABC system	(Ishi_230) or ((Ishi_677)	Transport
FTHFD	Formyltetrahydrofolate deformylase	(Ishi_827) or (Ishi_666)	One Carbon pool by folate
FUM	Fumarase	(Ishi_577) or ((Ishi_578) or (Ishi_577)) or (Ishi_578)	TCA Cycle
FUMtex	Fumarate transport via diffusion (extracellular to periplasm)	(Ishi_547)	Transport
GLCabcpp	D-glucose transport via ABC system (periplasm)	(Ishi_65)	Transport
GLNS	Glutamine synthetase	(Ishi_47)) or (Ishi_638)	Glutamate Metabolism
GLNTRAT	Glutamyl-tRNA(Gln) amidotransferase	((Ishi_902) and (Ishi_904) and (Ishi_903))	Glutamate Metabolism
GLUSy	Glutamate synthase (NADPH)	(Ishi_164)	Glutamate Metabolism
GLYBabcpp	Glycine betaine transport via ABC system (periplasm)	((Ishi_280)	Arginine and Proline Metabolism
GLYCL	Glycine Cleavage System	(Ishi_553)) or (Ishi_984) or (Ishi_986) or (Ishi_553)) or (Ishi_984) or ((Ishi_986)	Glycine, Serine and threonine metabolism
GLYCLTt2rpp	Glycolate transport via proton symport, reversible (periplasm)	(Ishi_1030) and (Ishi_553)) or (Ishi_984) or ((Ishi_986)	Transport
GLYCLTtex	Glycolate transport via diffusion (extracellular to periplasm)	(Ishi_553)) or (Ishi_984) or (Ishi_986) or (Ishi_553)) or (Ishi_984) or ((Ishi_986)	Transport
GLYCL_2	Glycine cleavage system, cytosol	(Ishi_553)) or (Ishi_984) or (Ishi_986) or (Ishi_553)) or (Ishi_984) or ((Ishi_986)	Nitrogen Metabolism
GLYCTO1	Glycolate oxidase	((Ishi_468)	Glycolate metabolism
GLYTRS	Glycyl-tRNA synthetase	(Ishi_47))	Glycine, Serine and threonine metabolism
GMPS2	GMP synthase	(Ishi_471))	Purine Metabolism
GND	Phosphogluconate dehydrogenase	(Ishi_283))	Pentose Phosphate Pathway
GRTT	Geranyltranstransferase	(Ishi_1044)	Steroid biosynthesis
GTHS	Glutathione synthetase	(Ishi_891)	Glutamate Metabolism
GTPCII	GTP cyclohydrolase II	((Ishi_252) or (Ishi_252))	Riboflavin Metabolism
HCO3E	HCO3 equilibration reaction	(Ishi_567)	One Carbon pool by folate
HEMEOS	Heme O synthase	(Ishi_253)	Porphyrin and Chlorophyll Metabolism
HEX1	Hexokinase (D-glucose:ATP)	(Ishi_161)	Glycolysis
HISabcpp	L-histidine transport via ABC system (periplasm)	(Ishi_60)	Transport
HMBS	Hydroxymethylbilane synthase	(Ishi_969)	Porphyrin and Chlorophyll Metabolism
HSK	Homoserine kinase	(Ishi_431)	Glycine, Serine and threonine metabolism
Htex	Proton transport via diffusion (extracellular to periplasm)	(Ishi_69)	Transport
IGPS	Indole-3-glycerol-phosphate synthase	(Ishi_10)	Phenylalanine Tyrosine Tryptophan Biosynthesis
ILEabcpp	L-isoleucine transport via ABC system (periplasm)	(Ishi_810)	Transport
IMPC	IMP cyclohydrolase	(Ishi_1050)	Purine Metabolism
IMPD	IMP dehydrogenase	(Ishi_803)	Purine Metabolism
IPDDI	Isopentenyl-diphosphate D-isomerase	(Ishi_1006)	Steroid biosynthesis
IPDPS	1-hydroxy-2-methyl-2-(E)-butenyl 4-diphosphate reductase (ipdp)	(Ishi_962)	Steroid biosynthesis
IPMD	3-isopropylmalate dehydrogenase	(Ishi_819)	Valine, Leucine, and Isoleucine Metabolism
IPPMIa	3-isopropylmalate dehydratase	(Ishi_349) or (Ishi_735)	Valine, Leucine, and Isoleucine Metabolism
IPPMIb	2-isopropylmalate hydratase	(Ishi_349) or (Ishi_735)	Valine, Leucine, and Isoleucine Metabolism
ISETACabcpp	Isethionate transport via ABC system (periplasm)	(Ishi_638) or (Ishi_230)	Transport
KAS14	Beta-ketoacyl-ACP synthase	(Ishi_360)	Fatty Acid Biosynthesis
LEUTRS	Leucyl-tRNA synthetase	(Ishi_424)	Valine, Leucine, and Isoleucine Metabolism
LEUabcpp	L-leucine transport via ABC system (periplasm)	(Ishi_810)	Transport
LYSTRS	Lysyl-tRNA synthetase	(Ishi_1051)	Lysine Biosynthesis
LYSabcpp	L-lysine transport via ABC system (periplasm)	((Ishi_46) and (Ishi_44) and (Ishi_45) and (Ishi_47))	Lysine Metabolism
MACPD	Malonyl-ACP decarboxylase	(Ishi_308)	Fatty Acid Biosynthesis
MALt2_2pp	Malate transport via proton symport (2 H) (periplasm)	(Ishi_986)	Transport
MCITS	2-methylcitrate synthase	(Ishi_248)	Propanoate Metabolism
MCOATA	Malonyl-CoA-ACP transacylase	(Ishi_533)	Fatty Acid Biosynthesis
ME1	Malic enzyme (NAD)	(Ishi_7)	Glycolysis
METAT	Methionine adenosyltransferase	((Ishi_798) or (Ishi_798))	Methionine Metabolism
METabcpp	L-methionine transport via ABC system (periplasm)	(Ishi_47)	Transport
MICITDr	2-methylisocitrate dehydratase	(Ishi_349)	Propanoate Metabolism
MSO3abcpp	Methanesulfonate transport via ABC system (periplasm)	(Ishi_638)	Transport
MTHFC	Methenyltetrahydrofolate cyclohydrolase	(Ishi_730)	One Carbon pool by folate
MTHFD	Methylenetetrahydrofolate dehydrogenase (NADP)	(Ishi_730)	One Carbon pool by folate
NADH16pp	NADH dehydrogenase (ubiquinone-8 & 3 protons) (periplasm)	(Ishi_764) and (Ishi_765) and (Ishi_766) and (Ishi_767) and (Ishi_768) and (Ishi_769) and (Ishi_770) and (Ishi_771) and (Ishi_772) and (Ishi_773) and (Ishi_774) and (Ishi_775) and (Ishi_776) and (Ishi_777)	Oxidative Phosphorylation
NADK	NAD kinase	(Ishi_474)	Nicotinate and Nicotinamide
NADS2	Nicotinate-mononucleotide adenylyltransferase	(Ishi_930)	Nicotinate and Nicotinamide
NAMNPP	Nicotinic acid mononucleotide pyrophosphorylase	(Ishi_353)	Nicotinate and Nicotinamide
NAt3_2pp	Sodium proton antiporter (H:NA is 2) (periplasm)	(Ishi_255)	Transport
NDPK1	Nucleoside-diphosphate kinase (ATP:GDP)	(Ishi_283)	Purine Metabolism
NDPK2	Nucleoside-diphosphate kinase (ATP:UDP)	(Ishi_283)	Pyrimidine Metabolism
NDPK3	Nucleoside-diphosphate kinase (ATP:CDP)	(Ishi_283)	Pyrimidine Metabolism
NDPK4	Nucleoside-diphosphate kinase (ATP:dTDP)	(Ishi_283)	Pyrimidine Metabolism
NDPK5	Nucleoside-diphosphate kinase (ATP:dGDP)	(Ishi_283)	Purine Metabolism
NDPK6	Nucleoside-diphosphate kinase (ATP:dUDP)	(Ishi_283)	Pyrimidine Metabolism
NDPK7	Nucleoside-diphosphate kinase (ATP:dCDP)	(Ishi_283)	Pyrimidine Metabolism
NDPK8	Nucleoside-diphosphate kinase (ATP:dADP)	(Ishi_283)	Purine Metabolism
NNATr	Nicotinate-nucleotide adenylyltransferase	(Ishi_584)	Nicotinate and Nicotinamide
NO2t2rpp	Nitrite transport in via proton symport, reversible (periplasm)	(Ishi_920)	Transport
NTD10	5-nucleotidase (XMP)	(Ishi_548)	Purine Metabolism
NTD11	5-nucleotidase (IMP)	(Ishi_548)	Purine Metabolism
NTD2	5-nucleotidase (UMP)	(Ishi_548)	Pyrimidine Metabolism
NTD3	5-nucleotidase (dCMP)	(Ishi_548)	Pyrimidine Metabolism
NTD4	5-nucleotidase (CMP)	(Ishi_548)	Pyrimidine Metabolism
NTD5	5-nucleotidase (dTMP)	(Ishi_548)	Pyrimidine Metabolism
NTD6	5-nucleotidase (dAMP)	(Ishi_548)	Purine Metabolism
NTD7	5-nucleotidase (AMP)	(Ishi_548)	Purine Metabolism
NTD8	5-nucleotidase (dGMP)	(Ishi_548)	Purine Metabolism
NTD9	5-nucleotidase (GMP)	(Ishi_548)	Purine Metabolism
OCBT	Ornithine carbamoyltransferase	(Ishi_280)	Urea cycle/amino group metabolism
OIVD1r	2-oxoisovalerate dehydrogenase (acylating; 4-methyl-2-oxopentaoate)	(Ishi_554) or ((Ishi_983) and (Ishi_553)) or (Ishi_984) or ((Ishi_986) and (Ishi_555)))	Valine, leucine and isoleucine degradation
OIVD2	2-oxoisovalerate dehydrogenase (acylating; 3-methyl-2-oxobutanoate)	(Ishi_554) or ((Ishi_983) and (Ishi_553)) or (Ishi_984) or ((Ishi_986) and (Ishi_555)))	Valine, leucine and isoleucine degradation
OIVD3	2-oxoisovalerate dehydrogenase (acylating; 3-methyl-2-oxopentanoate)	(Ishi_554) or ((Ishi_983) and (Ishi_553)) or (Ishi_984) or ((Ishi_986) and (Ishi_555)))	Valine, leucine and isoleucine degradation
OMPDC	Orotidine-5-phosphate decarboxylase	(Ishi_351)	Pyrimidine Metabolism
ORNabcpp	Ornithine transport via ABC system (periplasm)	(Ishi_701)	Lysine Metabolism
ORPT	Orotate phosphoribosyltransferase	(Ishi_946)	Pyrimidine Metabolism
OXOADLR	OXOADLR	(Ishi_983)	Lysine Metabolism
PAPPT3	Phospho-N-acetylmuramoyl-pentapeptide-transferase (meso-2,6-diaminopimelate)	(Ishi_7)	Peptidoglycan Biosynthesis
PC	Pyruvate carboxylase	(Ishi_148)	TCA Cycle
PDH	Pyruvate dehydrogenase	(Ishi_319)	Glycolysis
PDX5POi	Pyridoxine 5-phosphate oxidase	(Ishi_1104)	Vitamin B6 Metabolism
PDX5PS	Pyridoxine 5-phosphate synthase	(Ishi_335) and (Ishi_291)	Vitamin B6 Metabolism
PE120abcpp	Phosphatidylethanolamine transport via ABC system (n-C12:0, periplasm)	(Ishi_658)) or (Ishi_69) or ((Ishi_834)	Glycerophospholipid Metabolism
PE160abcpp	Phosphatidylethanolamine transport via ABC system (n-C16:0, periplasm)	(Ishi_658)) or (Ishi_69) or ((Ishi_834)	Glycerophospholipid Metabolism
PE161abcpp	Phosphatidylethanolamine transport via ABC system (n-C16:1, periplasm)	(Ishi_658)) or (Ishi_69) or ((Ishi_834)	Glycerophospholipid Metabolism
PE180abcpp	Phosphatidylethanolamine transport via ABC system (n-C18:0, periplasm)	(Ishi_658)) or (Ishi_69) or ((Ishi_834)	Glycerophospholipid Metabolism
PE181abcpp	Phosphatidylethanolamine transport via ABC system (n-C18:1, periplasm)	(Ishi_658)) or (Ishi_69) or ((Ishi_834)	Glycerophospholipid Metabolism
PGAMT	Phosphoglucosamine mutase	((Ishi_46) and (Ishi_45) and (Ishi_44) and (Ishi_47))	Aminosugar Metabolism
PGL	6-phosphogluconolactonase	(Ishi_349)	Glycolysis
PGM	Phosphoglycerate mutase	(Ishi_159)	Gluconeogenesis
PGP120abcpp	Phosphatidylglycerophosphate transport via ABC system (n-C12:0, periplasm)	(Ishi_658)) or (Ishi_69) or ((Ishi_834)	Glycerophospholipid Metabolism
PGP160abcpp	Phosphatidylglycerophosphate transport via ABC system (n-C16:0, periplasm)	(Ishi_658)) or (Ishi_69) or ((Ishi_834)	Glycerophospholipid Metabolism
PGP161abcpp	Phosphatidylglycerophosphate transport via ABC system (n-C16:1, periplasm)	(Ishi_658)) or (Ishi_69) or ((Ishi_834)	Glycerophospholipid Metabolism
PGP180abcpp	Phosphatidylglycerophosphate transport via ABC system (n-C18:0, periplasm)	(Ishi_658)) or (Ishi_69) or ((Ishi_834)	Glycerophospholipid Metabolism
PGP181abcpp	Phosphatidylglycerophosphate transport via ABC system (n-C18:1, periplasm)	(Ishi_658)) or (Ishi_69) or ((Ishi_834)	Glycerophospholipid Metabolism
PGSA120	Phosphatidylglycerol synthase (n-C12:0)	(Ishi_634)	Glycerophospholipid Metabolism
PGSA160	Phosphatidylglycerol synthase (n-C16:0)	(Ishi_634)	Glycerophospholipid Metabolism
PGSA161	Phosphatidylglycerol synthase (n-C16:1)	(Ishi_634)	Glycerophospholipid Metabolism
PGSA180	Phosphatidylglycerol synthase (n-C18:0)	(Ishi_634)	Glycerophospholipid Metabolism
PGSA181	Phosphatidylglycerol synthase (n-C18:1)	(Ishi_634)	Glycerophospholipid Metabolism
PHETRS	Phenylalanyl-tRNA synthetase	((Ishi_730) or (Ishi_730))	Phenylalanine Tyrosine Tryptophan Biosynthesis
PIuabcpp	Phosphate transport via ABC system (uptake, periplasm)	((Ishi_730) or (Ishi_730))	Transport
PNTK	Pantothenate kinase	(Ishi_280)	Pantothenate and CoA Biosynthesis
PPA	Inorganic diphosphatase	(Ishi_111)	Oxidative Phosphorylation
PPBNGS	Porphobilinogen synthase	(Ishi_283)	Porphyrin and Chlorophyll Metabolism
PPCDC	Phosphopantothenoylcysteine decarboxylase	((Ishi_283) or (Ishi_283))	Pantothenate and CoA Biosynthesis
PPNCL	Phosphopantothenate-cysteine ligase	(Ishi_612)	Pantothenate and CoA Biosynthesis
PRAGSr	Phosphoribosylglycinamide synthase	((Ishi_283) or (Ishi_283))	Purine Metabolism
PRAIi	Phosphoribosylanthranilate isomerase (irreversible)	(Ishi_10)	Phenylalanine Tyrosine Tryptophan Biosynthesis
PRAIS	Phosphoribosylaminoimidazole synthase	(Ishi_283)	Purine Metabolism
PRASCSi	Phosphoribosylaminoimidazolesuccinocarboxamide synthase	(Ishi_896)	Purine Metabolism
PRFGS	Phosphoribosylformylglycinamidine synthase	(Ishi_893)	Purine Metabolism
PROTRS	Prolyl-tRNA synthetase	(Ishi_283)	Arginine and Proline Metabolism
PROabcpp	L-proline transport via ABC system (periplasm)	(Ishi_283)	Arginine and Proline Metabolism
PRPPS	Phosphoribosylpyrophosphate synthetase	(Ishi_283)	Ribose Metabolism
PSCVT	3-phosphoshikimate 1-carboxyvinyltransferase	(Ishi_357)	Phenylalanine Tyrosine Tryptophan Biosynthesis
PSD160	Phosphatidylserine decarboxylase (n-C16:0)	(Ishi_657)	Glycerophospholipid Metabolism
PSD161	Phosphatidylserine decarboxylase (n-C16:1)	(Ishi_657)	Glycerophospholipid Metabolism
PSP_L	Phosphoserine phosphatase (L-serine)	(Ishi_881)	Glycine, Serine and threonine metabolism
PTPATi	Pantetheine-phosphate adenylyltransferase	(Ishi_56)	Pantothenate and CoA Biosynthesis
PTRCabcpp	Putrescine transport via ABC system (periplasm)	(Ishi_283)	Transport
PYK	Pyruvate kinase	(Ishi_339)	Gluconeogenesis
RBFK	Riboflavin kinase	(Ishi_760)	Riboflavin Metabolism
RHACOAR100	RHACOAR100	(Ishi_702)	PHAs Metabolism
RHACOAR120	RHACOAR120	(Ishi_702)	PHAs Metabolism
RHACOAR140	RHACOAR140	(Ishi_702)	PHAs Metabolism
RHACOAR60	RHACOAR60	(Ishi_702)	PHAs Metabolism
RHACOAR80	RHACOAR80	(Ishi_702)	PHAs Metabolism
RNDR1	Ribonucleoside-diphosphate reductase (ADP)	(Ishi_734) and (Ishi_887) and (Ishi_759)	Purine Metabolism
RNDR4	Ribonucleoside-diphosphate reductase (UDP)	(Ishi_148)	Pyrimidine Metabolism
RPE	Ribulose 5-phosphate 3-epimerase	(Ishi_898)	Pentose Phosphate Pathway
RPI	Ribose-5-phosphate isomerase	(Ishi_985)	Pentose Phosphate Pathway
SDPDS	Succinyl-diaminopimelate desuccinylase	((Ishi_984) or (Ishi_984))	Lysine Biosynthesis
SDPTA	Succinyldiaminopimelate transaminase	(Ishi_577) or (Ishi_578)	Lysine Biosynthesis
SELMETAT	Selenomethionine adenosyltransferase	(Ishi_319)	Methionine Metabolism
SERAT	Serine O-acetyltransferase	(Ishi_547)	Cysteine Metabolism
SERTRS	Seryl-tRNA synthetase	(Ishi_693)	Glycine, Serine and threonine metabolism
SHCHF	Sirohydrochlorin ferrochelatase	(Ishi_622)	Porphyrin and Chlorophyll Metabolism
SOTA	Succinylornithine transaminase	(Ishi_731)	Arginine and Proline Metabolism
SPMDabcpp	Spermidine transport via ABC system (periplasm)	(Ishi_294)	Transport
SUCD1	Succinate dehydrogenase	(Ishi_975) and (Ishi_976) and (Ishi_974)	TCA Cycle
SUCDi	Succinate dehydrogenase (irreversible)	(Ishi_975) and (Ishi_976) and (Ishi_974)	TCA Cycle
SUCOAS	Succinyl-CoA synthetase (ADP-forming)	(Ishi_111)	TCA Cycle
SULabcpp	Sulfate transport via ABC system (periplasm)	(Ishi_809)	Sulfur Metabolism
T2DECAI	Trans-2-decenoyl-ACP isomerase	((Ishi_244) or (Ishi_244))	Fatty Acid Biosynthesis
TAURabcpp	Taurine transport via ABC system (periplasm)	(Ishi_47)	Transport
NADTRHD	NAD transhydrogenase	(Ishi_553)) or (Ishi_984) or ((Ishi_986)	Nicotinate and Nicotinamide
THRS	Threonine synthase	(Ishi_612)	Glycine, Serine and threonine metabolism
THRTRS	Threonyl-tRNA synthetase	(Ishi_612)	Glycine, Serine and threonine metabolism
TKT1	Transketolase	(Ishi_84)	Pentose Phosphate Pathway
TPI	Triose-phosphate isomerase	(Ishi_74)	Gluconeogenesis
TRDR	Thioredoxin reductase (NADPH)	(Ishi_781)	Pyrimidine Metabolism
TSULabcpp	Thiosulfate transport via ABC system (periplasm)	(Ishi_677) or (Ishi_230)	Sulfur Metabolism
UAGDP	UDP-N-acetylglucosamine diphosphorylase	(Ishi_862)	Aminosugar Metabolism
UAGPT3	UDP-N-acetylglucosamine-N-acetylmuramyl-(pentapeptide)pyrophosphoryl-undecaprenol N-acetylglucosamine transferase	(Ishi_1030)	Peptidoglycan Biosynthesis
UAMAGS	UDP-N-acetylmuramoyl-L-alanyl-D-glutamate synthetase	(Ishi_1032)	Glutamate Metabolism
UAMAS	UDP-N-acetylmuramoyl-L-alanine synthetase	(Ishi_303)	Glutamate metabolism
UDCPDP	Undecaprenyl-diphosphatase	(Ishi_641)	Peptidoglycan Biosynthesis
UGMDDS	UDP-N-acetylmuramoyl-L-alanyl-D-glutamyl-meso-2,6-diaminopimeloyl-D-alanyl-D-alanine synthetase	(Ishi_1034)	Peptidoglycan Biosynthesis
UMPK	UMP kinase	(Ishi_449)	Pyrimidine Metabolism
UPP3MT	Uroporphyrinogen methyltransferase	(Ishi_622)	Porphyrin and Chlorophyll Metabolism
UPPDC1	Uroporphyrinogen decarboxylase (uroporphyrinogen III)	(Ishi_413)	Porphyrin and Chlorophyll Metabolism
VALTRS	Valyl-tRNA synthetase	(Ishi_851)	Valine, Leucine, and Isoleucine Metabolism
pentso3abcpp	Pentso3abcpp	(Ishi_638) or ((Ishi_677) or (Ishi_230)) or (Ishi_638)	Transport
ACOLIPAabctex	Arabinose modified core oligosaccharide lipid A transport via ABC system (periplasm to extracellular)	((Ishi_286) and (Ishi_485)) or (Ishi_699) or (Ishi_677) or (Ishi_9) or (Ishi_525)	Lipopolysaccharide Biosynthesis / Recycling
ALATA_D2	D-alanine transaminase	(Ishi_240)	Cofactor and Prosthetic Group Biosynthesis
ALATA_L2	Alanine transaminase	(Ishi_240)	Cofactor and Prosthetic Group Biosynthesis
AMPTASECG	Alanyl aminopeptidase (cys-gly)	(Ishi_285)	Cysteine Metabolism
AMPTASEPG	Aminopeptidase (pro-gly)	(Ishi_285)	Arginine and Proline Metabolism
ASCBptspp	L-ascorbate transport via PEP:Pyr PTS (periplasm)	(Ishi_1107)	Transport, Inner Membrane
BUTSO3abcpp	Butanesulfonate transport via ABC system (periplasm)	((Ishi_637) and (Ishi_638) and (Ishi_770)) or (Ishi_230) or (Ishi_638) or ((Ishi_677) and (Ishi_231))	Transport, Inner Membrane
CLIPAabctex	Cold lipid A transport via ABC system (periplasm to extracellular)	(Ishi_501) and (Ishi_286) and (Ishi_485) and (Ishi_484) and (Ishi_288) and (Ishi_344)	Lipopolysaccharide Biosynthesis / Recycling
COLIPAPabctex	Core oligosaccharide lipid A diphosphate transport via ABC system (periplasm to extracellular)	((Ishi_286) and (Ishi_484) and (Ishi_485))	Lipopolysaccharide Biosynthesis / Recycling
COLIPAabctex	Core oligosaccharide lipid A transport via ABC system (periplasm to extracellular)	((Ishi_286) and (Ishi_484) and (Ishi_485) and (Ishi_699))	Lipopolysaccharide Biosynthesis / Recycling
CRNDabcpp	D-carnitine transport via ABC system (periplasm)	((Ishi_230) and (Ishi_231)	Transport, Inner Membrane
CYSSADS	L-cysteine sulfinic acid desulfurase	(Ishi_993))	Cysteine Metabolism
ECA4COLIPAabctex	Enterobacterial common antigen (x4) core oligosaccharide lipid A transport via ABC system (periplasm to extracellular)	((Ishi_484) and (Ishi_501) and (Ishi_485) and (Ishi_286))	Lipopolysaccharide Biosynthesis / Recycling
ENLIPAabctex	Phosphoethanolamine lipid A transport via ABC system (periplasm to extracellular)	((Ishi_485) and (Ishi_286) and (Ishi_484))	Lipopolysaccharide Biosynthesis / Recycling
FHL	Formate-hydrogen lyase	(Ishi_772) and (Ishi_771) and (Ishi_775) and (Ishi_765) and (Ishi_772) and (Ishi_776) and (Ishi_767) or (Ishi_777)	Pyruvate Metabolism
GRXR	Glutaredoxin reductase	((Ishi_981) and (Ishi_891))	Unassigned
HYD1pp	Hydrogenase (ubiquinone-8: 2 protons) (periplasm)	(Ishi_765) and (Ishi_772) and (Ishi_767) and (Ishi_766) and (Ishi_771) and (Ishi_775) and (Ishi_776) and (Ishi_777)	Oxidative Phosphorylation
K2L4Aabctex	KDO(2)-lipid IV A transport via ABC system (periplasm to extracellular)	(Ishi_834)	Lipopolysaccharide Biosynthesis / Recycling
KDOPS	3-deoxy -D-manno-octulosonic -acid 8-phosphate synthase	(Ishi_560)	Lipopolysaccharide Biosynthesis / Recycling
LIPAabctex	Lipid A transport via ABC system (periplasm to extracellular)	(Ishi_834)	Lipopolysaccharide Biosynthesis / Recycling
NADH17pp	NADH dehydrogenase (menaquinone-8 & 3 protons) (periplasm)	(Ishi_764) and (Ishi_765) and (Ishi_766) and (Ishi_767) and (Ishi_768) and (Ishi_769) and (Ishi_770) and (Ishi_771) and (Ishi_772) and (Ishi_773) and (Ishi_774) and (Ishi_775) and (Ishi_776) and (Ishi_777)	Oxidative Phosphorylation
NADH18pp	NADH dehydrogenase (demethylmenaquinone-8 & 3 protons) (periplasm)	(Ishi_764) and (Ishi_765) and (Ishi_766) and (Ishi_767) and (Ishi_768) and (Ishi_769) and (Ishi_770) and (Ishi_771) and (Ishi_772) and (Ishi_773) and (Ishi_774) and (Ishi_775) and (Ishi_776) and (Ishi_777)	Oxidative Phosphorylation
NADHHR	NADH hydratase	(Ishi_579)	Metabolite Repair
NADHHS	NADH hydratase	(Ishi_579)	Metabolite Repair
NADPHHR	NADPH hydratase	(Ishi_579)	Metabolite Repair
NADPHHS	NADPH hydratase	(Ishi_579)	Metabolite Repair
O16A4COLIPAabctex	O16 antigen (x4) core oligosaccharide lipid A transport via ABC system (periplasm to extracellular)	(Ishi_483) and (Ishi_484) and (Ishi_485)	Lipopolysaccharide Biosynthesis / Recycling
OCTDPS	Octaprenyl pyrophosphate synthase	(Ishi_473)	Cofactor and Prosthetic Group Biosynthesis
OMBZLM	2-Octaprenyl-6-methoxy-benzoquinol methylase	(Ishi_473)	Cofactor and Prosthetic Group Biosynthesis
RNDR4b	Ribonucleoside-diphosphate reductase (UDP) (glutaredoxin)	(Ishi_462)	Nucleotide Salvage Pathway
S2FE2SR	SUF [2Fe-2S] regeneration	(Ishi_990) and (Ishi_991) and (Ishi_992)	Cofactor and Prosthetic Group Biosynthesis
S2FE2SS	SUF [2Fe-2S] Synthesis	(Ishi_990) and (Ishi_991) and (Ishi_992)	Cofactor and Prosthetic Group Biosynthesis
S2FE2SS2	SUF [2Fe-2S] Synthesis II	(Ishi_990) and (Ishi_991) and (Ishi_992)	Cofactor and Prosthetic Group Biosynthesis
S2FE2ST	SUF [2Fe-2S] Transfer	(Ishi_990) and (Ishi_991) and (Ishi_992)	Cofactor and Prosthetic Group Biosynthesis
S4FE4SR	SUF [4Fe-4S] Reduction	(Ishi_991) and (Ishi_992) and (Ishi_990)	Cofactor and Prosthetic Group Biosynthesis
S4FE4ST	SUF [4Fe-4S] Transfer	(Ishi_990) and (Ishi_991) and (Ishi_992)	Cofactor and Prosthetic Group Biosynthesis
SCYSDS	SUF Cysteine desulfuration	(Ishi_993)	Cofactor and Prosthetic Group Biosynthesis
FEex	Iron transporter	((Ishi_834) and (Ishi_658)) or (Ishi_69)	iron metabolism
FEpp	Iron transporter	((Ishi_658) and (Ishi_834))	iron metabolism
Kt3pp	Potassium transport out via proton antiport (periplasm)	(Ishi_738)	Inorganic Ion Transport and Metabolism
2DHGLCNkt_tpp	2DHGLCNkt tpp	(VBICanLib64949_0763)	Transport
4HTHRS	4-Hydroxy-L-threonine synthase	(VBICanLib64949_0372)	Vitamin B6 Metabolism
ACCOAC	Acetyl-CoA carboxylase	((VBICanLib64949_0413) and (VBICanLib64949_0158) and (VBICanLib64949_0656) and (VBICanLib64949_0159))	Fatty Acid Biosynthesis
ACGS	N-acetylglutamate synthase	(VBICanLib64949_0394) or (VBICanLib64949_0221)	Urea cycle/amino group metabolism
ACHBS	2-aceto-2-hydroxybutanoate synthase	(VBICanLib64949_0019)	Valine, Leucine, and Isoleucine Metabolism
ACOATA	Acetyl-CoA ACP transacylase	((VBICanLib64949_0712) and (VBICanLib64949_0745))	Fatty Acid Biosynthesis
ACONT	Aconitate hydratase	(VBICanLib64949_0356)	TCA Cycle
ACONTa	Aconitase (half-reaction A, Citrate hydro-lyase)	(VBICanLib64949_0356)	TCA Cycle
ACONTb	Aconitase (half-reaction B, Isocitrate hydro-lyase)	(VBICanLib64949_0356)	TCA Cycle
ADSL1r	Adenylsuccinate lyase	(VBICanLib64949_0903)	Purine Metabolism
ADSL2r	Adenylosuccinate lyase	(VBICanLib64949_0903) or (VBICanLib64949_0077) or (VBICanLib64949_0272)	Purine Metabolism
AGPAT120	1-tetradecanoyl-sn-glycerol 3-phosphate O-acyltransferase (n-C12:0)	(VBICanLib64949_0664)	Glycerophospholipid Metabolism
AGPAT160	1-hexadecanoyl-sn-glycerol 3-phosphate O-acyltransferase (n-C16:0)	(VBICanLib64949_0664)	Glycerophospholipid Metabolism
AGPAT161	1-hexadec-7-enoyl-sn-glycerol 3-phosphate O-acyltransferase (n-C16:1)	(VBICanLib64949_0664)	Glycerophospholipid Metabolism
AGPAT180	1-octadecanoyl-sn-glycerol 3-phosphate O-acyltransferase (n-C18:0)	(VBICanLib64949_0664)	Glycerophospholipid Metabolism
AGPAT181	1-octadec-7-enoyl-sn-glycerol 3-phosphate O-acyltransferase (n-C18:1)	(VBICanLib64949_0664)	Glycerophospholipid Metabolism
AKGDH	2-Oxogluterate dehydrogenase	((VBICanLib64949_0988) and (VBICanLib64949_0986) and (VBICanLib64949_0987))
ALAALAr	D-alanine-D-alanine ligase (reversible)	(VBICanLib64949_11176)	Peptidoglycan Biosynthesis
ANPRT	Anthranilate phosphoribosyltransferase	(VBICanLib64949_0317)	Phenylalanine Tyrosine Tryptophan Biosynthesis
ANS	Anthranilate synthase	(VBICanLib64949_0317)	Phenylalanine Tyrosine Tryptophan Biosynthesis
ARGSL	Argininosuccinate lyase	(VBICanLib64949_0272)	Arginine and Proline Metabolism
ARGSS	Argininosuccinate synthase	(VBICanLib64949_0124)	Arginine and Proline Metabolism
ARGabcpp	L-arginine transport via ABC system (periplasm)	((VBICanLib64949_1047) and (VBICanLib64949_0058)) or ((VBICanLib64949_1046) and (VBICanLib64949_1047) and (VBICanLib64949_0058) and (VBICanLib64949_0057))	Transport
ASAD	Aspartate-semialdehyde dehydrogenase	(VBICanLib64949_0200)	Lysine Biosynthesis
ASNS1	Asparagine synthase (glutamine-hydrolysing)	(VBICanLib64949_0234)	Alanine and Aspartate Metabolism
ASPabcpp	L-aspartate transport via ABC system (periplasm)	((VBICanLib64949_0057) and (VBICanLib64949_0056) and (VBICanLib64949_1046)) or (VBICanLib64949_1047)	Transport
ATPPRT	ATP phosphoribosyltransferase	(VBICanLib64949_0372)	Histidine Metabolism
ATPS4rpp	ATP synthase (four protons for one ATP) (periplasm)	((VBICanLib64949_0626) and (VBICanLib64949_0629) and (VBICanLib64949_1023) and (VBICanLib64949_0627) and (VBICanLib64949_0625) and (VBICanLib64949_0628))	Oxidative Phosphorylation
BZt1pp	Benzoate transport in via proton symport (periplasm)	(VBICanLib64949_0289)	B-Ketoadipate pathway
CHLabcpp	Choline transport via ABC system (periplasm)	((VBICanLib64949_0240) and (VBICanLib64949_0239)) or (VBICanLib64949_0538) or (VBICanLib64949_0648) or (VBICanLib64949_0686)	Transport
CHOLS_ex	CHOLS LPAREN ex RPAREN	(VBICanLib64949_0372)	Transport
DAPE	Diaminopimelate epimerase	(VBICanLib64949_0531)	Lysine Biosynthesis
CHOLSabc	CHOLSabc	((VBICanLib64949_0241) and (VBICanLib64949_0240) and (VBICanLib64949_0239)) or (VBICanLib64949_0538) or (VBICanLib64949_0648) or (VBICanLib64949_0686)	Glycine, Serine and threonine metabolism
CITtex	Citrate transport via diffusion (extracellular to periplasm)	(VBICanLib64949_0828)	Transport
COBALT2tex	Cobalt (Co+2) transport via diffusion (extracellular to periplasm)	(VBICanLib64949_0647)	Transport
COBALT2tpp	Cobalt transport in via permease (no H+)	(VBICanLib64949_0647)	Transport
CS	Citrate synthase	((VBICanLib64949_0239) and (VBICanLib64949_0240))	TCA Cycle
CTPS2	CTP synthase (glutamine)	((VBICanLib64949_0239) and (VBICanLib64949_0240))	Pyrimidine Metabolism
CYO1b	CYO1b	((VBICanLib64949_0381) and (VBICanLib64949_0382))	Oxidative Phosphorylation
CYSabcpp	L-cysteine uptake via ABC system (periplasm)	((VBICanLib64949_0712) and (VBICanLib64949_0745))	Transport
DAPDC	Diaminopimelate decarboxylase	(VBICanLib64949_0273) or (VBICanLib64949_0273)	Lysine Biosynthesis
DASYN120	CDP-diacylglycerol synthetase (n-C12:0)	(VBICanLib64949_0461)	Glycerophospholipid Metabolism
DASYN160	CDP-diacylglycerol synthetase (n-C16:0)	(VBICanLib64949_0461)	Glycerophospholipid Metabolism
DASYN161	CDP-diacylglycerol synthetase (n-C16:1)	(VBICanLib64949_0461)	Glycerophospholipid Metabolism
DASYN180	CDP-diacylglycerol synthetase (n-C18:0)	(VBICanLib64949_0461)	Glycerophospholipid Metabolism
DASYN181	CDP-diacylglycerol synthetase (n-C18:1)	(VBICanLib64949_0461)	Glycerophospholipid Metabolism
DB4PS	3,4-Dihydroxy-2-butanone-4-phosphate synthase	(VBICanLib64949_0261)	Riboflavin Metabolism
DDPA	3-deoxy-D-arabino-heptulosonate 7-phosphate synthetase	(VBICanLib64949_0573)	Phenylalanine Tyrosine Tryptophan Biosynthesis
DHPM1	Dihydropyrimidinase (5,6-dihydrouracil)	(VBICanLib64949_0195)	Pantothenate and CoA Biosynthesis
DMATT	Dimethylallyltranstransferase	(VBICanLib64949_1045) or (VBICanLib64949_0484)	Steroid biosynthesis
DNAMTn2r	DNA (cytosine-5-)-methyltransferase	(VBICanLib64949_0729) or (VBICanLib64949_0728)	Methionine Metabolism
DNTPPA	Dihydroneopterin triphosphate pyrophosphatase	(VBICanLib64949_0220)	Folate Biosynthesis
DPCOAK	Dephospho-CoA kinase	(VBICanLib64949_0415)	Pantothenate and CoA Biosynthesis
DPR	2-dehydropantoate 2-reductase	(VBICanLib64949_1033)	Pantothenate and CoA Biosynthesis
DTMPK	DTMP kinase	(VBICanLib64949_0107)	Pyrimidine Metabolism
DURAD	Dihydrouracil dehydrogenase (NADP)	(VBICanLib64949_0338)	Pantothenate and CoA Biosynthesis
DUTPDP	DUTP diphosphatase	(VBICanLib64949_0960)	Pyrimidine Metabolism
DXPS	1-deoxy-D-xylulose 5-phosphate synthase	(VBICanLib64949_0569)	Steroid biosynthesis
EAR100y	Enoyl-[acyl-carrier-protein] reductase (NADPH) (n-C10:0)	(VBICanLib64949_0369) or (VBICanLib64949_1104)	Fatty Acid Biosynthesis
EAR120y	Enoyl-[acyl-carrier-protein] reductase (NADPH) (n-C12:0)	((VBICanLib64949_0239) and (VBICanLib64949_0240))	Fatty Acid Biosynthesis
EAR121y	Enoyl-[acyl-carrier-protein] reductase (NADPH) (n-C12:1)	(VBICanLib64949_0239) and (VBICanLib64949_0240)	Fatty Acid Biosynthesis
EAR160y	Enoyl-[acyl-carrier-protein] reductase (NADPH) (n-C16:0)	((VBICanLib64949_0538) and (VBICanLib64949_0240)) or (VBICanLib64949_0239)	Fatty Acid Biosynthesis
EAR161y	Enoyl-[acyl-carrier-protein] reductase (NADPH) (n-C16:1)	(VBICanLib64949_0369) or (VBICanLib64949_1104)	Fatty Acid Biosynthesis
EAR180y	Enoyl-[acyl-carrier-protein] reductase (NADPH) (n-C18:0)	(VBICanLib64949_0369) or (VBICanLib64949_1104)	Fatty Acid Biosynthesis
EAR181y	Enoyl-[acyl-carrier-protein] reductase (NADPH) (n-C18:1)	(VBICanLib64949_0369) or (VBICanLib64949_1104)	Fatty Acid Biosynthesis
EAR40y	Enoyl-[acyl-carrier-protein] reductase (NADPH) (n-C4:0)	(VBICanLib64949_0369) or (VBICanLib64949_1104)	Fatty Acid Biosynthesis
EAR60y	Enoyl-[acyl-carrier-protein] reductase (NADPH) (n-C6:0)	(VBICanLib64949_0369) or (VBICanLib64949_1104)	Fatty Acid Biosynthesis
EAR80y	Enoyl-[acyl-carrier-protein] reductase (NADPH) (n-C8:0)	(VBICanLib64949_0369) or (VBICanLib64949_1104)	Fatty Acid Biosynthesis
ETHSO3abcpp	Ethanesulfonate transport via ABC system (periplasm)	((VBICanLib64949_0648) and (VBICanLib64949_0647) and (VBICanLib64949_0776))	Transport
FDH	Formate dehydrogenase	((VBICanLib64949_0776) and (VBICanLib64949_0775) and (VBICanLib64949_0774))	Methane Metabolism
FE2abc	Iron (II) transport via ABC system	(VBICanLib64949_0239)) or ((VBICanLib64949_0686) and (VBICanLib64949_0685) and (VBICanLib64949_0681))	Transport
FTHFD	Formyltetrahydrofolate deformylase	(VBICanLib64949_0588)	One Carbon pool by folate
FUM	Fumarase	((VBICanLib64949_0131) or (VBICanLib64949_0292))	TCA Cycle
FUMtex	Fumarate transport via diffusion (extracellular to periplasm)	(VBICanLib64949_0077)	Transport
G1SAT	Glutamate-1-semialdehyde aminotransferase	(VBICanLib64949_0336)	Porphyrin and Chlorophyll Metabolism
G3PAT120	Glycerol-3-phosphate acyltransferase (C12:0)	(VBICanLib64949_0712)	Glycerophospholipid Metabolism
G3PAT160	Glycerol-3-phosphate acyltransferase (C16:0)	(VBICanLib64949_0712)	Glycerophospholipid Metabolism
G3PAT161	Glycerol-3-phosphate acyltransferase (C16:1)	(VBICanLib64949_0712)	Glycerophospholipid Metabolism
G3PAT180	Glycerol-3-phosphate acyltransferase (C18:0)	(VBICanLib64949_0712)	Glycerophospholipid Metabolism
G3PAT181	Glycerol-3-phosphate acyltransferase (C18:1)	(VBICanLib64949_0712)	Glycerophospholipid Metabolism
GART	GAR transformylase-T	(VBICanLib64949_0041)	Purine Metabolism
GLCNt2rpp	D-gluconate transport via proton symport, reversible (periplasm)	(VBICanLib64949_0250)	Transport
GLCabcpp	D-glucose transport via ABC system (periplasm)	(VBICanLib64949_0058) or (VBICanLib64949_0239) or (VBICanLib64949_0686)	Transport
GLNS	Glutamine synthetase	((VBICanLib64949_1046) and (VBICanLib64949_1047) and (VBICanLib64949_0058)) or (VBICanLib64949_0648)	Glutamate Metabolism
GLNTRAT	Glutamyl-tRNA(Gln) amidotransferase	((VBICanLib64949_0907) and (VBICanLib64949_0909) and (VBICanLib64949_0908))	Glutamate Metabolism
GLUSy	Glutamate synthase (NADPH)	(VBICanLib64949_0175)	Glutamate Metabolism
GLUt4pp	Na+/glutamate symport (periplasm)	(VBICanLib64949_0894)	Transport
GLXCL	Glyoxalate carboligase	(VBICanLib64949_0189) or (VBICanLib64949_0570)	Glycolate metabolism
GLYALDtex	Glyceraldehyde transport via diffusion (extracellular to periplasm)	(VBICanLib64949_0402) or (VBICanLib64949_0057)	Transport
GLYBabcpp	Glycine betaine transport via ABC system (periplasm)	(VBICanLib64949_0289)	Arginine and Proline Metabolism
GLYCK	Glycerate kinase	(VBICanLib64949_0837)	Glycine, Serine and threonine metabolism
GLYCL	Glycine Cleavage System	(VBICanLib64949_0566)) or (VBICanLib64949_0988) or (VBICanLib64949_0990)	Glycine, Serine and threonine metabolism
GLYCLTt2rpp	Glycolate transport via proton symport, reversible (periplasm)	(VBICanLib64949_0566)) or (VBICanLib64949_0988) or (VBICanLib64949_0990)	Transport
GLYCLTtex	Glycolate transport via diffusion (extracellular to periplasm)	(VBICanLib64949_0566)) or (VBICanLib64949_0988) or (VBICanLib64949_0990)	Transport
GLYCL_2	Glycine cleavage system, cytosol	(VBICanLib64949_0566)) or (VBICanLib64949_0988) or (VBICanLib64949_0990)	Nitrogen Metabolism
GLYCTO1	Glycolate oxidase	(VBICanLib64949_0478)	Glycolate metabolism
GLYTRS	Glycyl-tRNA synthetase	((VBICanLib64949_0058) and (VBICanLib64949_0240))	Glycine, Serine and threonine metabolism
GMPS2	GMP synthase	((VBICanLib64949_1028) and (VBICanLib64949_0482))	Purine Metabolism
GND	Phosphogluconate dehydrogenase	(VBICanLib64949_0525) or (VBICanLib64949_0292)	Pentose Phosphate Pathway
GRTT	Geranyltranstransferase	(VBICanLib64949_1045) or (VBICanLib64949_0484)	Steroid biosynthesis
GTHPi	Glutathione peridoxase	(VBICanLib64949_1154)	Glutathione Metabolism
GTHS	Glutathione synthetase	(VBICanLib64949_0547)	Glutamate Metabolism
GTPCII	GTP cyclohydrolase II	(VBICanLib64949_0261)	Riboflavin Metabolism
HCO3_NAt	Bicarbonate transport (Na/HCO3 cotransport)	(VBICanLib64949_0845)	Transport
HEMEOS	Heme O synthase	(VBICanLib64949_0262)	Porphyrin and Chlorophyll Metabolism
HMBS	Hydroxymethylbilane synthase	(VBICanLib64949_0972)	Porphyrin and Chlorophyll Metabolism
HMGL	Hydroxymethylglutaryl-CoA lyase	(VBICanLib64949_0081)	Synthesis and degradation of Ketones Bodies
HPPK	2-amino-4-hydroxy-6-hydroxymethyldihydropteridine diphosphokinase	(VBICanLib64949_1086)	Folate Biosynthesis
HXAtex	Hexanoate transport via diffusion (extracellular to periplasm)	(VBICanLib64949_0845)	Transport
ICDHyr	Isocitrate dehydrogenase (NADP)	(VBICanLib64949_0822)	TCA Cycle
ICITtex	Citrate transport via diffusion extracellular to periplasm	(VBICanLib64949_0896)	Transport
ICL	Isocitrate lyase	(VBICanLib64949_0386)	TCA Cycle
IGPS	Indole-3-glycerol-phosphate synthase	(VBICanLib64949_0019)	Phenylalanine Tyrosine Tryptophan Biosynthesis
ILEabcpp	L-isoleucine transport via ABC system (periplasm)	(VBICanLib64949_0896)	Transport
IPDDI	Isopentenyl-diphosphate D-isomerase	(VBICanLib64949_1010)	Steroid biosynthesis
IPDPS	1-hydroxy-2-methyl-2-(E)-butenyl 4-diphosphate reductase (ipdp)	(VBICanLib64949_0965)	Steroid biosynthesis
IPMD	3-isopropylmalate dehydrogenase	(VBICanLib64949_0822)	Valine, Leucine, and Isoleucine Metabolism
IPPMIa	3-isopropylmalate dehydratase	(VBICanLib64949_0356) or (VBICanLib64949_0742)	Valine, Leucine, and Isoleucine Metabolism
IPPMIb	2-isopropylmalate hydratase	(VBICanLib64949_0356) or (VBICanLib64949_0742)	Valine, Leucine, and Isoleucine Metabolism
KARA1	Ketol-acid reductoisomerase (2,3-dihydroxy-3-methylbutanoate)	(VBICanLib64949_1167)	Valine, Leucine, and Isoleucine Metabolism
KARA2	Ketol-acid reductoisomerase (2-Acetolactate)	(VBICanLib64949_1167)	Valine, Leucine, and Isoleucine Metabolism
KAS14	Beta-ketoacyl-ACP synthase	(VBICanLib64949_0368)	Fatty Acid Biosynthesis
LEUTRS	Leucyl-tRNA synthetase	(VBICanLib64949_0432)	Valine, Leucine, and Isoleucine Metabolism
LEUabcpp	L-leucine transport via ABC system (periplasm)	(VBICanLib64949_0896) and (VBICanLib64949_1093)	Transport
LYSTRS	Lysyl-tRNA synthetase	(VBICanLib64949_1052)	Lysine Biosynthesis
LYSabcpp	L-lysine transport via ABC system (periplasm)	(VBICanLib64949_0058)	Lysine Metabolism
MACPD	Malonyl-ACP decarboxylase	(VBICanLib64949_0058)	Fatty Acid Biosynthesis
MSO3abcpp	Methanesulfonate transport via ABC system (periplasm)	(VBICanLib64949_0647)	Transport
MTHFC	Methenyltetrahydrofolate cyclohydrolase	(VBICanLib64949_0737)	One Carbon pool by folate
MTHFD	Methylenetetrahydrofolate dehydrogenase (NADP)	(VBICanLib64949_0737)	One Carbon pool by folate
MHPGLUT	5 methyltetrahydropteroyltriglutamate homocysteine S methyltransferase	(VBICanLib64949_1018)	Methionine Metabolism
NADH16pp	NADH dehydrogenase (ubiquinone-8 & 3 protons) (periplasm)	(VBICanLib64949_0770) and (VBICanLib64949_0771) and (VBICanLib64949_0772) and (VBICanLib64949_0773) and (VBICanLib64949_0774) and (VBICanLib64949_0775) and (VBICanLib64949_0776) and (VBICanLib64949_0777) and (VBICanLib64949_0778) and (VBICanLib64949_0779) and (VBICanLib64949_0780) and (VBICanLib64949_0781) and (VBICanLib64949_0782) and (VBICanLib64949_0783)	Oxidative Phosphorylation
NADK	NAD kinase	(VBICanLib64949_0485)	Nicotinate and Nicotinamide
NDPK1	Nucleoside-diphosphate kinase (ATP:GDP)	(VBICanLib64949_0292)	Purine Metabolism
NDPK2	Nucleoside-diphosphate kinase (ATP:UDP)	(VBICanLib64949_0292)	Pyrimidine Metabolism
NDPK3	Nucleoside-diphosphate kinase (ATP:CDP)	(VBICanLib64949_0292)	Pyrimidine Metabolism
NDPK4	Nucleoside-diphosphate kinase (ATP:dTDP)	(VBICanLib64949_0292)	Pyrimidine Metabolism
NDPK5	Nucleoside-diphosphate kinase (ATP:dGDP)	(VBICanLib64949_0292)	Purine Metabolism
NDPK6	Nucleoside-diphosphate kinase (ATP:dUDP)	(VBICanLib64949_0292)	Pyrimidine Metabolism
NDPK7	Nucleoside-diphosphate kinase (ATP:dCDP)	(VBICanLib64949_0292)	Pyrimidine Metabolism
NDPK8	Nucleoside-diphosphate kinase (ATP:dADP)	(VBICanLib64949_0292)	Purine Metabolism
NNATr	Nicotinate-nucleotide adenylyltransferase	(VBICanLib64949_0594)	Nicotinate and Nicotinamide
NO2t2rpp	Nitrite transport in via proton symport, reversible (periplasm)	(VBICanLib64949_0920)	Transport
OIVD1r	2-oxoisovalerate dehydrogenase (acylating; 4-methyl-2-oxopentaoate)	(VBICanLib64949_0986)	Valine, leucine and isoleucine degradation
OIVD2	2-oxoisovalerate dehydrogenase (acylating; 3-methyl-2-oxobutanoate)	(VBICanLib64949_0986)	Valine, leucine and isoleucine degradation
OIVD3	2-oxoisovalerate dehydrogenase (acylating; 3-methyl-2-oxopentanoate)	(VBICanLib64949_0986)	Valine, leucine and isoleucine degradation
ORNCD	Ornithine cyclodeaminase	(VBICanLib64949_1160) or (VBICanLib64949_0975)	Arginine and Proline Metabolism
ORNabcpp	Ornithine transport via ABC system (periplasm)	(VBICanLib64949_0058)	Lysine Metabolism
ORPT	Orotate phosphoribosyltransferase	(VBICanLib64949_0946)	Pyrimidine Metabolism
PANTS	Pantothenate synthase	(VBICanLib64949_0621)	Pantothenate and CoA Biosynthesis
PDH	Pyruvate dehydrogenase	(VBICanLib64949_0566)	Glycolysis
PDX5POi	Pyridoxine 5-phosphate oxidase	(VBICanLib64949_1103)	Vitamin B6 Metabolism
PGM	Phosphoglycerate mutase	(VBICanLib64949_0170)	Gluconeogenesis
PGMT	Phosphoglucomutase	(VBICanLib64949_1041)	Glycolysis
PIuabcpp	Phosphate transport via ABC system (uptake, periplasm)	(VBICanLib64949_0537)	Transport
PMDPHT	Pyrimidine phosphatase	(VBICanLib64949_0050)	Riboflavin Metabolism
PPA	Inorganic diphosphatase	(VBICanLib64949_0122)	Oxidative Phosphorylation
PPBNGS	Porphobilinogen synthase	(VBICanLib64949_0253)	Porphyrin and Chlorophyll Metabolism
PPPGO	Protoporphyrinogen oxidase (aerobic)	(VBICanLib64949_1008)	Porphyrin and Chlorophyll Metabolism
PRAGSr	Phosphoribosylglycinamide synthase	(VBICanLib64949_0095)	Purine Metabolism
PRAIi	Phosphoribosylanthranilate isomerase (irreversible)	(VBICanLib64949_0019)	Phenylalanine Tyrosine Tryptophan Biosynthesis
PRFGS	Phosphoribosylformylglycinamidine synthase	(VBICanLib64949_0899)	Purine Metabolism
PSP_L	Phosphoserine phosphatase (L-serine)	(VBICanLib64949_0886)	Glycine, Serine and threonine metabolism
RPE	Ribulose 5-phosphate 3-epimerase	(VBICanLib64949_0904)	Pentose Phosphate Pathway
RPI	Ribose-5-phosphate isomerase	(VBICanLib64949_0989)	Pentose Phosphate Pathway
SDPTA	Succinyldiaminopimelate transaminase	(VBICanLib64949_0336)	Lysine Biosynthesis
SERAT	Serine O-acetyltransferase	(VBICanLib64949_0559)	Cysteine Metabolism
SERTRS	Seryl-tRNA synthetase	(VBICanLib64949_0562)	Glycine, Serine and threonine metabolism
SHCHF	Sirohydrochlorin ferrochelatase	(VBICanLib64949_0631)	Porphyrin and Chlorophyll Metabolism
SOTA	Succinylornithine transaminase	(VBICanLib64949_0336)	Arginine and Proline Metabolism
SUCD1	Succinate dehydrogenase	(VBICanLib64949_0978) and (VBICanLib64949_0979) and (VBICanLib64949_0977)	TCA Cycle
SULabcpp	Sulfate transport via ABC system (periplasm)	(VBICanLib64949_0811)	Sulfur Metabolism
TRSARr	Tartronate semialdehyde reductase	(VBICanLib64949_0525)	Glycolate metabolism
TSULabcpp	Thiosulfate transport via ABC system (periplasm)	(VBICanLib64949_0686) or (VBICanLib64949_0239)	Sulfur Metabolism
UDCPDP	Undecaprenyl-diphosphatase	(VBICanLib64949_0651)	Peptidoglycan Biosynthesis
UMPK	UMP kinase	(VBICanLib64949_045)	Pyrimidine Metabolism
UPPN	B-ureidopropionase	(VBICanLib64949_1031)	Pantothenate and CoA Biosynthesis
UREA	Urease	(VBICanLib64949_0803)	Urea cycle/amino group metabolism
VALTRS	Valyl-tRNA synthetase	(VBICanLib64949_0854)	Valine, Leucine, and Isoleucine Metabolism
VANKpp	VANKpp	(VBICanLib64949_0896)	Transport
VANLNtex	VANLNtex	(VBICanLib64949_0896)	Transport
VANLTtex	VANLTtex	(VBICanLib64949_0896)	Transport
VNLNpp	VNLNpp	(VBICanLib64949_0896)	Transport
pentso3abcpp	Pentso3abcpp	(VBICanLib64949_0648)	Transport
ACOLIPAabctex	Arabinose modified core oligosaccharide lipid A transport via ABC system (periplasm to extracellular)	(VBICanLib64949_0295) and (VBICanLib64949_0496) or (VBICanLib64949_0708) or (VBICanLib64949_0686) or (VBICanLib64949_0018) or (VBICanLib64949_0538)	Lipopolysaccharide Biosynthesis / Recycling
ALATA_D2	D-alanine transaminase	(VBICanLib64949_0249)	Cofactor and Prosthetic Group Biosynthesis
ALATA_L2	Alanine transaminase	(VBICanLib64949_0249)	Cofactor and Prosthetic Group Biosynthesis
AMPTASECG	Alanyl aminopeptidase (cys-gly)	(VBICanLib64949_0294)	Cysteine Metabolism
AMPTASEPG	Aminopeptidase (pro-gly)	(VBICanLib64949_0294)	Arginine and Proline Metabolism
ASCBptspp	L-ascorbate transport via PEP:Pyr PTS (periplasm)	((VBICanLib64949_1106) and (VBICanLib64949_0057) and (VBICanLib64949_0056) and (VBICanLib64949_1046) and (VBICanLib64949_1046))	Transport, Inner Membrane
BUTSO3abcpp	Butanesulfonate transport via ABC system (periplasm)	((VBICanLib64949_0648) and (VBICanLib64949_0647) and (VBICanLib64949_0240))	Transport, Inner Membrane
CLIPAabctex	Cold lipid A transport via ABC system (periplasm to extracellular)	((VBICanLib64949_0513) and (VBICanLib64949_0295) and (VBICanLib64949_0496) and (VBICanLib64949_0495) and (VBICanLib64949_0297) and (VBICanLib64949_0351))	Lipopolysaccharide Biosynthesis / Recycling
COLIPAPabctex	Core oligosaccharide lipid A diphosphate transport via ABC system (periplasm to extracellular)	((VBICanLib64949_0295) and (VBICanLib64949_0495) and (VBICanLib64949_0496))	Lipopolysaccharide Biosynthesis / Recycling
COLIPAabctex	Core oligosaccharide lipid A transport via ABC system (periplasm to extracellular)	((VBICanLib64949_0295) and (VBICanLib64949_0495) and (VBICanLib64949_0496))	Lipopolysaccharide Biosynthesis / Recycling
CRNDabcpp	D-carnitine transport via ABC system (periplasm)	((VBICanLib64949_0239) and (VBICanLib64949_0240))	Transport, Inner Membrane
CYSSADS	L-cysteine sulfinic acid desulfurase	((VBICanLib64949_1026) or (VBICanLib64949_0997))	Cysteine Metabolism
ECA4COLIPAabctex	Enterobacterial common antigen (x4) core oligosaccharide lipid A transport via ABC system (periplasm to extracellular)	((VBICanLib64949_0495) and (VBICanLib64949_0513) and (VBICanLib64949_0496) and (VBICanLib64949_0295))	Lipopolysaccharide Biosynthesis / Recycling
ENLIPAabctex	Phosphoethanolamine lipid A transport via ABC system (periplasm to extracellular)	((VBICanLib64949_0496) and (VBICanLib64949_0295) and (VBICanLib64949_0495))	Lipopolysaccharide Biosynthesis / Recycling
GRXR	Glutaredoxin reductase	(VBICanLib64949_0897)	Unassigned
K2L4Aabctex	KDO(2)-lipid IV A transport via ABC system (periplasm to extracellular)	(VBICanLib64949_0837)	Lipopolysaccharide Biosynthesis / Recycling
KAS15	Beta-ketoacyl-ACP synthase (2)	(VBICanLib64949_0713)	Membrane Lipid Metabolism
KDOPS	3-deoxy -D-manno-octulosonic -acid 8-phosphate synthase	(VBICanLib64949_0745)	Lipopolysaccharide Biosynthesis / Recycling
LIPAabctex	Lipid A transport via ABC system (periplasm to extracellular)	(VBICanLib64949_0496)	Lipopolysaccharide Biosynthesis / Recycling
NADH17pp	NADH dehydrogenase (menaquinone-8 & 3 protons) (periplasm)	(VBICanLib64949_0770) and (VBICanLib64949_0771) and (VBICanLib64949_0772) and (VBICanLib64949_0773) and (VBICanLib64949_0774) and (VBICanLib64949_0775) and (VBICanLib64949_0776) and (VBICanLib64949_0777) and (VBICanLib64949_0778) and (VBICanLib64949_0779) and (VBICanLib64949_0780) and (VBICanLib64949_0781) and (VBICanLib64949_0782) and (VBICanLib64949_0783)	Oxidative Phosphorylation
NADH18pp	NADH dehydrogenase (demethylmenaquinone-8 & 3 protons) (periplasm)	(VBICanLib64949_0770) and (VBICanLib64949_0771) and (VBICanLib64949_0772) and (VBICanLib64949_0773) and (VBICanLib64949_0774) and (VBICanLib64949_0775) and (VBICanLib64949_0776) and (VBICanLib64949_0777) and (VBICanLib64949_0778) and (VBICanLib64949_0779) and (VBICanLib64949_0780) and (VBICanLib64949_0781) and (VBICanLib64949_0782) and (VBICanLib64949_0783)	Oxidative Phosphorylation
NADHHR	NADH hydratase	(VBICanLib64949_0589)	Metabolite Repair
NADHHS	NADH hydratase	(VBICanLib64949_0589)	Metabolite Repair
NADPHHR	NADPH hydratase	(VBICanLib64949_0589)	Metabolite Repair
NADPHHS	NADPH hydratase	(VBICanLib64949_0589)	Metabolite Repair
O16A4COLIPAabctex	O16 antigen (x4) core oligosaccharide lipid A transport via ABC system (periplasm to extracellular)	(VBICanLib64949_0494) and (VBICanLib64949_0495) and (VBICanLib64949_0496)	Lipopolysaccharide Biosynthesis / Recycling
OCTDPS	Octaprenyl pyrophosphate synthase	(VBICanLib64949_0484)	Cofactor and Prosthetic Group Biosynthesis
OMBZLM	2-Octaprenyl-6-methoxy-benzoquinol methylase	(VBICanLib64949_0484)	Cofactor and Prosthetic Group Biosynthesis
RNDR3b	Ribonucleoside-diphosphate reductase (CDP) (glutaredoxin)	(VBICanLib64949_0741) and (VBICanLib64949_0014)) or (VBICanLib64949_0074) or (VBICanLib64949_0075) or (VBICanLib64949_0765) or (VBICanLib64949_0893) or ((VBICanLib64949_0939)	Nucleotide Salvage Pathway
RNDR4b	Ribonucleoside-diphosphate reductase (UDP) (glutaredoxin)	(VBICanLib64949_0471)	Nucleotide Salvage Pathway
S2FE2SR	SUF [2Fe-2S] regeneration	(VBICanLib64949_0928) and (VBICanLib64949_0996) and (VBICanLib64949_0997) and (VBICanLib64949_0995)	Cofactor and Prosthetic Group Biosynthesis
S2FE2SS	SUF [2Fe-2S] Synthesis	(VBICanLib64949_0928) and (VBICanLib64949_0996) and (VBICanLib64949_0997) and (VBICanLib64949_0995)	Cofactor and Prosthetic Group Biosynthesis
S2FE2SS2	SUF [2Fe-2S] Synthesis II	(VBICanLib64949_0928) and (VBICanLib64949_0996) and (VBICanLib64949_0997) and (VBICanLib64949_0995)	Cofactor and Prosthetic Group Biosynthesis
S2FE2ST	SUF [2Fe-2S] Transfer	(VBICanLib64949_0928) and (VBICanLib64949_0996) and (VBICanLib64949_0997) and (VBICanLib64949_0995)	Cofactor and Prosthetic Group Biosynthesis
S4FE4SR	SUF [4Fe-4S] Reduction	(VBICanLib64949_0928) and (VBICanLib64949_0996) and (VBICanLib64949_0997) and (VBICanLib64949_0995)	Cofactor and Prosthetic Group Biosynthesis
S4FE4ST	SUF [4Fe-4S] Transfer	(VBICanLib64949_0928) and (VBICanLib64949_0996) and (VBICanLib64949_0997) and (VBICanLib64949_0995)	Cofactor and Prosthetic Group Biosynthesis
SCYSDS	SUF Cysteine desulfuration	(VBICanLib64949_0997)	Cofactor and Prosthetic Group Biosynthesis
FEex	Iron transporter	((VBICanLib64949_0837) and (VBICanLib64949_0668)) or (VBICanLib64949_0081)	iron metabolism
FEpp	Iron transporter	((VBICanLib64949_0668) and (VBICanLib64949_0837))	iron metabolism
Kt3pp	Potassium transport out via proton antiport (periplasm)	(VBICanLib64949_0844) or (VBICanLib64949_0896)	Inorganic Ion Transport and Metabolism
2DHGLCNkt_tpp	2DHGLCNkt tpp	(AL011_03585)	Transport
3HAD100	3-hydroxyacyl-[acyl-carrier-protein] dehydratase (n-C10:0)	((AL011_01705) and (AL011_01700) and (AL011_01690) and (AL011_01695))	Fatty Acid Biosynthesis
3HAD120	3-hydroxyacyl-[acyl-carrier-protein] dehydratase (n-C12:0)	((AL011_02125) and (AL011_01630))	Fatty Acid Biosynthesis
3HAD121	3-hydroxyacyl-[acyl-carrier-protein] dehydratase (n-C12:1)	((AL011_01035) and (AL011_01040))	Fatty Acid Biosynthesis
3HAD141	3-hydroxyacyl-[acyl-carrier-protein] dehydratase (n-C14:1)	((AL011_02125) and (AL011_01630))	Fatty Acid Biosynthesis
3HAD161	3-hydroxyacyl-[acyl-carrier-protein] dehydratase (n-C16:1)	((AL011_01630) and (AL011_02125))	Fatty Acid Biosynthesis
3HAD80	3-hydroxyacyl-[acyl-carrier-protein] dehydratase (n-C8:0)	((AL011_01630) and (AL011_02125))	Fatty Acid Biosynthesis
3OAR120	3-oxoacyl-[acyl-carrier-protein] reductase (n-C12:0)	(AL011_03290) or (AL011_01020) or (AL011_01640)	Fatty Acid Biosynthesis
3OAR121	3-oxoacyl-[acyl-carrier-protein] reductase (n-C12:1)	(AL011_03290) or (AL011_01020) or (AL011_01640)	Fatty Acid Biosynthesis
3OAR141	3-oxoacyl-[acyl-carrier-protein] reductase (n-C14:1)	(AL011_03290) or (AL011_01020) or (AL011_01640)	Fatty Acid Biosynthesis
3OAR181	3-oxoacyl-[acyl-carrier-protein] reductase (n-C18:1)	(AL011_03290) or (AL011_01020) or (AL011_01640)	Fatty Acid Biosynthesis
3OAR40	3-oxoacyl-[acyl-carrier-protein] reductase (n-C4:0)	(AL011_03290) or (AL011_01020) or (AL011_01640)	Fatty Acid Biosynthesis
3OAS141	3-oxoacyl-[acyl-carrier-protein] synthase (n-C14:1)	(AL011_01635) or (AL011_03300)	Fatty Acid Biosynthesis
3OAS181	3-oxoacyl-[acyl-carrier-protein] synthase (n-C18:1)	((AL011_03300) and (AL011_03470) and (AL011_01780)) or (AL011_01635) or (AL011_01780)	Fatty Acid Biosynthesis
3OAS60	3-oxoacyl-[acyl-carrier-protein] synthase (n-C6:0)	((AL011_04825) or (AL011_04680))	Fatty Acid Biosynthesis
4HTHRS	4-Hydroxy-L-threonine synthase	(AL011_01655)	Vitamin B6 Metabolism
ACCOAC	Acetyl-CoA carboxylase	((AL011_01875) and (AL011_00660) and (AL011_03040) and (AL011_00665))	Fatty Acid Biosynthesis
ACGS	N-acetylglutamate synthase	((AL011_01755) or (AL011_00965))	Urea cycle/amino group metabolism
ACHBS	2-aceto-2-hydroxybutanoate synthase	(AL011_00030)	Valine, Leucine, and Isoleucine Metabolism
ACOATA	Acetyl-CoA ACP transacylase	((AL011_01610) or (AL011_02090))	Fatty Acid Biosynthesis
ACONT	Aconitate hydratase	(AL011_01575)	TCA Cycle
ACONTa	Aconitase (half-reaction A, Citrate hydro-lyase)	(AL011_01080) or (AL011_04680)	TCA Cycle
ACONTb	Aconitase (half-reaction B, Isocitrate hydro-lyase)	(AL011_01575))	TCA Cycle
ACOTA	Acetylornithine transaminase	((AL011_01485) and (AL011_01775))	Urea cycle/amino group metabolism
ADSL1r	Adenylsuccinate lyase	(AL011_04250)	Purine Metabolism
ADSL2r	Adenylosuccinate lyase	(AL011_04250) or (AL011_00280) or (AL011_01180)	Purine Metabolism
AGPAT120	1-tetradecanoyl-sn-glycerol 3-phosphate O-acyltransferase (n-C12:0)	(AL011_03075)	Glycerophospholipid Metabolism
AGPAT160	1-hexadecanoyl-sn-glycerol 3-phosphate O-acyltransferase (n-C16:0)	(AL011_03075)	Glycerophospholipid Metabolism
AGPAT161	1-hexadec-7-enoyl-sn-glycerol 3-phosphate O-acyltransferase (n-C16:1)	(AL011_03075)	Glycerophospholipid Metabolism
AGPAT180	1-octadecanoyl-sn-glycerol 3-phosphate O-acyltransferase (n-C18:0)	(AL011_03075)	Glycerophospholipid Metabolism
AGPAT181	1-octadec-7-enoyl-sn-glycerol 3-phosphate O-acyltransferase (n-C18:1)	(AL011_03075)	Glycerophospholipid Metabolism
AICART	Phosphoribosylaminoimidazolecarboxamide formyltransferase	(AL011_02645)	Purine Metabolism
AKGDH	2-Oxogluterate dehydrogenase	((AL011_00525) or (AL011_01275))	TCA Cycle
ALAALAr	D-alanine-D-alanine ligase (reversible)	((AL011_05235))	Peptidoglycan Biosynthesis
ANPRT	Anthranilate phosphoribosyltransferase	(AL011_01395)	Phenylalanine Tyrosine Tryptophan Biosynthesis
ANS	Anthranilate synthase	(AL011_01395)	Phenylalanine Tyrosine Tryptophan Biosynthesis
ARGSL	Argininosuccinate lyase	((AL011_00745) and (AL011_01865)) or (AL011_00745)	Arginine and Proline Metabolism
ARGSS	Argininosuccinate synthase	(AL011_00495)	Arginine and Proline Metabolism
ARGabcpp	L-arginine transport via ABC system (periplasm)	(AL011_00015)	Transport
ASAD	Aspartate-semialdehyde dehydrogenase	(AL011_00860)	Lysine Biosynthesis
ASNS1	Asparagine synthase (glutamine-hydrolysing)	(AL011_01015)	Alanine and Aspartate Metabolism
ASPabcpp	L-aspartate transport via ABC system (periplasm)	((AL011_00185) and (AL011_00180) and (AL011_04930) and (AL011_04930)) or (AL011_01180)	Transport
ATPPRT	ATP phosphoribosyltransferase	(AL011_01655)	Histidine Metabolism
ATPS4rpp	ATP synthase (four protons for one ATP) (periplasm)	((AL011_02880) and (AL011_02895) and (AL011_04810) and (AL011_02885) and (AL011_02875) and (AL011_02890)) or (AL011_03480)	Oxidative Phosphorylation
BZt1pp	Benzoate transport in via proton symport (periplasm)	(AL011_01265)	B-Ketoadipate pathway
CHLabcpp	Choline transport via ABC system (periplasm)	((AL011_01040) and (AL011_01035)) or (AL011_02465) or (AL011_03000) or (AL011_03175)	Transport
CHOLS_ex	CHOLS LPAREN ex RPAREN	(AL011_01655)	Transport
DAPE	Diaminopimelate epimerase	(AL011_02430)	Lysine Biosynthesis
CHOLSabc	CHOLSabc	((AL011_01045) and (AL011_01040) and (AL011_01035)) or (AL011_02465) or (AL011_03000) or (AL011_03175)	Glycine, Serine and threonine metabolism
CITtex	Citrate transport via diffusion (extracellular to periplasm)	(AL011_03930)	Transport
COBALT2tpp	Cobalt transport in via permease (no H+)	(AL011_02995)	Transport
CS	Citrate synthase	((AL011_01035) and (AL011_01040))	TCA Cycle
CTPS2	CTP synthase (glutamine)	((AL011_01035) and (AL011_01040))	Pyrimidine Metabolism
CYO1b	CYO1b	((AL011_01700) and (AL011_01705))	Oxidative Phosphorylation
CYSabcpp	L-cysteine uptake via ABC system (periplasm)	(AL011_03470))	Transport
CYTBO3_4pp	Cytochrome oxidase bo3 (ubiquinol-8: 4 protons) (periplasm)	((AL011_01705) and (AL011_01695) and (AL011_01690) and (AL011_01700))	Oxidative Phosphorylation
DAPDC	Diaminopimelate decarboxylase	(AL011_01185)	Lysine Biosynthesis
DASYN120	CDP-diacylglycerol synthetase (n-C12:0)	(AL011_02105)	Glycerophospholipid Metabolism
DASYN160	CDP-diacylglycerol synthetase (n-C16:0)	(AL011_02105)	Glycerophospholipid Metabolism
DASYN161	CDP-diacylglycerol synthetase (n-C16:1)	(AL011_02105)	Glycerophospholipid Metabolism
DASYN180	CDP-diacylglycerol synthetase (n-C18:0)	(AL011_02105)	Glycerophospholipid Metabolism
DASYN181	CDP-diacylglycerol synthetase (n-C18:1)	(AL011_02105)	Glycerophospholipid Metabolism
DB4PS	3,4-Dihydroxy-2-butanone-4-phosphate synthase	(AL011_04735)	Riboflavin Metabolism
DDPA	3-deoxy-D-arabino-heptulosonate 7-phosphate synthetase	(AL011_02630)	Phenylalanine Tyrosine Tryptophan Biosynthesis
DGK1	Deoxyguanylate kinase (dGMP:ATP)	((AL011_01875) and (AL011_00660) and (AL011_00665) and (AL011_03040))	Purine Metabolism
DHPM1	Dihydropyrimidinase (5,6-dihydrouracil)	(AL011_00835)	Pantothenate and CoA Biosynthesis
DMATT	Dimethylallyltranstransferase	(AL011_04925) or (AL011_02220)	Steroid biosynthesis
DNAMTn2r	DNA (cytosine-5-)-methyltransferase	(AL011_03385) or (AL011_03380)	Methionine Metabolism
DNTPPA	Dihydroneopterin triphosphate pyrophosphatase	(AL011_00960)	Folate Biosynthesis
DPCOAK	Dephospho-CoA kinase	(AL011_01880)	Pantothenate and CoA Biosynthesis
DPR	2-dehydropantoate 2-reductase	(AL011_04865)	Pantothenate and CoA Biosynthesis
DTMPK	DTMP kinase	(AL011_00415)	Pyrimidine Metabolism
DURAD	Dihydrouracil dehydrogenase (NADP)	(AL011_01495)	Pantothenate and CoA Biosynthesis
DUTPDP	DUTP diphosphatase	(AL011_04510)	Pyrimidine Metabolism
DXPS	1-deoxy-D-xylulose 5-phosphate synthase	(AL011_02610)	Steroid biosynthesis
E4PD	Erythrose 4-phosphate dehydrogenase	((AL011_02690) and (AL011_02690))	Vitamin B6 Metabolism
EAR100y	Enoyl-[acyl-carrier-protein] reductase (NADPH) (n-C10:0)	(AL011_01640) or (AL011_05175)	Fatty Acid Biosynthesis
EAR120y	Enoyl-[acyl-carrier-protein] reductase (NADPH) (n-C12:0)	((AL011_01035) and (AL011_01040))	Fatty Acid Biosynthesis
EAR121y	Enoyl-[acyl-carrier-protein] reductase (NADPH) (n-C12:1)	((AL011_01035) and (AL011_01040))	Fatty Acid Biosynthesis
EAR160y	Enoyl-[acyl-carrier-protein] reductase (NADPH) (n-C16:0)	((AL011_02465) and (AL011_01040)) or ((AL011_01035) and (AL011_01040))	Fatty Acid Biosynthesis
EAR161y	Enoyl-[acyl-carrier-protein] reductase (NADPH) (n-C16:1)	(AL011_01640) or (AL011_05175)	Fatty Acid Biosynthesis
EAR180y	Enoyl-[acyl-carrier-protein] reductase (NADPH) (n-C18:0)	(AL011_01640) or (AL011_05175)	Fatty Acid Biosynthesis
EAR181y	Enoyl-[acyl-carrier-protein] reductase (NADPH) (n-C18:1)	(AL011_01640) or (AL011_05175)	Fatty Acid Biosynthesis
EAR40y	Enoyl-[acyl-carrier-protein] reductase (NADPH) (n-C4:0)	(AL011_01640) or (AL011_05175)	Fatty Acid Biosynthesis
EAR60y	Enoyl-[acyl-carrier-protein] reductase (NADPH) (n-C6:0)	(AL011_01640) or (AL011_05175)	Fatty Acid Biosynthesis
EAR80y	Enoyl-[acyl-carrier-protein] reductase (NADPH) (n-C8:0)	(AL011_01640) or (AL011_05175)	Fatty Acid Biosynthesis
ETHSO3abcpp	Ethanesulfonate transport via ABC system (periplasm)	((AL011_02995) and (AL011_03000) and (AL011_03665))	Transport
FDH	Formate dehydrogenase	((AL011_03665) and (AL011_03660) and (AL011_03655))	Methane Metabolism
FE2abc	Iron (II) transport via ABC system	(AL011_01035) or ((AL011_03175) and (AL011_03170) and (AL011_03155))	Transport
FERtex	FERtex	(AL011_02275)	Transport
FERtpp	FERtpp	(AL011_02275)	Transport
FTHFD	Formyltetrahydrofolate deformylase	((AL011_02685) or (AL011_02685))	One Carbon pool by folate
FUM	Fumarase	((AL011_00525) or (AL011_01275))	TCA Cycle
FUMtex	Fumarate transport via diffusion (extracellular to periplasm)	(AL011_00280)	Transport
G1SAT	Glutamate-1-semialdehyde aminotransferase	(AL011_01485)	Porphyrin and Chlorophyll Metabolism
G3PAT120	Glycerol-3-phosphate acyltransferase (C12:0)	(AL011_03295)	Glycerophospholipid Metabolism
G3PAT160	Glycerol-3-phosphate acyltransferase (C16:0)	(AL011_03295)	Glycerophospholipid Metabolism
G3PAT161	Glycerol-3-phosphate acyltransferase (C16:1)	(AL011_03295)	Glycerophospholipid Metabolism
G3PAT180	Glycerol-3-phosphate acyltransferase (C18:0)	(AL011_03295)	Glycerophospholipid Metabolism
G3PAT181	Glycerol-3-phosphate acyltransferase (C18:1)	(AL011_03295)	Glycerophospholipid Metabolism
GART	GAR transformylase-T	(AL011_00125)	Purine Metabolism
GLCNt2rpp	D-gluconate transport via proton symport, reversible (periplasm)	(AL011_01085)	Transport
GLCabcpp	D-glucose transport via ABC system (periplasm)	(AL011_00190) or (AL011_01035) or (AL011_03175)	Transport
GLNS	Glutamine synthetase	(AL011_00190)) or (AL011_03000)	Glutamate Metabolism
GLNTRAT	Glutamyl-tRNA(Gln) amidotransferase	((AL011_04265) and (AL011_04275) and (AL011_04270))	Glutamate Metabolism
GLUSy	Glutamate synthase (NADPH)	(AL011_00745)	Glutamate Metabolism
GLUt4pp	Na+/glutamate symport (periplasm)	(AL011_04210)	Transport
GLXCL	Glyoxalate carboligase	(AL011_00810) or (AL011_02615)	Glycolate metabolism
GLYALDtex	Glyceraldehyde transport via diffusion (extracellular to periplasm)	(AL011_01825) or (AL011_00185)	Transport
GLYBabcpp	Glycine betaine transport via ABC system (periplasm)	(AL011_01265)	Arginine and Proline Metabolism
GLYCK	Glycerate kinase	(AL011_03970)	Glycine, Serine and threonine metabolism
GLYCL	Glycine Cleavage System	(AL011_02600)) or (AL011_04640) or (AL011_04650) or (AL011_02600) or (AL011_04640) or (AL011_04650)	Glycine, Serine and threonine metabolism
GLYCLTt2rpp	Glycolate transport via proton symport, reversible (periplasm)	(AL011_02600)) or (AL011_04640) or (AL011_04650) or (AL011_02600) or (AL011_04640) or (AL011_04650)	Transport
GLYCLTtex	Glycolate transport via diffusion (extracellular to periplasm)	(AL011_02600)) or (AL011_04640) or (AL011_04650) or (AL011_02600) or (AL011_04640) or (AL011_04650)	Transport
GLYCL_2	Glycine cleavage system, cytosol	(AL011_02600)) or (AL011_04640) or (AL011_04650) or (AL011_02600) or (AL011_04640) or (AL011_04650)	Nitrogen Metabolism
GLYCTO1	Glycolate oxidase	(AL011_02185)	Glycolate metabolism
GLYTRS	Glycyl-tRNA synthetase	((AL011_04835) and (AL011_02210))	Glycine, Serine and threonine metabolism
GMPS2	GMP synthase	(AL011_02210))	Purine Metabolism
GND	Phosphogluconate dehydrogenase	(AL011_02400)	Pentose Phosphate Pathway
GRTT	Geranyltranstransferase	(AL011_04925) or (AL011_02220)	Steroid biosynthesis
GTHPi	Glutathione peridoxase	(AL011_05400)	Glutathione Metabolism
GTHS	Glutathione synthetase	((AL011_04935) and (AL011_04930) and (AL011_00190))	Glutamate Metabolism
GTPCII	GTP cyclohydrolase II	(AL011_01125)	Riboflavin Metabolism
HCO3_NAt	Bicarbonate transport (Na/HCO3 cotransport)	(AL011_04010)	Transport
HEMEOS	Heme O synthase	(AL011_01130)	Porphyrin and Chlorophyll Metabolism
HISabcpp	L-histidine transport via ABC system (periplasm)	(AL011_01040) and (AL011_02155)	Transport
HMBS	Hydroxymethylbilane synthase	(AL011_04565)	Porphyrin and Chlorophyll Metabolism
HMGL	Hydroxymethylglutaryl-CoA lyase	(AL011_00295)	Synthesis and degradation of Ketones Bodies
HPPK	2-amino-4-hydroxy-6-hydroxymethyldihydropteridine diphosphokinase	(34021.12.peg.1110)	Folate Biosynthesis
HXAtex	Hexanoate transport via diffusion (extracellular to periplasm)	(AL011_04010)	Transport
ICDHyr	Isocitrate dehydrogenase (NADP)	(AL011_03900)	TCA Cycle
ICITtex	Citrate transport via diffusion extracellular to periplasm	(AL011_04215)	Transport
ICL	Isocitrate lyase	(AL011_01725)	TCA Cycle
IGPS	Indole-3-glycerol-phosphate synthase	(AL011_00030)	Phenylalanine Tyrosine Tryptophan Biosynthesis
ILEabcpp	L-isoleucine transport via ABC system (periplasm)	(AL011_04215)	Transport
IMPD	IMP dehydrogenase	(AL011_03830)	Purine Metabolism
IPDDI	Isopentenyl-diphosphate D-isomerase	(AL011_04745)	Steroid biosynthesis
IPDPS	1-hydroxy-2-methyl-2-(E)-butenyl 4-diphosphate reductase (ipdp)	(AL011_04530)	Steroid biosynthesis
IPMD	3-isopropylmalate dehydrogenase	(AL011_03900)	Valine, Leucine, and Isoleucine Metabolism
IPPMIa	3-isopropylmalate dehydratase	(AL011_01575) or (AL011_03455)	Valine, Leucine, and Isoleucine Metabolism
IPPMIb	2-isopropylmalate hydratase	(AL011_01575) or (AL011_03455)	Valine, Leucine, and Isoleucine Metabolism
KARA1	Ketol-acid reductoisomerase (2,3-dihydroxy-3-methylbutanoate)	(34021.12.peg.1195)	Valine, Leucine, and Isoleucine Metabolism
KARA2	Ketol-acid reductoisomerase (2-Acetolactate)	(34021.12.peg.1195)	Valine, Leucine, and Isoleucine Metabolism
KAS14	Beta-ketoacyl-ACP synthase	(AL011_01635)	Fatty Acid Biosynthesis
LEUTRS	Leucyl-tRNA synthetase	(AL011_01965)	Valine, Leucine, and Isoleucine Metabolism
LEUabcpp	L-leucine transport via ABC system (periplasm)	(AL011_04215) and (AL011_05135)	Transport
LYSTRS	Lysyl-tRNA synthetase	(AL011_04960)	Lysine Biosynthesis
LYSabcpp	L-lysine transport via ABC system (periplasm)	(AL011_05355)	Lysine Metabolism
MACPD	Malonyl-ACP decarboxylase	(AL011_00190)	Fatty Acid Biosynthesis
MCOATA	Malonyl-CoA-ACP transacylase	(AL011_03285)	Fatty Acid Biosynthesis
MSO3abcpp	Methanesulfonate transport via ABC system (periplasm)	(AL011_02995)	Transport
MTHFC	Methenyltetrahydrofolate cyclohydrolase	(AL011_03430)	One Carbon pool by folate
MTHFD	Methylenetetrahydrofolate dehydrogenase (NADP)	(AL011_03430)	One Carbon pool by folate
MHPGLUT	5 methyltetrahydropteroyltriglutamate homocysteine S methyltransferase	(AL011_04785)	Methionine Metabolism
NADH16pp	NADH dehydrogenase (ubiquinone-8 & 3 protons) (periplasm)	(AL011_03635) and (AL011_03640) and (AL011_03645) and (AL011_03650) and (AL011_03655) and (AL011_03660) and (AL011_03665) and (AL011_03670) and (AL011_03675) and (AL011_03680) and (AL011_03685) and (AL011_03690) and (AL011_03695) and (AL011_03700)	Oxidative Phosphorylation
NADK	NAD kinase	(AL011_02225)	Nicotinate and Nicotinamide
NDPK1	Nucleoside-diphosphate kinase (ATP:GDP)	(AL011_01275)	Purine Metabolism
NDPK2	Nucleoside-diphosphate kinase (ATP:UDP)	(AL011_01275)	Pyrimidine Metabolism
NDPK3	Nucleoside-diphosphate kinase (ATP:CDP)	(AL011_01275)	Pyrimidine Metabolism
NDPK4	Nucleoside-diphosphate kinase (ATP:dTDP)	(AL011_01275)	Pyrimidine Metabolism
NDPK5	Nucleoside-diphosphate kinase (ATP:dGDP)	(AL011_01275)	Purine Metabolism
NDPK6	Nucleoside-diphosphate kinase (ATP:dUDP)	(AL011_01275)	Pyrimidine Metabolism
NDPK7	Nucleoside-diphosphate kinase (ATP:dCDP)	(AL011_01275)	Pyrimidine Metabolism
NDPK8	Nucleoside-diphosphate kinase (ATP:dADP)	(AL011_01275)	Purine Metabolism
NNATr	Nicotinate-nucleotide adenylyltransferase	(AL011_02715)	Nicotinate and Nicotinamide
NO2t2rpp	Nitrite transport in via proton symport, reversible (periplasm)	(AL011_04330)	Transport
OIVD1r	2-oxoisovalerate dehydrogenase (acylating; 4-methyl-2-oxopentaoate)	(AL011_04630)	Valine, leucine and isoleucine degradation
OIVD2	2-oxoisovalerate dehydrogenase (acylating; 3-methyl-2-oxobutanoate)	(AL011_04630)	Valine, leucine and isoleucine degradation
OIVD3	2-oxoisovalerate dehydrogenase (acylating; 3-methyl-2-oxopentanoate)	(AL011_04630)	Valine, leucine and isoleucine degradation
ORNCD	Ornithine cyclodeaminase	(AL011_04580)	Arginine and Proline Metabolism
ORNabcpp	Ornithine transport via ABC system (periplasm)	(AL011_00190)	Lysine Metabolism
ORPT	Orotate phosphoribosyltransferase	(AL011_04445)	Pyrimidine Metabolism
PANTS	Pantothenate synthase	(AL011_02855)	Pantothenate and CoA Biosynthesis
PDH	Pyruvate dehydrogenase	(AL011_02600)	Glycolysis
PDX5POi	Pyridoxine 5-phosphate oxidase	(AL011_04220)	Vitamin B6 Metabolism
PGAMT	Phosphoglucosamine mutase	(AL011_03250)	Aminosugar Metabolism
PGM	Phosphoglycerate mutase	(AL011_00720)	Gluconeogenesis
PGMT	Phosphoglucomutase	(AL011_04905)	Glycolysis
PMDPHT	Pyrimidine phosphatase	(AL011_00160)	Riboflavin Metabolism
PPA	Inorganic diphosphatase	(AL011_00485)	Oxidative Phosphorylation
PPBNGS	Porphobilinogen synthase	(AL011_01095)	Porphyrin and Chlorophyll Metabolism
PPPGO	Protoporphyrinogen oxidase (aerobic)	(AL011_04735)	Porphyrin and Chlorophyll Metabolism
PRAGSr	Phosphoribosylglycinamide synthase	(AL011_00375)	Purine Metabolism
PRAIi	Phosphoribosylanthranilate isomerase (irreversible)	(AL011_00030)	Phenylalanine Tyrosine Tryptophan Biosynthesis
PRAIS	Phosphoribosylaminoimidazole synthase	(AL011_04245)	Purine Metabolism
PRFGS	Phosphoribosylformylglycinamidine synthase	(AL011_04230)	Purine Metabolism
PSP_L	Phosphoserine phosphatase (L-serine)	((AL011_01035) and (AL011_01040))	Glycine, Serine and threonine metabolism
RIBabcpp	D-ribose transport via ABC system (periplasm)	(AL011_03175) or (AL011_03000)	Transport
RPE	Ribulose 5-phosphate 3-epimerase	(AL011_04220)	Pentose Phosphate Pathway
RPI	Ribose-5-phosphate isomerase	(AL011_04645)	Pentose Phosphate Pathway
SDPTA	Succinyldiaminopimelate transaminase	(AL011_01485)	Lysine Biosynthesis
SERAT	Serine O-acetyltransferase	(AL011_02565)	Cysteine Metabolism
SERTRS	Seryl-tRNA synthetase	(AL011_04220)	Glycine, Serine and threonine metabolism
SHCHF	Sirohydrochlorin ferrochelatase	(AL011_02910)	Porphyrin and Chlorophyll Metabolism
SOTA	Succinylornithine transaminase	(AL011_01485)	Arginine and Proline Metabolism
SUCD1	Succinate dehydrogenase	(AL011_04595) and (AL011_04600) and (AL011_04590)	TCA Cycle
SUCDi	Succinate dehydrogenase (irreversible)	(AL011_04595) and (AL011_04600) and (AL011_04590)	TCA Cycle
SUCOAS	Succinyl-CoA synthetase (ADP-forming)	(AL011_04620)	TCA Cycle
SULabcpp	Sulfate transport via ABC system (periplasm)	(AL011_03860)	Sulfur Metabolism
TKT1	Transketolase	(AL011_02685)	Pentose Phosphate Pathway
TRSARr	Tartronate semialdehyde reductase	(AL011_02400)	Glycolate metabolism
TSULabcpp	Thiosulfate transport via ABC system (periplasm)	(AL011_03175) or (AL011_01035)	Sulfur Metabolism
UDCPDP	Undecaprenyl-diphosphatase	(AL011_03015)	Peptidoglycan Biosynthesis
UMPK	UMP kinase	(AL011_02090)	Pyrimidine Metabolism
UPPN	B-ureidopropionase	(AL011_04855)	Pantothenate and CoA Biosynthesis
UREA	Urease	(AL011_03815)	Urea cycle/amino group metabolism
VALTRS	Valyl-tRNA synthetase	(AL011_04050)	Valine, Leucine, and Isoleucine Metabolism
VANKpp	VANKpp	(AL011_04215)	Transport
VANLNtex	VANLNtex	(AL011_04215)	Transport
VANLTtex	VANLTtex	(AL011_04215)	Transport
VNLNpp	VNLNpp	(AL011_04215)	Transport
pentso3abcpp	Pentso3abcpp	(AL011_03000)	Transport
ACOLIPAabctex	Arabinose modified core oligosaccharide lipid A transport via ABC system (periplasm to extracellular)	((AL011_01290) and (AL011_02275)) or (AL011_03275) or (AL011_03175) or (AL011_00025) or (AL011_02465)	Lipopolysaccharide Biosynthesis / Recycling
ALATA_D2	D-alanine transaminase	(AL011_01080))	Cofactor and Prosthetic Group Biosynthesis
ALATA_L2	Alanine transaminase	((AL011_04680) or (AL011_01080))	Cofactor and Prosthetic Group Biosynthesis
AMPTASECG	Alanyl aminopeptidase (cys-gly)	(AL011_01285)	Cysteine Metabolism
AMPTASEPG	Aminopeptidase (pro-gly)	(AL011_01285)	Arginine and Proline Metabolism
ASCBptspp	L-ascorbate transport via PEP:Pyr PTS (periplasm)	(AL011_05185)	Transport, Inner Membrane
BUTSO3abcpp	Butanesulfonate transport via ABC system (periplasm)	((AL011_03000) and (AL011_02995) and (AL011_01040))	Transport, Inner Membrane
CLIPAabctex	Cold lipid A transport via ABC system (periplasm to extracellular)	((AL011_02350) and (AL011_01290) and (AL011_02275) and (AL011_02270) and (AL011_01300) and (AL011_01550))	Lipopolysaccharide Biosynthesis / Recycling
COLIPAPabctex	Core oligosaccharide lipid A diphosphate transport via ABC system (periplasm to extracellular)	((AL011_01290) and (AL011_02270) and (AL011_02275))	Lipopolysaccharide Biosynthesis / Recycling
COLIPAabctex	Core oligosaccharide lipid A transport via ABC system (periplasm to extracellular)	((AL011_01290) and (AL011_02270) and (AL011_02275))	Lipopolysaccharide Biosynthesis / Recycling
CRNDabcpp	D-carnitine transport via ABC system (periplasm)	((AL011_01035) and (AL011_01040))	Transport, Inner Membrane
CYSSADS	L-cysteine sulfinic acid desulfurase	((AL011_04825) or (AL011_04680))	Cysteine Metabolism
ECA4COLIPAabctex	Enterobacterial common antigen (x4) core oligosaccharide lipid A transport via ABC system (periplasm to extracellular)	((AL011_02270) and (AL011_02350) and (AL011_02275) and (AL011_01290))	Lipopolysaccharide Biosynthesis / Recycling
ENLIPAabctex	Phosphoethanolamine lipid A transport via ABC system (periplasm to extracellular)	((AL011_02275) and (AL011_01290) and (AL011_02270))	Lipopolysaccharide Biosynthesis / Recycling
GRXR	Glutaredoxin reductase	(AL011_04220)	Unassigned
K2L4Aabctex	KDO(2)-lipid IV A transport via ABC system (periplasm to extracellular)	(AL011_03970)	Lipopolysaccharide Biosynthesis / Recycling
KAS15	Beta-ketoacyl-ACP synthase (2)	(AL011_03300)	Membrane Lipid Metabolism
KDOPS	3-deoxy -D-manno-octulosonic -acid 8-phosphate synthase	(AL011_03470)	Lipopolysaccharide Biosynthesis / Recycling
LIPAabctex	Lipid A transport via ABC system (periplasm to extracellular)	(AL011_03970)	Lipopolysaccharide Biosynthesis / Recycling
NADH17pp	NADH dehydrogenase (menaquinone-8 & 3 protons) (periplasm)	(AL011_03635) and (AL011_03640) and (AL011_03645) and (AL011_03650) and (AL011_03655) and (AL011_03660) and (AL011_03665) and (AL011_03670) and (AL011_03675) and (AL011_03680) and (AL011_03685) and (AL011_03690) and (AL011_03695) and (AL011_03700)	Oxidative Phosphorylation
NADH18pp	NADH dehydrogenase (demethylmenaquinone-8 & 3 protons) (periplasm)	(AL011_03635) and (AL011_03640) and (AL011_03645) and (AL011_03650) and (AL011_03655) and (AL011_03660) and (AL011_03665) and (AL011_03670) and (AL011_03675) and (AL011_03680) and (AL011_03685) and (AL011_03690) and (AL011_03695) and (AL011_03700)	Oxidative Phosphorylation
NADHHR	NADH hydratase	(AL011_02690)	Metabolite Repair
NADHHS	NADH hydratase	(AL011_02690)	Metabolite Repair
NADPHHR	NADPH hydratase	(AL011_02690)	Metabolite Repair
NADPHHS	NADPH hydratase	(AL011_02690)	Metabolite Repair
O16A4COLIPAabctex	O16 antigen (x4) core oligosaccharide lipid A transport via ABC system (periplasm to extracellular)	(AL011_02265) and (AL011_02270) and (AL011_02275)	Lipopolysaccharide Biosynthesis / Recycling
OCTDPS	Octaprenyl pyrophosphate synthase	(AL011_01275))	Cofactor and Prosthetic Group Biosynthesis
OMBZLM	2-Octaprenyl-6-methoxy-benzoquinol methylase	(AL011_01275))	Cofactor and Prosthetic Group Biosynthesis
RNDR3b	Ribonucleoside-diphosphate reductase (CDP) (glutaredoxin)	((AL011_03450) and (AL011_03600)) or (AL011_04205)	Nucleotide Salvage Pathway
RNDR4b	Ribonucleoside-diphosphate reductase (UDP) (glutaredoxin)	(AL011_02155)	Nucleotide Salvage Pathway
S2FE2SR	SUF [2Fe-2S] regeneration	(AL011_04375) and (AL011_04680) and (AL011_04675) and (AL011_04670)	Cofactor and Prosthetic Group Biosynthesis
S2FE2SS	SUF [2Fe-2S] Synthesis	(AL011_04375) and (AL011_04680) and (AL011_04675) and (AL011_04670)	Cofactor and Prosthetic Group Biosynthesis
S2FE2SS2	SUF [2Fe-2S] Synthesis II	(AL011_04375) and (AL011_04680) and (AL011_04675) and (AL011_04670)	Cofactor and Prosthetic Group Biosynthesis
S2FE2ST	SUF [2Fe-2S] Transfer	(AL011_04375) and (AL011_04680) and (AL011_04675) and (AL011_04670)	Cofactor and Prosthetic Group Biosynthesis
S4FE4SR	SUF [4Fe-4S] Reduction	(AL011_04375) and (AL011_04680) and (AL011_04675) and (AL011_04670)	Cofactor and Prosthetic Group Biosynthesis
S4FE4ST	SUF [4Fe-4S] Transfer	(AL011_04375) and (AL011_04680) and (AL011_04675) and (AL011_04670)	Cofactor and Prosthetic Group Biosynthesis
SCYSDS	SUF Cysteine desulfuration	(AL011_04680)	Cofactor and Prosthetic Group Biosynthesis
FEex	Iron transporter	((AL011_03280) and (AL011_03275) and (AL011_03265)) or (AL011_03970)	iron metabolism
FEpp	Iron transporter	((AL011_03280) and (AL011_03275) and (AL011_03265)) or (AL011_03970)	iron metabolism
Kt3pp	Potassium transport out via proton antiport (periplasm)	(AL011_04005)	Inorganic Ion Transport and Metabolism
2DHGLCNkt_tpp	2DHGLCNkt tpp	(B488_10160) or (B488_02930) or (B488_00560) or (B488_08370) or (B488_11610)	Transport
4HBZtex	4-Hydroxybenzoate transport (extracellular)	(B488_01170) or (B488_06670)	Transport
4HTHRS	4-Hydroxy-L-threonine synthase	(B488_05900) or (B488_00990)	Vitamin B6 Metabolism
ACCOAC	Acetyl-CoA carboxylase	((B488_13670) and (B488_09100) and (B488_11350) and (B488_09110))	Fatty Acid Biosynthesis
ACGS	N-acetylglutamate synthase	(B488_13230) or (B488_03310)	Urea cycle/amino group metabolism
ACHBS	2-aceto-2-hydroxybutanoate synthase	(B488_06340)	Valine, Leucine, and Isoleucine Metabolism
ACOATA	Acetyl-CoA ACP transacylase	((B488_10110) and (B488_03640))	Fatty Acid Biosynthesis
ACONT	Aconitate hydratase	(B488_01200)	TCA Cycle
ACONTa	Aconitase (half-reaction A, Citrate hydro-lyase)	(B488_01200)	TCA Cycle
ACONTb	Aconitase (half-reaction B, Isocitrate hydro-lyase)	(B488_01200)	TCA Cycle
ADSL1r	Adenylsuccinate lyase	(B488_05360) or (B488_04530)	Purine Metabolism
ADSL2r	Adenylosuccinate lyase	(B488_05360) or (B488_02110) or (B488_04530) or (B488_04420)	Purine Metabolism
AGPAT120	1-tetradecanoyl-sn-glycerol 3-phosphate O-acyltransferase (n-C12:0)	(B488_01290)	Glycerophospholipid Metabolism
AGPAT160	1-hexadecanoyl-sn-glycerol 3-phosphate O-acyltransferase (n-C16:0)	(B488_01290)	Glycerophospholipid Metabolism
AGPAT161	1-hexadec-7-enoyl-sn-glycerol 3-phosphate O-acyltransferase (n-C16:1)	(B488_01290)	Glycerophospholipid Metabolism
AGPAT180	1-octadecanoyl-sn-glycerol 3-phosphate O-acyltransferase (n-C18:0)	(B488_01290)	Glycerophospholipid Metabolism
AGPAT181	1-octadec-7-enoyl-sn-glycerol 3-phosphate O-acyltransferase (n-C18:1)	(B488_01290)	Glycerophospholipid Metabolism
AKGDH	2-Oxogluterate dehydrogenase	((B488_07400) and (B488_07420) and (B488_07410))	TCA Cycle
AKGt2rpp	2-oxoglutarate reversible transport via symport (periplasm)	(B488_01170) or (B488_02930)	Transport
ALAALAr	D-alanine-D-alanine ligase (reversible)	((B488_05940) or (B488_05940))	Peptidoglycan Biosynthesis
ANPRT	Anthranilate phosphoribosyltransferase	(B488_13100) or (B488_13110) or (B488_10810)	Phenylalanine Tyrosine Tryptophan Biosynthesis
ANS	Anthranilate synthase	((B488_13100) and (B488_13120))	Phenylalanine Tyrosine Tryptophan Biosynthesis
ARGSS	Argininosuccinate synthase	(B488_10220)	Arginine and Proline Metabolism
ARGabcpp	L-arginine transport via ABC system (periplasm)	((B488_06120) and (B488_06080)) or (B488_08860) or ((B488_10540) and (B488_06120)) or ((B488_06130) and (B488_06120) and (B488_06080)) or ((B488_08860) and (B488_08850))	Transport
ASNS1	Asparagine synthase (glutamine-hydrolysing)	(B488_03130)	Alanine and Aspartate Metabolism
ASPabcpp	L-aspartate transport via ABC system (periplasm)	((B488_08850) and (B488_08840) and (B488_08830) and (B488_08830)) or ((B488_06120) and (B488_06060) or (B488_05640)) or (B488_06080) or (B488_08860)	Transport
ATPPRT	ATP phosphoribosyltransferase	(B488_09910) or (B488_00990) or (B488_05900)	Histidine Metabolism
ATPS4rpp	ATP synthase (four protons for one ATP) (periplasm)	((B488_11790) and (B488_11760) and (B488_07350) and (B488_11780) and (B488_11800) and (B488_11770))	Oxidative Phosphorylation
BZt1pp	Benzoate transport in via proton symport (periplasm)	(B488_03690) or (B488_08370)	B-Ketoadipate pathway
CATECHOLtex	CATECHOLtex	(B488_06090)	Transport
CATECHOLtpp	CATECHOLtpp	(B488_06090)	Transport
CHLabcpp	Choline transport via ABC system (periplasm)	((B488_10780) and (B488_03240)) or (B488_10540) or (B488_10770) or (B488_11480) or (B488_12610) or (B488_13000)	Transport
CHOLS_ex	CHOLS LPAREN ex RPAREN	(B488_05900)	Transport
DAPE	Diaminopimelate epimerase	(B488_12670)	Lysine Biosynthesis
CHOLSabc	CHOLSabc	(B488_10780) or (B488_03240)) or (B488_10540) or (B488_10770) or (B488_11480) or (B488_12610) or (B488_13000)	Glycine, Serine and threonine metabolism
CITt_kt	Citrate proton symport periplasm	(B488_01170) or (B488_02930)	Transport
COBALT2tex	Cobalt (Co+2) transport via diffusion (extracellular to periplasm)	(B488_11490)	Transport
CRNabcpp	L-carnitine transport via ABC system (periplasm)	((B488_10770) and (B488_10540) and (B488_10780)) or (B488_11480) or (B488_08860)	Transport
CS	Citrate synthase	(B488_10770) or ((B488_11480) and (B488_10780))	TCA Cycle
CTPS2	CTP synthase (glutamine)	(B488_02930)	Pyrimidine Metabolism
CYO1b	CYO1b	((B488_00820) and (B488_00810))	Oxidative Phosphorylation
CYSS	Cysteine synthase	((B488_05900) and (B488_02930))	Cysteine Metabolism
CYSTL	Cystathionine b-lyase	((B488_11550) and (B488_00630))	Methionine Metabolism
CYSabcpp	L-cysteine uptake via ABC system (periplasm)	(B488_01620)	Transport
DADK	Deoxyadenylate kinase	(B488_03690)	Purine Metabolism
DAPDC	Diaminopimelate decarboxylase	(B488_02090)) or ((B488_09190)	Lysine Biosynthesis
DASYN120	CDP-diacylglycerol synthetase (n-C12:0)	(B488_00450)	Glycerophospholipid Metabolism
DASYN160	CDP-diacylglycerol synthetase (n-C16:0)	(B488_00450)	Glycerophospholipid Metabolism
DASYN161	CDP-diacylglycerol synthetase (n-C16:1)	(B488_00450)	Glycerophospholipid Metabolism
DASYN180	CDP-diacylglycerol synthetase (n-C18:0)	(B488_00450)	Glycerophospholipid Metabolism
DASYN181	CDP-diacylglycerol synthetase (n-C18:1)	(B488_00450)	Glycerophospholipid Metabolism
DB4PS	3,4-Dihydroxy-2-butanone-4-phosphate synthase	(B488_05900)	Riboflavin Metabolism
DDPA	3-deoxy-D-arabino-heptulosonate 7-phosphate synthetase	(B488_07360)	Phenylalanine Tyrosine Tryptophan Biosynthesis
DHPM1	Dihydropyrimidinase (5,6-dihydrouracil)	(B488_09560)	Pantothenate and CoA Biosynthesis
DMATT	Dimethylallyltranstransferase	(B488_00690)	Steroid biosynthesis
DNAMTn2r	DNA (cytosine-5-)-methyltransferase	(B488_06600)	Methionine Metabolism
DNTPPA	Dihydroneopterin triphosphate pyrophosphatase	(B488_03320)	Folate Biosynthesis
DPCOAK	Dephospho-CoA kinase	(B488_13730)	Pantothenate and CoA Biosynthesis
DPR	2-dehydropantoate 2-reductase	(B488_01360) or (B488_11240)	Pantothenate and CoA Biosynthesis
DTMPK	DTMP kinase	(B488_08030)	Pyrimidine Metabolism
DURAD	Dihydrouracil dehydrogenase (NADP)	(B488_01480)	Pantothenate and CoA Biosynthesis
DUTPDP	DUTP diphosphatase	(B488_05450) or (B488_09830)	Pyrimidine Metabolism
DXPS	1-deoxy-D-xylulose 5-phosphate synthase	(B488_11020)	Steroid biosynthesis
EAR100y	Enoyl-[acyl-carrier-protein] reductase (NADPH) (n-C10:0)	((B488_02950) and (B488_01060))	Fatty Acid Biosynthesis
EAR120y	Enoyl-[acyl-carrier-protein] reductase (NADPH) (n-C12:0)	((B488_10280) and (B488_10270) and (B488_00950) and (B488_10290) and (B488_10260))	Fatty Acid Biosynthesis
EAR121y	Enoyl-[acyl-carrier-protein] reductase (NADPH) (n-C12:1)	((B488_10270) and (B488_10290) and (B488_10260))	Fatty Acid Biosynthesis
EAR160y	Enoyl-[acyl-carrier-protein] reductase (NADPH) (n-C16:0)	(B488_11480)	Fatty Acid Biosynthesis
EAR161y	Enoyl-[acyl-carrier-protein] reductase (NADPH) (n-C16:1)	((B488_11480) and (B488_10780))	Fatty Acid Biosynthesis
EAR180y	Enoyl-[acyl-carrier-protein] reductase (NADPH) (n-C18:0)	(B488_02950) or (B488_01060)	Fatty Acid Biosynthesis
EAR181y	Enoyl-[acyl-carrier-protein] reductase (NADPH) (n-C18:1)	(B488_02950) or (B488_01060)	Fatty Acid Biosynthesis
EAR40y	Enoyl-[acyl-carrier-protein] reductase (NADPH) (n-C4:0)	(B488_02950) or (B488_01060)	Fatty Acid Biosynthesis
EAR60y	Enoyl-[acyl-carrier-protein] reductase (NADPH) (n-C6:0)	((B488_10890)	Fatty Acid Biosynthesis
EAR80y	Enoyl-[acyl-carrier-protein] reductase (NADPH) (n-C8:0)	(B488_05290))	Fatty Acid Biosynthesis
ETHSO3abcpp	Ethanesulfonate transport via ABC system (periplasm)	((B488_11480) and (B488_10550) and (B488_05980))	Transport
FBA	Fructose-bisphosphate aldolase	(B488_12160)	Glycolysis
FBP	Fructose-bisphosphatase	(B488_05190)	Glycolysis
FDH	Formate dehydrogenase	((B488_02630) and (B488_02620) and (B488_02610))	Methane Metabolism
FE2abc	Iron (II) transport via ABC system	(B488_08860)) or (B488_10770) or (B488_11190) or (B488_11480)	Transport
FERtex	FERtex	(B488_10270) or (B488_13000)	Transport
FERtpp	FERtpp	(B488_10270) or (B488_13000)	Transport
FRUpts	D-fructose transport via PEP:Pyr PTS	(B488_02780)	Fructose Metabolism
FTHFD	Formyltetrahydrofolate deformylase	((B488_09590) or (B488_09590))	One Carbon pool by folate
FUM	Fumarase	(B488_06010)	TCA Cycle
FUMtex	Fumarate transport via diffusion (extracellular to periplasm)	(B488_04530)	Transport
G1SAT	Glutamate-1-semialdehyde aminotransferase	(B488_01500)	Porphyrin and Chlorophyll Metabolism
G3PAT120	Glycerol-3-phosphate acyltransferase (C12:0)	(B488_10110) or (B488_09760)	Glycerophospholipid Metabolism
G3PAT160	Glycerol-3-phosphate acyltransferase (C16:0)	(B488_10110) or (B488_09760)	Glycerophospholipid Metabolism
G3PAT161	Glycerol-3-phosphate acyltransferase (C16:1)	(B488_10110) or (B488_09760)	Glycerophospholipid Metabolism
G3PAT180	Glycerol-3-phosphate acyltransferase (C18:0)	(B488_10110) or (B488_09760)	Glycerophospholipid Metabolism
G3PAT181	Glycerol-3-phosphate acyltransferase (C18:1)	(B488_10110) or (B488_09760)	Glycerophospholipid Metabolism
G6PDH2r	Glucose 6-phosphate dehydrogenase	(B488_03930) or (B488_11480)	Glycolysis
GARFT	Phosphoribosylglycinamide formyltransferase	(B488_10740) or (B488_10070) or (B488_13310)	One Carbon pool by folate
GF6PTA	Glutamine-fructose-6-phosphate transaminase	(B488_03130) or (B488_06870)	Glutamate Metabolism
GLCNt2rpp	D-gluconate transport via proton symport, reversible (periplasm)	(B488_10790)	Transport
GLCabcpp	D-glucose transport via ABC system (periplasm)	(B488_08860)) or (B488_10770)	Transport
GLNS	Glutamine synthetase	(B488_12180)	Glutamate Metabolism
GLNTRAT	Glutamyl-tRNA(Gln) amidotransferase	(B488_09770) and (B488_09780)	Glutamate Metabolism
GLUSy	Glutamate synthase (NADPH)	(B488_07400)	Glutamate Metabolism
GLUt4pp	Na+/glutamate symport (periplasm)	(B488_05430)	Transport
GLXCL	Glyoxalate carboligase	(B488_06150) or (B488_02470) or (B488_11010)	Glycolate metabolism
GLYALDDr	D-Glyceraldehyde dehydrogenase	(B488_08390)	Glycerophospholipid Metabolism
GLYALDtex	Glyceraldehyde transport via diffusion (extracellular to periplasm)	(B488_11250) or (B488_12030)	Transport
GLYBabcpp	Glycine betaine transport via ABC system (periplasm)	(B488_08590)	Arginine and Proline Metabolism
GLYCK	Glycerate kinase	(B488_11520)	Glycine, Serine and threonine metabolism
GLYCL	Glycine Cleavage System	(B488_07370) or (B488_07400) or (B488_11040) or (B488_07370)) or (B488_07400) or (B488_11040)	Glycine, Serine and threonine metabolism
GLYCLTt2rpp	Glycolate transport via proton symport, reversible (periplasm)	(B488_07370) or (B488_07400) or (B488_11040) or (B488_07370)) or (B488_07400) or (B488_11040)	Transport
GLYCLTtex	Glycolate transport via diffusion (extracellular to periplasm)	(B488_07370) or (B488_07400) or (B488_11040) or (B488_07370)) or (B488_07400) or (B488_11040)	Transport
GLYCL_2	Glycine cleavage system, cytosol	(B488_07370) or (B488_07400) or (B488_11040) or (B488_07370)) or (B488_07400) or (B488_11040)	Nitrogen Metabolism
GLYCTO1	Glycolate oxidase	((B488_00600) and (B488_07480))	Glycolate metabolism
GLYTRS	Glycyl-tRNA synthetase	(B488_08160)	Glycine, Serine and threonine metabolism
GLYabcpp	Glycine transport via ABC system	(B488_08850) and (B488_06060)) or ((B488_08830) and (B488_08840) and (B488_02750)) or (B488_03240) or (B488_05640) or (B488_06080) or (B488_08860) or (B488_10540) or (B488_11190) or ((B488_12610)	Transport
GMPS2	GMP synthase	(B488_06870)	Purine Metabolism
GRTT	Geranyltranstransferase	(B488_00690)	Steroid biosynthesis
GTHPi	Glutathione peridoxase	(B488_04630)	Glutathione Metabolism
GTHS	Glutathione synthetase	(B488_10080)	Glutamate Metabolism
GTPCII	GTP cyclohydrolase II	(B488_02240) or (B488_02240)	Riboflavin Metabolism
GTPDPDP	Guanosine-5-triphosphate,3-diphosphate diphosphatase	(B488_10590)	Purine Metabolism
GUAPRT	Guanine phosphoribosyltransferase	(B488_06500)	Purine Metabolism
HCO3_NAt	Bicarbonate transport (Na/HCO3 cotransport)	(B488_12660)	Transport
HEMEOS	Heme O synthase	(B488_02230)	Porphyrin and Chlorophyll Metabolism
HISabcpp	L-histidine transport via ABC system (periplasm)	(B488_08850) and (B488_10550) and (B488_08840)	Transport
HIStex	L-histidine transport via diffusion (extracellular to periplasm)	(B488_07290)	Transport
HMBS	Hydroxymethylbilane synthase	(B488_07550)	Porphyrin and Chlorophyll Metabolism
HMGL	Hydroxymethylglutaryl-CoA lyase	(B488_01190)	Synthesis and degradation of Ketones Bodies
HXAtex	Hexanoate transport via diffusion (extracellular to periplasm)	(B488_09870) and (B488_13370) and (B488_09950) and (B488_12880)	Transport
ICDHyr	Isocitrate dehydrogenase (NADP)	(B488_04640)	TCA Cycle
ICITtex	Citrate transport via diffusion extracellular to periplasm	(B488_01170) and (B488_0528)	Transport
ICL	Isocitrate lyase	(B488_01740)	TCA Cycle
IGPS	Indole-3-glycerol-phosphate synthase	(B488_03020) or (B488_13490) or (B488_03030) or (B488_05410)	Phenylalanine Tyrosine Tryptophan Biosynthesis
ILEabcpp	L-isoleucine transport via ABC system (periplasm)	(B488_07550)	Transport
IMPC	IMP cyclohydrolase	(B488_12320)	Purine Metabolism
IPDDI	Isopentenyl-diphosphate D-isomerase	(B488_07730)	Steroid biosynthesis
IPMD	3-isopropylmalate dehydrogenase	(B488_04640) or (B488_06680)	Valine, Leucine, and Isoleucine Metabolism
IPPMIa	3-isopropylmalate dehydratase	(B488_01200)	Valine, Leucine, and Isoleucine Metabolism
IPPMIb	2-isopropylmalate hydratase	(B488_01200)	Valine, Leucine, and Isoleucine Metabolism
ISETACabcpp	Isethionate transport via ABC system (periplasm)	(B488_11480)	Transport
KARA1	Ketol-acid reductoisomerase (2,3-dihydroxy-3-methylbutanoate)	(B488_01360)	Valine, Leucine, and Isoleucine Metabolism
KARA2	Ketol-acid reductoisomerase (2-Acetolactate)	(B488_01360)	Valine, Leucine, and Isoleucine Metabolism
KAS14	Beta-ketoacyl-ACP synthase	(B488_01070)	Fatty Acid Biosynthesis
LEUTRS	Leucyl-tRNA synthetase	(B488_00070)	Valine, Leucine, and Isoleucine Metabolism
LEUabcpp	L-leucine transport via ABC system (periplasm)	(B488_10380)	Transport
LYSTRS	Lysyl-tRNA synthetase	(B488_06400)	Lysine Biosynthesis
LYSabcpp	L-lysine transport via ABC system (periplasm)	(B488_07380) and (B488_06670)	Lysine Metabolism
MACPD	Malonyl-ACP decarboxylase	((B488_01070) or (B488_10100))	Fatty Acid Biosynthesis
MCOATA	Malonyl-CoA-ACP transacylase	(B488_10130)	Fatty Acid Biosynthesis
METAT	Methionine adenosyltransferase	(B488_01620)	Methionine Metabolism
METS	Methionine synthase	(B488_04950)	Methionine Metabolism
METabcpp	L-methionine transport via ABC system (periplasm)	((B488_10540) and (B488_10550) and (B488_10560)) or (B488_08860)	Transport
MSO3abcpp	Methanesulfonate transport via ABC system (periplasm)	(B488_10130))	Transport
MTHFC	Methenyltetrahydrofolate cyclohydrolase	(B488_03910)	One Carbon pool by folate
MTHFD	Methylenetetrahydrofolate dehydrogenase (NADP)	(B488_03910)	One Carbon pool by folate
MHPGLUT	5 methyltetrahydropteroyltriglutamate homocysteine S methyltransferase	(B488_03820) or (B488_08800)	Methionine Metabolism
NADH16pp	NADH dehydrogenase (ubiquinone-8 & 3 protons) (periplasm)	(B488_02570) and (B488_02580) and (B488_02590) and (B488_02600) and (B488_02610) and (B488_02620) and (B488_02630) and (B488_02640) and (B488_02650) and (B488_02660) and (B488_02670) and (B488_02680) and (B488_02690) and (B488_02700)	Oxidative Phosphorylation
NADK	NAD kinase	(B488_00710)	Nicotinate and Nicotinamide
NAt3_1p5pp	Sodium proton antiporter (H:NA is 1.5) (periplasm)	(B488_06670) or (B488_09960)	Transport
NDPK1	Nucleoside-diphosphate kinase (ATP:GDP)	(B488_02460)	Purine Metabolism
NDPK2	Nucleoside-diphosphate kinase (ATP:UDP)	(B488_02460)	Pyrimidine Metabolism
NDPK3	Nucleoside-diphosphate kinase (ATP:CDP)	(B488_02460)	Pyrimidine Metabolism
NDPK4	Nucleoside-diphosphate kinase (ATP:dTDP)	(B488_02460)	Pyrimidine Metabolism
NDPK5	Nucleoside-diphosphate kinase (ATP:dGDP)	(B488_02460)	Purine Metabolism
NDPK6	Nucleoside-diphosphate kinase (ATP:dUDP)	(B488_02460)	Pyrimidine Metabolism
NDPK7	Nucleoside-diphosphate kinase (ATP:dCDP)	(B488_02460)	Pyrimidine Metabolism
NDPK8	Nucleoside-diphosphate kinase (ATP:dADP)	(B488_02460)	Purine Metabolism
NI2uabcpp	Nickel transport via ABC system (uptake, periplasm)	(B488_03250)	Transport
NNATr	Nicotinate-nucleotide adenylyltransferase	(B488_12100)	Nicotinate and Nicotinamide
NO2t2rpp	Nitrite transport in via proton symport, reversible (periplasm)	(B488_06750)	Transport
OIVD1r	2-oxoisovalerate dehydrogenase (acylating; 4-methyl-2-oxopentaoate)	(B488_07420)	Valine, leucine and isoleucine degradation
OIVD2	2-oxoisovalerate dehydrogenase (acylating; 3-methyl-2-oxobutanoate)	(B488_07420)	Valine, leucine and isoleucine degradation
OIVD3	2-oxoisovalerate dehydrogenase (acylating; 3-methyl-2-oxopentanoate)	(B488_07420)	Valine, leucine and isoleucine degradation
OMPDC	Orotidine-5-phosphate decarboxylase	(B488_01160)	Pyrimidine Metabolism
ORNabcpp	Ornithine transport via ABC system (periplasm)	(B488_08860)	Lysine Metabolism
ORPT	Orotate phosphoribosyltransferase	(B488_06500)	Pyrimidine Metabolism
PANTS	Pantothenate synthase	(B488_11870)	Pantothenate and CoA Biosynthesis
PAPPT3	Phospho-N-acetylmuramoyl-pentapeptide-transferase (meso-2,6-diaminopimelate)	(B488_07140)	Peptidoglycan Biosynthesis
PDH	Pyruvate dehydrogenase	(B488_07400) or (B488_11040)	Glycolysis
PDX5POi	Pyridoxine 5-phosphate oxidase	(B488_02960)	Vitamin B6 Metabolism
PENTSOtex	PENTSOtex	(B488_11480)	Transport
PHETRS	Phenylalanyl-tRNA synthetase	(B488_10630) and (B488_10640)	Phenylalanine Tyrosine Tryptophan Biosynthesis
PMDPHT	Pyrimidine phosphatase	(B488_08800)	Riboflavin Metabolism
PPA	Inorganic diphosphatase	(B488_10200)	Oxidative Phosphorylation
PPBNGS	Porphobilinogen synthase	(B488_03540)	Porphyrin and Chlorophyll Metabolism
PPPGO	Protoporphyrinogen oxidase (aerobic)	(B488_08410)	Porphyrin and Chlorophyll Metabolism
PRAGSr	Phosphoribosylglycinamide synthase	(B488_08180)	Purine Metabolism
PRAIi	Phosphoribosylanthranilate isomerase (irreversible)	(B488_13090) or (B488_00850) or (B488_03030) or (B488_03020)	Phenylalanine Tyrosine Tryptophan Biosynthesis
PRASCSi	Phosphoribosylaminoimidazolesuccinocarboxamide synthase	(B488_05350)	Purine Metabolism
PRFGS	Phosphoribosylformylglycinamidine synthase	(B488_05310)	Purine Metabolism
PSP_L	Phosphoserine phosphatase (L-serine)	(B488_06380)	Glycine, Serine and threonine metabolism
RIBabcpp	D-ribose transport via ABC system (periplasm)	(B488_11480) or (B488_05640) or (B488_10540)	Transport
RPE	Ribulose 5-phosphate 3-epimerase	(B488_02730)	Pentose Phosphate Pathway
RPI	Ribose-5-phosphate isomerase	(B488_07390)	Pentose Phosphate Pathway
SDPTA	Succinyldiaminopimelate transaminase	(B488_01500)	Lysine Biosynthesis
SERAT	Serine O-acetyltransferase	(B488_03850)	Cysteine Metabolism
SERTRS	Seryl-tRNA synthetase	(B488_11110)	Glycine, Serine and threonine metabolism
SHCHF	Sirohydrochlorin ferrochelatase	(B488_09610)	Porphyrin and Chlorophyll Metabolism
SHK3Dr	Shikimate dehydrogenase	(B488_13740)	Phenylalanine Tyrosine Tryptophan Biosynthesis
SOTA	Succinylornithine transaminase	(B488_01500)	Arginine and Proline Metabolism
SUCD1	Succinate dehydrogenase	(B488_07490) and (B488_07480) and (B488_07500)	TCA Cycle
SUCDi	Succinate dehydrogenase (irreversible)	(B488_07490) and (B488_07480) and (B488_07500)	TCA Cycle
SULabcpp	Sulfate transport via ABC system (periplasm)	(B488_00260)	Sulfur Metabolism
TALA	Transaldolase	(B488_09590) or (B488_05910)	Pentose Phosphate Pathway
TAURabcpp	Taurine transport via ABC system (periplasm)	(B488_11480)	Transport
THRTRS	Threonyl-tRNA synthetase	(B488_06460)	Glycine, Serine and threonine metabolism
TPI	Triose-phosphate isomerase	(B488_04610)	Gluconeogenesis
TRPS1	Tryptophan synthase (indoleglycerol phosphate)	(B488_13070) or (B488_00380)	Phenylalanine Tyrosine Tryptophan Biosynthesis
TRPS2	Tryptophan synthase (indole)	(B488_13080) or (B488_09990)	Phenylalanine Tyrosine Tryptophan Biosynthesis
TSULabcpp	Thiosulfate transport via ABC system (periplasm)	(B488_10770)	Sulfur Metabolism
UPPN	B-ureidopropionase	(B488_04780)	Pantothenate and CoA Biosynthesis
VANKpp	VANKpp	(B488_06670) or (B488_05280)	Transport
VANLNtex	VANLNtex	(B488_06670) or (B488_05280)	Transport
VANLTtex	VANLTtex	(B488_06670) or (B488_05280)	Transport
VNLNpp	VNLNpp	(B488_06670) or (B488_05280)	Transport
pentso3abcpp	Pentso3abcpp	(B488_11480)	Transport
3PEPTabcpp	Tripeptide (LalaDgluMdap) transport via ABC system (periplasm)	((B488_03240) and (B488_03270) and (B488_03250) and (B488_03240) and (B488_03260)) or ((B488_10540) and (B488_10540)) or ((B488_11480) and (B488_08860))	Murein Recycling
4PEPTabcpp	Tetrapeptide (LalaDgluMdapDala) transport via ABC system (periplasm)	((B488_03260) and (B488_03240) and (B488_03240) and (B488_03270) and (B488_03250)) or ((B488_10540) and (B488_08860)) or ((B488_08860) and (B488_11480))	Murein Recycling
ACOLIPAabctex	Arabinose modified core oligosaccharide lipid A transport via ABC system (periplasm to extracellular)	((B488_02420) and (B488_02430) and (B488_06930) and (B488_13000) and (B488_13010) and (B488_02410) and (B488_11650))	Lipopolysaccharide Biosynthesis / Recycling
ADCS	4-amino-4-deoxychorismate synthase	((B488_05820) and (B488_10810)) or (B488_13110)	Cofactor and Prosthetic Group Biosynthesis
AGM3PApp	N-Acetyl-D-glucosamine(anhydrous)N-Acetylmuramyl-tripeptide amidase (periplasm)	(B488_00740)	Murein Recycling
AGM4PApp	N-Acetyl-D-glucosamine(anhydrous)N-Acetylmuramyl-tetrapeptide amidase (periplasm)	(B488_00740)	Murein Recycling
ALAALAabcpp	D-alanyl-D-alanine (DalaDala) transport via ABC system (periplasm)	((B488_03270) and (B488_03250) and (B488_03260) and (B488_03240)) or ((B488_03260) and (B488_10540)) or (B488_06080) or (B488_08860)	Transport, Inner Membrane
ALATA_D2	D-alanine transaminase	(B488_10890)	Cofactor and Prosthetic Group Biosynthesis
ALATA_L2	Alanine transaminase	(B488_10890)	Cofactor and Prosthetic Group Biosynthesis
ALAabcpp	L-alanine transport via ABC system (periplasm)	((B488_10260) and (B488_10280) and (B488_10270) and (B488_00950)) or (B488_00980) or ((B488_05380) and (B488_10290))	Transport, Inner Membrane
ASCBptspp	L-ascorbate transport via PEP:Pyr PTS (periplasm)	((B488_13600) and (B488_02780) and (B488_06020))	Transport, Inner Membrane
CGLYabcpp	L-Cysteinylglycine (Cys-Gly) transport via ABC system (periplasm)	((B488_03250) and (B488_03270) and (B488_03240) and (B488_10540)) or ((B488_03260) and (B488_10540))	Transport, Inner Membrane
CLIPAabctex	Cold lipid A transport via ABC system (periplasm to extracellular)	(B488_02430 and B488_13000 and B488_02420) or (B488_10260) or (B488_08860) or (B488_10150) or (B488_11480)	Lipopolysaccharide Biosynthesis / Recycling
CMtpp	Chloramphenicol transport via TolC system	((B488_09880) and (B488_09870) and (B488_09860)) or (B488_13370) or (B488_09950) or (B488_05630) or (B488_13390)	Transport, Outer Membrane
COLIPAPabctex	Core oligosaccharide lipid A diphosphate transport via ABC system (periplasm to extracellular)	((B488_02430) and (B488_06930) and (B488_13010) and (B488_13000) and (B488_02420))	Lipopolysaccharide Biosynthesis / Recycling
COLIPAabctex	Core oligosaccharide lipid A transport via ABC system (periplasm to extracellular)	((B488_02430) and (B488_13010) and (B488_06930) and (B488_13000) and (B488_02420))	Lipopolysaccharide Biosynthesis / Recycling
CRNDabcpp	D-carnitine transport via ABC system (periplasm)	(B488_02250)	Transport, Inner Membrane
CYSSADS	L-cysteine sulfinic acid desulfurase	(B488_08710))	Cysteine Metabolism
CYTBD2pp	Cytochrome oxidase bd (menaquinol-8: 2 protons) (periplasm)	(B488_10770) or ((B488_11480) and (B488_10780))	Oxidative Phosphorylation
DOXRBCNtpp	Doxorubicin transport via TolC system	((B488_09860) and (B488_09870) and (B488_09880)) or ((B488_05630) and (B488_13370)) or ((B488_13390) and (B488_09950)) or (B488_13380)	Transport, Outer Membrane
ECA4COLIPAabctex	Enterobacterial common antigen (x4) core oligosaccharide lipid A transport via ABC system (periplasm to extracellular)	((B488_13010) and (B488_02420) and (B488_06930) and (B488_13000) and (B488_02430))	Lipopolysaccharide Biosynthesis / Recycling
ENLIPAabctex	Phosphoethanolamine lipid A transport via ABC system (periplasm to extracellular)	((B488_06930) and (B488_13000) and (B488_02420) and (B488_02430) and (B488_13010))	Lipopolysaccharide Biosynthesis / Recycling
FUSAtpp	Fusidic acid transport via TolC system	((B488_09880) and (B488_09860) and (B488_09870)) or (B488_13370)	Transport, Outer Membrane
GRXR	Glutaredoxin reductase	(B488_05290)	Unassigned
GTHRDabcpp	Reduced glutathione via ABC system (periplasm)	((B488_03260) and (B488_03250) and (B488_03270) and (B488_03240)) or (B488_10540) or (B488_08860)	Transport, Inner Membrane
HPPK2	6-hydroxymethyl-dihydropterin pyrophosphokinase	(B488_08090)	Cofactor and Prosthetic Group Biosynthesis
INDOLEt2pp	Indole transport via proton symport, irreversible (periplasm)	(B488_09880)	Transport, Inner Membrane
K2L4Aabctex	KDO(2)-lipid IV A transport via ABC system (periplasm to extracellular)	(B488_05650)	Lipopolysaccharide Biosynthesis / Recycling
KAS15	Beta-ketoacyl-ACP synthase (2)	(B488_10100) or (B488_09730) or (B488_09740)	Membrane Lipid Metabolism
KDOPS	3-deoxy -D-manno-octulosonic -acid 8-phosphate synthase	(B488_10980)	Lipopolysaccharide Biosynthesis / Recycling
LIPAabctex	Lipid A transport via ABC system (periplasm to extracellular)	(B488_05650)	Lipopolysaccharide Biosynthesis / Recycling
MALTHXabcpp	Maltohexaose transport via ABC system (periplasm)	(B488_10770) and (B488_10780) and (B488_10790)	Transport, Inner Membrane
MALTPTabcpp	Maltopentaose transport via ABC system (periplasm)	(B488_10770) and (B488_10780) and (B488_10790)	Transport, Inner Membrane
MALTTRabcpp	Maltotriose transport via ABC system (periplasm)	(B488_10770) and (B488_10780) and (B488_10790)	Transport, Inner Membrane
MALTTTRabcpp	Maltotetraose transport via ABC system (periplasm)	(B488_10770) and (B488_10780) and (B488_10790)	Transport, Inner Membrane
MALTabcpp	Maltose transport via ABC system (periplasm)	(B488_10770) and (B488_10780) and (B488_10790)	Transport, Inner Membrane
MINCYCtpp	Minocycline transport via TolC system	(B488_09870)	Transport, Outer Membrane
NADH17pp	NADH dehydrogenase (menaquinone-8 & 3 protons) (periplasm)	(B488_02570) and (B488_02580) and (B488_02590) and (B488_02600) and (B488_02610) and (B488_02620) and (B488_02630) and (B488_02640) and (B488_02650) and (B488_02660) and (B488_02670) and (B488_02680) and (B488_02690) and (B488_02700)	Oxidative Phosphorylation
NADH18pp	NADH dehydrogenase (demethylmenaquinone-8 & 3 protons) (periplasm)	(B488_02570) and (B488_02580) and (B488_02590) and (B488_02600) and (B488_02610) and (B488_02620) and (B488_02630) and (B488_02640) and (B488_02650) and (B488_02660) and (B488_02670) and (B488_02680) and (B488_02690) and (B488_02700)	Oxidative Phosphorylation
NADHHR	NADH hydratase	(B488_12180)	Metabolite Repair
NADHHS	NADH hydratase	(B488_12180)	Metabolite Repair
NADPHHR	NADPH hydratase	(B488_12180)	Metabolite Repair
NADPHHS	NADPH hydratase	(B488_12180)	Metabolite Repair
NADPHQR3	NADPH Quinone Reductase (Menaquinone-8)	(B488_05890)	Oxidative Phosphorylation
NOVBCNtpp	Novobiocin transport via TolC system	(B488_09870)	Transport, Outer Membrane
O16A4COLIPAabctex	O16 antigen (x4) core oligosaccharide lipid A transport via ABC system (periplasm to extracellular)	(B488_13000) and (B488_13010) and (B488_13020)	Lipopolysaccharide Biosynthesis / Recycling
OCTDPS	Octaprenyl pyrophosphate synthase	(B488_00690)	Cofactor and Prosthetic Group Biosynthesis
OMBZLM	2-Octaprenyl-6-methoxy-benzoquinol methylase	(B488_00690)	Cofactor and Prosthetic Group Biosynthesis
RFAMPtpp	Rifampin transport via TolC system	(B488_09870) or (B488_13370)	Transport, Outer Membrane
RNDR3b	Ribonucleoside-diphosphate reductase (CDP) (glutaredoxin)	(B488_03580) and (B488_03570)	Nucleotide Salvage Pathway
RNDR4b	Ribonucleoside-diphosphate reductase (UDP) (glutaredoxin)	(B488_02930)	Nucleotide Salvage Pathway
S2FE2SR	SUF [2Fe-2S] regeneration	(B488_08720) and (B488_02490) and (B488_08730) and (B488_08710)	Cofactor and Prosthetic Group Biosynthesis
S2FE2SS	SUF [2Fe-2S] Synthesis	(B488_08720) and (B488_02490) and (B488_08730) and (B488_08710)	Cofactor and Prosthetic Group Biosynthesis
S2FE2SS2	SUF [2Fe-2S] Synthesis II	(B488_08720) and (B488_02490) and (B488_08730) and (B488_08710)	Cofactor and Prosthetic Group Biosynthesis
S2FE2ST	SUF [2Fe-2S] Transfer	(B488_08720) and (B488_02490) and (B488_08730) and (B488_08710)	Cofactor and Prosthetic Group Biosynthesis
S4FE4SR	SUF [4Fe-4S] Reduction	(B488_08720) and (B488_02490) and (B488_08730) and (B488_08710)	Cofactor and Prosthetic Group Biosynthesis
S4FE4ST	SUF [4Fe-4S] Transfer	(B488_08720) and (B488_02490) and (B488_08730) and (B488_08710)	Cofactor and Prosthetic Group Biosynthesis
SCYSDS	SUF Cysteine desulfuration	(B488_08710)	Cofactor and Prosthetic Group Biosynthesis
TTRCYCtpp	Tetracycline transport via TolC system	(B488_09880)	Transport, Outer Membrane
UDCPDPS	Undecaprenyl diphosphate synthase	(B488_00440)	Cofactor and Prosthetic Group Biosynthesis
BUTSO3abcpp	Butanesulfonate transport via ABC system (periplasm)	((B488_11480) and (B488_10550) and (B488_10780))	Transport; Inner Membrane
FEex	Iron transporter	((B488_04500) and (B488_11150)) or (B488_10030)	iron metabolism
FEpp	Iron transporter	((B488_11150) and (B488_04500)) or (B488_10030) or (B488_08420)	iron metabolism
Kt3pp	Potassium transport out via proton antiport (periplasm)	(B488_06670) or (B488_09960)	Inorganic Ion Transport and Metabolism
SULFACabcpp	Sulfoacetate transport via ABC system (periplasm)	(B488_11480)	Transport; Inner Membrane
THZPSN	Thiazole phosphate synthesis	(B488_01030)	Cofactor and Prosthetic Group Biosynthesis

## Sheet: Table S2
Table S2. Reactions present in BT-1 and absent in CLas strains
Reaction ID	Reaction Name	Subsystem	General Subsystem
AASAD3	L-aminoadipate-semialdehyde dehydrogenase (NADH)	Lysine Metabolism	Amino acid metabolism
AHSERL2	O acetylhomoserine thiol lyase	Methionine Metabolism	Amino acid metabolism
ALATA_L	L-alanine transaminase	Alanine and Aspartate Metabolism	Amino acid metabolism
ARGTRS	Arginyl-tRNA synthetase	Arginine and Proline Metabolism	Amino acid metabolism
BETALDHx	Betaine-aldehyde dehydrogenase	Glycine, Serine and threonine metabolism	Amino acid metabolism
CHOLSH	CHOLSH	Glycine, Serine and threonine metabolism	Amino acid metabolism
CYSTGL	Cystathionine g lyase	Methionine Metabolism	Amino acid metabolism
CYSTL	Cystathionine b-lyase	Methionine Metabolism	Amino acid metabolism
G2PP	Glycerol-2-phosphate phosphatase	Alternate Carbon Metabolism	Amino acid metabolism
G5SD	Glutamate-5-semialdehyde dehydrogenase	Arginine and Proline Metabolism	Amino acid metabolism
GLUR	Glutamate racemase	Glutamate Metabolism	Amino acid metabolism
HPYRRx	Hydroxypyruvate reductase (NADH)	Glycine, Serine and threonine metabolism	Amino acid metabolism
HSERTA	Homoserine O trans acetylase	Methionine Metabolism	Amino acid metabolism
LYSMO	LYSMO	Lysine Metabolism	Amino acid metabolism
METGL	Methionine g lyase	Methionine Metabolism	Amino acid metabolism
METS	Methionine synthase	Methionine Metabolism	Amino acid metabolism
METSOXR1	L-methionine-S-oxide reductase	Methionine Metabolism	Amino acid metabolism
METSOXR2	L-methionine-R-sulfoxide reductase	Methionine Metabolism	Amino acid metabolism
MMTSAO	(S)-Methylmalonate semialdehyde:NAD+ oxidoreductase (CoA-propanoylating)	Valine, leucine and isoleucine degradation	Amino acid metabolism
MTRPOX	N-methyltryptophan oxidase	Glycine and Serine Metabolism	Amino acid metabolism
OXPTNDH	Glutarate-semialdehyde:NAD+ oxidoreductase	Lysine Metabolism	Amino acid metabolism
P5CD	1-pyrroline-5-carboxylate dehydrogenase	Arginine and Proline Metabolism	Amino acid metabolism
P5CR	Pyrroline-5-carboxylate reductase	Arginine and Proline Metabolism	Amino acid metabolism
PGCD	Phosphoglycerate dehydrogenase	Glycine, Serine and threonine metabolism	Amino acid metabolism
PROD2	Proline dehydrogenase	Arginine and Proline Metabolism	Amino acid metabolism
PROt2rpp	L-proline reversible transport via proton symport (periplasm)	Arginine and Proline Metabolism	Amino acid metabolism
SARCOX	Sarcosine oxidase	Glycine and Serine Metabolism	Amino acid metabolism
SGSAD	Succinylglutamic semialdehyde dehydrogenase	Arginine and Proline Metabolism	Amino acid metabolism
SHSL1	O-succinylhomoserine lyase (L-cysteine)	Methionine Metabolism	Amino acid metabolism
SLCYSS	O-acetyl-L-serine sulfhydrylase	Cysteine Metabolism	Amino acid metabolism
TRPS1	Tryptophan synthase (indoleglycerol phosphate)	Phenylalanine Tyrosine Tryptophan Biosynthesis	Amino acid metabolism
TRPTRS	Tryptophanyl-tRNA synthetase	tRNA Charging	Amino acid metabolism
FBA	Fructose-bisphosphate aldolase	Glycolysis	Carbohydrate metabolism
FBP	Fructose-bisphosphatase	Glycolysis	Carbohydrate metabolism
FRD2	Fumarate reductase	Citric Acid Cycle	Carbohydrate metabolism
FRD3	Fumarate reductase	Citric Acid Cycle	Carbohydrate metabolism
FRUpts	D-fructose transport via PEP:Pyr PTS	Fructose Metabolism	Carbohydrate metabolism
G6PI	Glucose 6 phosphate isomerase	Pentose Phosphate Pathway	Carbohydrate metabolism
GADktpp	GADktpp	Glycolysis	Carbohydrate metabolism
LDH_D	D-lactate dehydrogenase	Pyruvate Met	Carbohydrate metabolism
PGLCNDH	PGLCNDH	Glycolysis	Carbohydrate metabolism
14GLUCANabcpp	1,4-alpha-D-glucan transport via ABC system (periplasm)	Transport, Inner Membrane	Cell envelope
ALAALAabcpp	D-alanyl-D-alanine (DalaDala) transport via ABC system (periplasm)	Transport, Inner Membrane	Cell envelope
ALAabcpp	L-alanine transport via ABC system (periplasm)	Transport, Inner Membrane	Cell envelope
CGLYabcpp	L-Cysteinylglycine (Cys-Gly) transport via ABC system (periplasm)	Transport, Inner Membrane	Cell envelope
CMtpp	Chloramphenicol transport via TolC system	Transport, Outer Membrane	Cell envelope
CRNDt2rpp	D-carnitine outward transport (H+ antiport)	Transport; Inner Membrane	Cell envelope
CRNt2rpp	L-carnitine outward transport (H+ antiport)	Transport; Inner Membrane	Cell envelope
CTBTt2rpp	Cronobetaine outward transport (H+ antiport)	Transport; Inner Membrane	Cell envelope
DOXRBCNtpp	Doxorubicin transport via TolC system	Transport, Outer Membrane	Cell envelope
EAR100x	Enoyl-[acyl-carrier-protein] reductase (NADH) (n-C10:0)	Cell Envelope Biosynthesis	Cell envelope
EAR121x	Enoyl-[acyl-carrier-protein] reductase (NADH) (n-C12:1)	Cell Envelope Biosynthesis	Cell envelope
EAR180x	Enoyl-[acyl-carrier-protein] reductase (NADH) (n-C18:0)	Cell Envelope Biosynthesis	Cell envelope
FUSAtpp	Fusidic acid transport via TolC system	Transport, Outer Membrane	Cell envelope
GTHRDabcpp	Reduced glutathione via ABC system (periplasm)	Transport, Inner Membrane	Cell envelope
INDOLEt2pp	Indole transport via proton symport, irreversible (periplasm)	Transport, Inner Membrane	Cell envelope
MALTHXabcpp	Maltohexaose transport via ABC system (periplasm)	Transport, Inner Membrane	Cell envelope
MALTPTabcpp	Maltopentaose transport via ABC system (periplasm)	Transport, Inner Membrane	Cell envelope
MALTTRabcpp	Maltotriose transport via ABC system (periplasm)	Transport, Inner Membrane	Cell envelope
MALTTTRabcpp	Maltotetraose transport via ABC system (periplasm)	Transport, Inner Membrane	Cell envelope
MALTabcpp	Maltose transport via ABC system (periplasm)	Transport, Inner Membrane	Cell envelope
METDabcpp	D-methionine transport via ABC system (periplasm)	Transport, Inner Membrane	Cell envelope
MI1PP	Myo-inositol 1-phosphatase	Cell Envelope Biosynthesis	Cell envelope
MINCYCtpp	Minocycline transport via TolC system	Transport, Outer Membrane	Cell envelope
NOVBCNtpp	Novobiocin transport via TolC system	Transport, Outer Membrane	Cell envelope
PROGLYabcpp	L-Prolinylglycine (Pro-Gly) transport via ABC system (periplasm)	Transport, Inner Membrane	Cell envelope
RFAMPtpp	Rifampin transport via TolC system	Transport, Outer Membrane	Cell envelope
SULFACabcpp	Sulfoacetate transport via ABC system (periplasm)	Transport; Inner Membrane	Cell envelope
TTRCYCtpp	Tetracycline transport via TolC system	Transport, Outer Membrane	Cell envelope
CYTBD2pp	Cytochrome oxidase bd (menaquinol-8: 2 protons) (periplasm)	Oxidative Phosphorylation	Energy metabolism
CYTBDpp	Cytochrome oxidase bd (ubiquinol-8: 2 protons) (periplasm)	Oxidative Phosphorylation	Energy metabolism
GLU5K	Glutamate 5-kinase	Urea cycle/amino group metabolism	Energy metabolism
NADPHQR3	NADPH Quinone Reductase (Menaquinone-8)	Oxidative Phosphorylation	Energy metabolism
NADPHQR4	NADPH Quinone Reductase (2-Demethylmenaquinone-8)	Oxidative Phosphorylation	Energy metabolism
GLYALDDr	D-Glyceraldehyde dehydrogenase	Glycerophospholipid Metabolism	Fatty acid metabolism
GLYALDtpp	Glyceraldehyde facilitated diffusion (periplasm)	Glycerophospholipid Metabolism	Fatty acid metabolism
3PEPTabcpp	Tripeptide (LalaDgluMdap) transport via ABC system (periplasm)	Murein Recycling	Glycan biosynthesis and metabolism
4PEPTabcpp	Tetrapeptide (LalaDgluMdapDala) transport via ABC system (periplasm)	Murein Recycling	Glycan biosynthesis and metabolism
AGM3PApp	N-Acetyl-D-glucosamine(anhydrous)N-Acetylmuramyl-tripeptide amidase (periplasm)	Murein Recycling	Glycan biosynthesis and metabolism
AGM4PApp	N-Acetyl-D-glucosamine(anhydrous)N-Acetylmuramyl-tetrapeptide amidase (periplasm)	Murein Recycling	Glycan biosynthesis and metabolism
KDOCT2	3-deoxy-manno-octulosonate cytidylyltransferase	Lipopolysaccharide Biosynthesis / Recycling	Glycan biosynthesis and metabolism
UHGADA	UDP-3-O-acetylglucosamine deacetylase	Lipopolysaccharide Biosynthesis / Recycling	Glycan biosynthesis and metabolism
ADCS	4-amino-4-deoxychorismate synthase	Cofactor and Prosthetic Group Biosynthesis	Metabolism of cofactors and vitamins
AMPMS2	4-amino-2-methyl-5-phosphomethylpyrimidine synthetase	Thiamine Metabolism	Metabolism of cofactors and vitamins
ASP1DC	Aspartate 1-decarboxylase	Cofactor and Prosthetic Group Biosynthesis	Metabolism of cofactors and vitamins
DHPS	Dihydropteroate synthase	Folate Biosynthesis	Metabolism of cofactors and vitamins
DHPS2	Dihydropteroate synthase	Cofactor and Prosthetic Group Biosynthesis	Metabolism of cofactors and vitamins
HMPK1	Hydroxymethylpyrimidine kinase (ATP)	Thiamine Metabolism	Metabolism of cofactors and vitamins
HPPK2	6-hydroxymethyl-dihydropterin pyrophosphokinase	Cofactor and Prosthetic Group Biosynthesis	Metabolism of cofactors and vitamins
NADDP	NAD diphosphatase	Cofactor and Prosthetic Group Biosynthesis	Metabolism of cofactors and vitamins
NMNDA	Nicotinamide-nucleotide amidase	Cofactor and Prosthetic Group Biosynthesis	Metabolism of cofactors and vitamins
NNAM	Nicotinamidase	Cofactor and Prosthetic Group Biosynthesis	Metabolism of cofactors and vitamins
THZPSN	Thiazole phosphate synthesis	Cofactor and Prosthetic Group Biosynthesis	Metabolism of cofactors and vitamins
UDCPDPS	Undecaprenyl diphosphate synthase	Cofactor and Prosthetic Group Biosynthesis	Metabolism of cofactors and vitamins
NADPHQR2	NADPH Quinone Reductase (Ubiquinone-8)	others	Metabolism of other amino acids
ADK3	Adentylate kinase (GTP)	Nucleotide Salvage Pathway	Nucleotide metabolism
ADK4	Adentylate kinase (ITP)	Nucleotide Salvage Pathway	Nucleotide metabolism
ADNK1	Adenosine kinase	Nucleotide Salvage Pathway	Nucleotide metabolism
GTPDPDP	Guanosine-5-triphosphate,3-diphosphate diphosphatase	Purine Metabolism	Nucleotide metabolism
GTPDPK	GTP diphosphokinase	Purine Metabolism	Nucleotide metabolism
GUAPRT	Guanine phosphoribosyltransferase	Purine Metabolism	Nucleotide metabolism
PPGPPDP	Guanosine-3,5-bis(diphosphate) 3-diphosphatase	Purine Metabolism	Nucleotide metabolism
3OXOADPt_pp	3OXOADPt LPAREN pp RPAREN	B-Ketoadipate pathway	Xenobiotics biodegradation and metabolism
COALDDH	COALDDH	B-Ketoadipate pathway	Xenobiotics biodegradation and metabolism
VNDH	VNDH	B-Ketoadipate pathway	Xenobiotics biodegradation and metabolism
VNDH_2	4-hydroxybenzaldehyde dehydrogenase	B-Ketoadipate pathway	Xenobiotics biodegradation and metabolism
VNDH_3	VNDH 3	B-Ketoadipate pathway	Xenobiotics biodegradation and metabolism

## Sheet: Table S3
Table S3. Culture media compositions and imposed constraints
Components	Reaction ID	BM-7 (mg/L)	M13 (mg/L)	M14 (mg/L)	M15 (mg/L)		Reaction ID	BM-7	M13	M14	M15	Roots
Inorganic salts							EX_glc__D_e	-1.5	0	-1.5	-1.5	-10
Calcium chloride dehydrate		165	1320	1320	1320		EX_so4_e	-100	-100	-100	-100	-100
Magnesium chloride anhydrous		1068.2	1068.2	1068.2	1068.2		EX_pi_e	-100	-100	-100	-100	-100
Ammonium sulfate anhydrous		98	1356.7	1356.7	1356.7		EX_ala__L_e	-0.129795	-0.519181	-0.129795	-0.129795	0
Potassium chloride	EX_so4_e	3750	2240	2240	2240		EX_arg__L_e	-0.515699	-2.06279	-0.515699	-0.515699	0
Sodium phosphate monobasic monohydrate	EX_pi_e	125	1007	1007	1007		EX_asp__L_e	-0.212	-0.212	-0.212	-0.212	0
Amino acids							EX_asn__L_e	-0.237564	-0.950255	-0.237564	-0.237564	0
L/β-alanine	EX_ala__L_e	447.25	447.25	447.25	447.25		EX_cys__L_e	-0.0163619	-0.0654476	-0.0163619	-0.0163619	0
L-arginine-HCl	EX_arg__L_e	1777	1777	1777	1777		EX_glu__L_e	-0.43595	-1.7438	-0.43595	-0.43595	0
L-asparagine monohydrate	EX_asp__L_e	1075.45	1075.45	1075.45	1075.45		EX_gln__L_e	-0.103906	-0.103906	-0.103906	-0.103906	0
L-aspartic acid	EX_asn__L_e	818.6	818.6	818.6	818.6		EX_gly_e	-0.249437	-0.997747	-0.249437	-0.249437	0
L-cystine-2HCl	EX_cys__L_e	56.38	56.38	56.38	56.38		EX_his__L_e	-0.686663	-2.74665	-0.686663	-0.686663	0
L-glutamic acid	EX_glu__L_e	1502.2	1502.2	1502.2	1502.2		EX_ile__L_e	-0.199477	-0.797908	-0.199477	-0.199477	0
L-glutamine	EX_glu__L_e	358.04	358.04	358.04	358.04		EX_leu__L_e	-0.172061	-0.688244	-0.172061	-0.172061	0
Glycine	EX_gly_e	859.512	859.512	859.512	859.512		EX_lys__L_e	-0.42511	-1.70044	-0.42511	-0.42511	0
L-histidine hydrochloride monohydrate	EX_his__L_e	2366.11	2366.11	2366.11	2366.11		EX_met__L_e	-0.197022	-0.788087	-0.197022	-0.197022	0
L-isoleucine	EX_ile__L_e	687.36	687.36	687.36	687.36		EX_phe__L_e	-0.229154	-0.916615	-0.229154	-0.229154	0
L-leucine	EX_leu__L_e	592.89	592.89	592.89	592.89		EX_pro__L_e	-0.272972	-1.09189	-0.272972	-0.272972	0
L-lysine-HCl	EX_lys__L_e	1464.85	1464.85	1464.85	1464.85		EX_ser__L_e	-0.274176	-0.174	-0.274176	-0.274176	0
L-methionine	EX_met__L_e	678.9	678.9	678.9	678.9		EX_thr__L_e	-0.133437	-0.53375	-0.133437	-0.133437	0
L-phenylalanine	EX_phe__L_e	789.62	789.62	789.62	789.62		EX_trp__L_e	-0.108459	-0.433837	-0.108459	-0.108459	0
L-proline	EX_pro__L_e	940.61	940.61	940.61	940.61		EX_tyr__L_e	-0.113579	-0.454314	-0.113579	-0.113579	0
DL-serine	EX_ser__L_e	944.76	944.76	944.76	944.76		EX_val__L_e	-0.186984	-0.747934	-0.186984	-0.186984	0
L-threonine	EX_thr__L_e	459.8	459.8	459.8	459.8		EX_glyb_e	-0.05	-0.2	-0.05	-0.05	0
L-tryptophan	EX_trp__L_e	373.73	373.73	373.73	373.73		EX_orn_e	-0.25	-0.25	-0.25	-0.25	0
L-tyrosine disodium salt	EX_tyr__L_e	391.37	391.37	391.37	391.37		EX_btn_e	0	-0.01	-0.01	-0.01	0
L-valine	EX_val__L_e	644.31	644.31	644.31	644.31		EX_ins_e	0	-0.02	-0.02	-0.02	0
Betaine	EX_glyb_e	0.31	0.31	0.31	0.31		EX_nac_e	0	-0.02	-0.02	-0.02	0
Ornithine	EX_orn_e	229.96	229.96	229.96	229.96		EX_pnto__R_e	0	-0.02	-0.02	-0.02	0
Methionine sulfoxide		18.2	18.2	18.2	18.2		EX_4abz_e	0	-0.02	-0.02	-0.02	0
Vitamins							EX_ribflv_e	0	-0.02	-0.02	-0.02	0
Biotin	EX_btn_e	0	0.1	0.1	0.1		EX_thm_e	0	-0.02	-0.02	-0.02	-10
Choline Chloride		0	1000	1000	1000		EX_urea_e	-0.2	0	0	0	0
Folic Acid		0	0.2	0.2	0.2		EX_cit_e	0	0	0	-0.35	0
Myo-Inositol	EX_ins_e	0	0.2	0.2	0.2		EX_akg_e	-0.35	0	0	0	0
Niacin	EX_nac_e	0	0.2	0.2	0.2		EX_mal__L_e	0	0	-0.01	-0.01	0
D-Calcium pantothenate	EX_pnto__R_e	0	0.2	0.2	0.2		EX_fum_e	0	0	-0.01	-0.01	0
Para-aminobenzoic acid (PABA)	EX_4abz_e	0	0.2	0.2	0.2		EX_fru_e	0	0	-0.2	-0.2	-10
Pyrodoxine-HCl		0	0.2	0.2	0.2		EX_succ_e	0	0	-0.02	-0.02	0
Riboflavin	EX_ribflv_e	0	0.2	0.2	0.2		EX_cobalt2_e	-100	-100	-100	-100	-100
Thiamine-HCl	EX_thm_e	0	0.2	0.2	0.2		EX_fe2_e	-100	-100	-100	-100	-100
Urea	EX_urea_e	290	0	0	0		EX_h2_e	-100	-100	-100	-100	-100
Organic acids							EX_h2o_e	-100	-100	-100	-100	-100
Citric acid	EX_cit_e	0	0	0	2500		EX_h_e	-100	-100	-100	-100	-100
a-ketoglutarate	EX_akg_e	2000	0	0	0		EX_na1_e	-100	-100	-100	-100	-100
ACES		10000	0	0	0		EX_nh4_e	-100	-100	-100	-100	-5
malate	EX_mal__L_e	0	0	4.64	4.64		EX_o2_e	-0.015	-0.015	-0.015	-0.015	-100
fumarate	EX_fum_e	0	0	4.8	4.8		EX_no3_e	0	0	0	0	-100
maltose		0	0	616	616
fructose	EX_fru_e	0	0	293	293
succinate	EX_succ_e	0	0	8.27	8.27
Glucose	EX_glc__D_e	1250	0	5667	5667

## Sheet: Table S4
Table S4. Connectivity analysis by metabolite in the culture medium
	Degree of connectivity							Pricted benefial fraction by metabolite
Metabolite	CLas A4	CLas FL17	CLas gxpsy	CLas Ishi-1	CLas psy62	CLas YCPsy	L. crescens BT-1	CLas A4	CLas FL17	CLas gxpsy	CLas Ishi-1	CLas psy62	CLas YCPsy	L. crescens BT-1
Glc-D	2	2	2	2	2	2	4	1	1	1	1	1	1	0.5
Pi	149	127	127	127	127	127	134	0.261745	0.307087	0.307087	0.307087	0.307087	0.307087	0.261194
Ala-L	8	8	8	8	8	8	11	0.25	0.25	0.25	0.25	0.25	0.25	0.0909091
Arg-L	5	5	5	5	5	5	6	0.6	0.6	0.6	0.6	0.6	0.6	0.333333
Asp-L	14	14	14	14	14	14	15	0.642857	0.642857	0.642857	0.642857	0.642857	0.642857	0.533333
Asn-L	3	3	3	3	3	3	3	0.666667	0.666667	0.666667	0.666667	0.666667	0.666667	0.666667
Cys-L	8	8	8	8	8	8	10	0.25	0.25	0.25	0.25	0.25	0.25	0.2
Glu-L	35	35	35	35	35	35	39	0.657143	0.657143	0.714286	0.657143	0.657143	0.657143	0.564103
Gln-L	17	17	17	17	17	17	18	0.529412	0.529412	0.647059	0.529412	0.529412	0.529412	0.555556
Gly	12	12	12	12	12	12	12	0.5	0.5	0.5	0.5	0.5	0.5	0.916667
His-L	3	3	3	3	3	3	3	0.666667	0.666667	0.666667	0.666667	0.666667	0.666667	0.666667
Ile-L	4	4	4	4	4	4	4	0.5	0.5	0.5	0.5	0.5	0.5	0.5
Leu-L	4	4	4	4	4	4	4	0.5	0.5	0.5	0.5	0.5	0.5	0.5
Lys-L	4	4	4	4	4	4	5	0.5	0.5	0.5	0.5	0.5	0.5	0.4
Met-L	8	8	7	8	8	8	12	0.25	0.25	0.285714	0.25	0.25	0.25	0.25
Phe-L	4	4	4	4	4	4	4	0.5	0.5	0.5	0.5	0.5	0.5	0.5
Pro-L	5	5	6	5	5	5	7	0.4	0.4	0.333333	0.4	0.4	0.4	0.285714
Ser-L	14	14	14	14	14	14	15	0.714286	0.714286	0.714286	0.714286	0.714286	0.714286	0.6
Thr-L	6	6	6	6	6	6	6	0.666667	0.666667	0.666667	0.666667	0.666667	0.666667	0.5
Trp-L	3	3	3	3	3	3	6	0.666667	0.666667	0.666667	0.666667	0.666667	0.666667	0.166667
Tyr-L	4	4	4	4	4	4	5	0.5	0.5	0.5	0.5	0.5	0.5	0.4
Val-L	4	4	4	4	4	4	4	0.5	0.5	0.5	0.5	0.5	0.5	0.5
Glyb	2	2	2	2	2	2	2	0	0	0	0	0	0	0
Orn	6	6	6	6	6	6	6	0.666667	0.666667	0.666667	0.666667	0.666667	0.666667	0.666667
Btn	3	3	3	3	3	3	4	0	0	0	0	0	0	0
Ins	2	2	2	2	2	2	1	0	0	0	0	0	0	0
Nac	2	2	2	2	2	2	2	0	0	0	0	0	0	0
Pnto-R	3	3	3	3	3	3	4	0.666667	0.666667	0.666667	0.666667	0.666667	0.666667	0.5
4abz	3	3	3	3	3	3	5	0.666667	0.666667	0.666667	0.666667	0.666667	0.666667	0.4
Ribflv	3	3	3	3	3	3	2	0.666667	0.666667	0.666667	0.666667	0.666667	0.666667	0
Thm	2	2	2	2	2	2	2	0	0	0	0	0	0	0
Urea	3	3	3	3	3	3	3	0.333333	0.333333	0.333333	0.333333	0.333333	0.333333	0
Cit	4	4	4	4	4	4	4	0.25	0.25	0.25	0.25	0.25	0.25	0
Akg	19	19	19	19	19	19	19	0.684211	0.684211	0.684211	0.684211	0.684211	0.684211	0.631579
Mal-L	5	5	3	5	5	5	5	0.2	0.2	0.666667	0.2	0.2	0.2	0
Fum	8	8	8	8	8	8	10	0.5	0.5	0.5	0.5	0.5	0.5	0.3
Fru	1	1	1	1	1	1	2	0	0	0	0	0	0	0
Succ	9	9	9	9	9	9	12	0.666667	0.666667	0.666667	0.666667	0.666667	0.666667	0.333333

## Sheet: Table S5
Table S5. Preprocessing results of RNA-sequencing data (metadata)
Sample	Sample ID	BioProject number	BioSample number	Raw Reads	After_Trim	Bacterial rRNA abundance	After Trim rRNA	Citrus (%)	After Trim Citrus	After Trim psyllid	CLas psy62 (%)	Reads CLas psy62	CLas A4 (%)	Reads CLas A4	CLas FL17 (%)	Reads CLas FL17	CLas gxpsy (%)	Reads CLas gxpsy	CLas YCPsy (%)	Reads CLas YCPsy	CLas Ishi-1 (%)	Reads CLas Ishi-1	CLas BT-1 (%)	Reads CLas BT-1
Phloem from cultivar seven	S2	PRJNA509215	SAMN10574179	30672168	30631057	0.8108	5794478	0.7832	1256133	1256133	0.0039	4853	0.0038	4761	0.0038	4811	0.004	6288	0.0038	4792	0.0033	4100	0.0008	1036
	S23	PRJNA509215	SAMN10574180	1908993688	1903100504	0.801	94670523	0.8519	14017480	14017480	0.0052	72858	0.0051	71088	0.0051	72050	0.0053	74516	0.0051	71756	0.0044	62255	0.0012	16447
Phloem from cultivar washington	S7	PRJNA509215	SAMN10574181	24922041	22780749	0.568	9840815	0.8397	1577319	1577319	0.0012	1961	0.0013	1985	0.0012	1956	0.0013	2854	0.0012	1959	0.0012	1903	0.0004	626
	S8	PRJNA509215	SAMN10574182	8456409	8372787	0.3036	5831076	0.806	1131307	1131307	0.0016	1769	0.0016	1780	0.0016	1767	0.0016	3048	0.0016	1774	0.0015	1724	0.0003	354
	S9	PRJNA509215	SAMN10574183	14144915	14086749	0.5866	5823961	0.8309	984932	984932	0.0014	1338	0.0014	1351	0.0014	1332	0.0014	2250	0.0014	1343	0.0013	1306	0.0003	305
Phloem from cultivar tango	S21	PRJNA509215	SAMN10574184	1829659200	1767973740	0.5023	219961284	0.9147	18761011	18761011	0.0013	24434	0.0013	24456	0.0013	24296	0.0013	24792	0.0013	24261	0.0012	22803	0.0004	7835
	S22	PRJNA509215	SAMN10574185	508233228	475811112	0.2599	88042503	0.9275	6380258	6380258	0.0048	30726	0.0048	30902	0.0048	30640	0.0049	31101	0.0048	30705	0.0047	30241	0.0008	4983
ACP alimentary canals	S19	PRJNA509215	SAMN10574186	47653173	47205209	0.7215	13146872	0.0039	13095939	4245182	0.0169	71842	0.0169	71917	0.0169	71695	0.017	72363	0.0169	71717	0.0164	69789	0.0023	9879
	S20	PRJNA509215	SAMN10574187	38361432	36064109	0.2652	26499381	0.0033	26412346	6014036	0.0333	200151	0.0333	200487	0.0332	199679	0.0335	201433	0.0332	199945	0.0321	193218	0.004	23758

## Sheet: Table S6
Table S6. Analysis of RNA-sequencing data
Unique essential genes			Unique no essential genes
Gene	Subsystem	Reaction ID	Gene	Subsystem	Reaction ID
CLas A4			CLas A4
VBICanLib130745_0017	Glycolysis	ME1	VBICanLib130745_0192	Methionine Metabolism	FMETTRS
VBICanLib130745_0058	Transport	ARGabcpp	VBICanLib130745_0396	TCA Cycle	ICL
VBICanLib130745_0085	Oxidative Phosphorylation	CYTBO3_4pp	VBICanLib130745_0528	Pentose Phosphate Pathway	GND
VBICanLib130745_0171	Purine and Pyrimidine Biosynthesis	DHORD2	VBICanLib130745_0564	Glycine, Serine and threonine metabolism	SERTRS
VBICanLib130745_0173	Gluconeogenesis	PGM	VBICanLib130745_0850	Glycine, Serine and threonine metabolism	GLYCK
VBICanLib130745_0190	Urea cycle/amino group metabolism	AGPR	VBICanLib130745_1000	TCA Cycle	AKGDH
VBICanLib130745_0225	Urea cycle/amino group metabolism	ACGS	CLas FL17
VBICanLib130745_0319	Nucleotide Salvage Pathway	RNDR1b	RH08_00340	Purine Metabolism	ADSL2r
VBICanLib130745_0325	Phenylalanine Tyrosine Tryptophan Biosynthesis	ANPRT	RH08_01630	TCA Cycle	ACONT
VBICanLib130745_0355	Gluconeogenesis	PYK	RH08_01780	TCA Cycle	ICL
VBICanLib130745_0371	Nicotinate and Nicotinamide	NAMNPP	RH08_02935	Oxidative Phosphorylation	ATPS4rpp
VBICanLib130745_0402	Urea cycle/amino group metabolism	ACGK	RH08_02940	Oxidative Phosphorylation	ATPS4rpp
VBICanLib130745_0464	Nucleotide Salvage Pathway	URIDK2r	RH08_02945	Oxidative Phosphorylation	ATPS4rpp
VBICanLib130745_0477	Nucleotide Salvage Pathway	RNDR4b	RH08_02950	Oxidative Phosphorylation	ATPS4rpp
VBICanLib130745_0501	Transport	FERtex	RH08_02955	Oxidative Phosphorylation	ATPS4rpp
VBICanLib130745_0549	Glutamate Metabolism	GTHS	RH08_03970	TCA Cycle	ICDHyr
VBICanLib130745_0592	Gluconeogenesis	ENO	RH08_04000	Transport	CITtex
VBICanLib130745_0593	Gluconeogenesis	PGK	RH08_04040	Glycine, Serine and threonine metabolism	GLYCK
VBICanLib130745_0689	Pentose Phosphate Pathway	TKT1	RH08_04645	TCA Cycle	SUCD1
VBICanLib130745_0690	Transport	FE2abc	RH08_04675	TCA Cycle	SUCOAS
VBICanLib130745_0691	Transport	CHLabcpp	RH08_04685	TCA Cycle	AKGDa
VBICanLib130745_0745	Fatty Acid Biosynthesis	EAR141y	RH08_04855	Oxidative Phosphorylation	ATPS4rpp
VBICanLib130745_0746	Glycolysis	PGL	CLas gxpsy
VBICanLib130745_0747	Glycolysis	G6PBDH	VBICanLib238577_0375	TCA Cycle	ICL
VBICanLib130745_0753	Fatty Acid Biosynthesis	ACOATA	VBICanLib238577_0964	TCA Cycle	SUCD1
VBICanLib130745_0785	Methane Metabolism	FDH	VBICanLib238577_0965	Alanine and Aspartate Metabolism	ASPO1
VBICanLib130745_0786	Methane Metabolism	FDH	VBICanLib238577_0966	TCA Cycle	SUCD1
VBICanLib130745_0787	Transport	ETHSO3abcpp	VBICanLib238577_0973	TCA Cycle	AKGDa
VBICanLib130745_0814	Urea cycle/amino group metabolism	UREA	CLas Ishi-1
VBICanLib130745_0823	Transport	THRabcpp	Ishi_547	Transport	FUMtex
VBICanLib130745_0855	Glycolysis	G6PDH2r	Ishi_559	Transport	FUMt2_2pp
VBICanLib130745_0879	Glycine, Serine and threonine metabolism	GHMT2r	Ishi_974	TCA Cycle	SUCD1
VBICanLib130745_0900	Glycine, Serine and threonine metabolism	PSP_L	Ishi_975	Alanine and Aspartate Metabolism	ASPO1
VBICanLib130745_0909	Transport	ICITtex	Ishi_976	TCA Cycle	SUCD1
VBICanLib130745_0910	Unassigned	GRXR	Ishi_982	TCA Cycle	AKGDH
VBICanLib130745_0946	Nicotinate and Nicotinamide	NADS1	Ishi_986	Glycine, Serine and threonine metabolism	GLYCL
VBICanLib130745_0989	Arginine and Proline Metabolism	ORNCD	CLas psy62
VBICanLib130745_0997	TCA Cycle	MDH	VBICanLib64949_0386	TCA Cycle	ICL
VBICanLib130745_1112	Transport	LEUabcpp	VBICanLib64949_0525	Pentose Phosphate Pathway	GND
CLas FL17			VBICanLib64949_0562	Glycine, Serine and threonine metabolism	SERTRS
CLas gxpsy			VBICanLib64949_0837	Glycine, Serine and threonine metabolism	GLYCK
VBICanLib238577_0068	Oxidative Phosphorylation	CYTBO3_4pp	VBICanLib64949_0986	TCA Cycle	AKGDH
VBICanLib238577_0156	Purine and Pyrimidine Biosynthesis	DHORD2	CLas YCPsy
VBICanLib238577_0158	Gluconeogenesis	PGM	AL011_00280	Purine Metabolism	ADSL2r
VBICanLib238577_0175	Urea cycle/amino group metabolism	AGPR	AL011_00345	Transport	FUMt2_2pp
VBICanLib238577_0209	Urea cycle/amino group metabolism	ACGS	AL011_01575	TCA Cycle	ACONT
VBICanLib238577_0325	Glutamate Metabolism	ABTA	AL011_01725	TCA Cycle	ICL
VBICanLib238577_0335	Gluconeogenesis	PYK	AL011_03900	TCA Cycle	ICDHyr
VBICanLib238577_0350	Nicotinate and Nicotinamide	NAMNPP	AL011_03930	Transport	CITtex
VBICanLib238577_0381	Urea cycle/amino group metabolism	ACGK	AL011_03970	Glycine, Serine and threonine metabolism	GLYCK
VBICanLib238577_0439	Pentose Phosphate Pathway	TKT2	AL011_04590	TCA Cycle	SUCD1
VBICanLib238577_0444	Peptidoglycan Biosynthesis	UGMDDS	AL011_04620	TCA Cycle	SUCOAS
VBICanLib238577_0457	Nucleotide Salvage Pathway	RNDR4b	AL011_04630	TCA Cycle	AKGDa
VBICanLib238577_0569	Vitamin B6 Metabolism	E4PD
VBICanLib238577_0570	Gluconeogenesis	PGK
VBICanLib238577_0719	One Carbon pool by folate	MTHFC
VBICanLib238577_0720	Glycolysis	PGL
VBICanLib238577_0727	Fatty Acid Biosynthesis	ACOATA
VBICanLib238577_0758	Methane Metabolism	FDH
VBICanLib238577_0759	Methane Metabolism	FDH
VBICanLib238577_0760	Transport	ETHSO3abcpp
VBICanLib238577_0825	Pentose Phosphate Pathway	TKT1
VBICanLib238577_0839	Valine, Leucine, and Isoleucine Metabolism	ILETRS
VBICanLib238577_0850	Glutamate Metabolism	GF6PTA
VBICanLib238577_0879	Transport	ICITtex
VBICanLib238577_0880	Vitamin B6 Metabolism	PDX5POi
VBICanLib238577_0932	Transport	HISabcpp
VBICanLib238577_1180	Lysine Metabolism	LYSabcpp
VBICanLib238577_1189	Glutathione Metabolism	GTHPi
CLas Ishi-1
Ishi_157	Purine and Pyrimidine Biosynthesis	DHORD2
Ishi_159	Gluconeogenesis	PGM
Ishi_176	Urea cycle/amino group metabolism	AGPR
Ishi_212	Urea cycle/amino group metabolism	ORNTAC
Ishi_308	Phenylalanine Tyrosine Tryptophan Biosynthesis	ANPRT
Ishi_331	Pyrimidine Metabolism	DHORDi
Ishi_339	Gluconeogenesis	PYK
Ishi_349	TCA Cycle	ACONT
Ishi_353	Nicotinate and Nicotinamide	NAMNPP
Ishi_371	Gluconeogenesis	ENO
Ishi_372	Gluconeogenesis	ENO
Ishi_373	Oxidative Phosphorylation	CYO1b
Ishi_374	Oxidative Phosphorylation	CYO1b
Ishi_397	Nucleotide Salvage Pathway	RNDR1b
Ishi_462	Nucleotide Salvage Pathway	RNDR4b
Ishi_525	Transport	CHLabcpp
Ishi_579	One Carbon pool by folate	GARFT
Ishi_580	Gluconeogenesis	PGK
Ishi_60	Transport	GLUabcpp
Ishi_667	Pentose Phosphate Pathway	TKT2
Ishi_69	Transport	CYSabcpp
Ishi_7	Fatty Acid Biosynthesis	3OAR100
Ishi_72	Oxidative Phosphorylation	CYTBO3_4pp
Ishi_730	Fatty Acid Biosynthesis	EAR141y
Ishi_732	Glycolysis	G6PBDH
Ishi_738	Fatty Acid Biosynthesis	ACOATA
Ishi_810	Transport	ILEabcpp
Ishi_839	Glycolysis	G6PDH2r
Ishi_84	Valine, Leucine, and Isoleucine Metabolism	ACHBS
Ishi_863	Glycine, Serine and threonine metabolism	GHMT2r
Ishi_898	Pentose Phosphate Pathway	RPE
Ishi_938	Nicotinate and Nicotinamide	NADS1
Ishi_979	TCA Cycle	MDH
CLas psy62
VBICanLib64949_0016	Glycolysis	ME1
VBICanLib64949_0058	Transport	ARGabcpp
VBICanLib64949_0084	Oxidative Phosphorylation	CYTBO3_4pp
VBICanLib64949_0168	Purine and Pyrimidine Biosynthesis	DHORD2
VBICanLib64949_0170	Gluconeogenesis	PGM
VBICanLib64949_0187	Urea cycle/amino group metabolism	AGPR
VBICanLib64949_0221	Urea cycle/amino group metabolism	ACGS
VBICanLib64949_0312	Nucleotide Salvage Pathway	RNDR1b
VBICanLib64949_0317	Phenylalanine Tyrosine Tryptophan Biosynthesis	ANPRT
VBICanLib64949_0346	Gluconeogenesis	PYK
VBICanLib64949_0361	Nicotinate and Nicotinamide	NAMNPP
VBICanLib64949_0458	Nucleotide Salvage Pathway	URIDK2r
VBICanLib64949_0471	Nucleotide Salvage Pathway	RNDR4b
VBICanLib64949_0547	Glutamate Metabolism	GTHS
VBICanLib64949_0589	Gluconeogenesis	ENO
VBICanLib64949_0590	Gluconeogenesis	PGK
VBICanLib64949_0684	Pentose Phosphate Pathway	TKT1
VBICanLib64949_0685	Transport	FE2abc
VBICanLib64949_0686	Transport	CHLabcpp
VBICanLib64949_0737	Fatty Acid Biosynthesis	EAR141y
VBICanLib64949_0738	Glycolysis	PGL
VBICanLib64949_0739	Glycolysis	G6PBDH
VBICanLib64949_0745	Fatty Acid Biosynthesis	ACOATA
VBICanLib64949_0774	Methane Metabolism	FDH
VBICanLib64949_0775	Methane Metabolism	FDH
VBICanLib64949_0776	Transport	ETHSO3abcpp
VBICanLib64949_0803	Urea cycle/amino group metabolism	UREA
VBICanLib64949_0842	Glycolysis	G6PDH2r
VBICanLib64949_0864	Glycine, Serine and threonine metabolism	GHMT2r
VBICanLib64949_0886	Glycine, Serine and threonine metabolism	PSP_L
VBICanLib64949_0896	Transport	ICITtex
VBICanLib64949_0897	Unassigned	GRXR
VBICanLib64949_0929	Nicotinate and Nicotinamide	NADS1
VBICanLib64949_0983	TCA Cycle	MDH
VBICanLib64949_1093	Transport	LEUabcpp
VBICanLib64949_1154	Glutathione Metabolism	GTHPi
CLas YCPsy
AL011_00015	Transport	ARGabcpp
AL011_00190	Transport	GLCabcpp
AL011_00710	Purine and Pyrimidine Biosynthesis	DHORD2
AL011_00720	Gluconeogenesis	PGM
AL011_00800	Urea cycle/amino group metabolism	AGPR
AL011_00965	Urea cycle/amino group metabolism	ACGS
AL011_01265	Transport	ACt2rpp
AL011_01395	Phenylalanine Tyrosine Tryptophan Biosynthesis	ANPRT
AL011_01535	Gluconeogenesis	PYK
AL011_01595	Nicotinate and Nicotinamide	NAMNPP
AL011_01755	Urea cycle/amino group metabolism	ACGK
AL011_01775	Glutamate Metabolism	ABTA
AL011_02155	Transport	HISabcpp
AL011_02400	Pentose Phosphate Pathway	GND
AL011_02685	One Carbon pool by folate	FTHFD
AL011_02690	Vitamin B6 Metabolism	E4PD
AL011_02695	Gluconeogenesis	PGK
AL011_03430	Fatty Acid Biosynthesis	EAR141y
AL011_03435	Glycolysis	PGL
AL011_03440	Glycolysis	G6PBDH
AL011_03470	Fatty Acid Biosynthesis	3OAS181
AL011_03655	Methane Metabolism	FDH
AL011_03660	Methane Metabolism	FDH
AL011_03665	Transport	ETHSO3abcpp
AL011_03815	Urea cycle/amino group metabolism	UREA
AL011_03995	Glycolysis	G6PDH2r
AL011_04105	Glycine, Serine and threonine metabolism	GHMT2r
AL011_04215	Transport	ICITtex
AL011_04220	Vitamin B6 Metabolism	PDX5POi
AL011_04380	Nicotinate and Nicotinamide	NADS1
AL011_04580	Arginine and Proline Metabolism	ORNCD
AL011_04615	TCA Cycle	MDH
AL011_05135	Transport	LEUabcpp
AL011_05400	Glutathione Metabolism	GTHPi

## Sheet: Table S7
Table S7. Gene essentiality by strain and subsystem
Subsystem	Essential genes/no-growth						No-essential genes/ wild type growth
	A4	FL-17	gxpsy	Ishi-1	psy62	YCPsy	A4	FL-17	gxpsy	Ishi-1	psy62	YCPsy
Vitamin b6 metabolism	0	0	2	0	0	2	0	0	0	0	0	0
Valine, leucine, and isoleucine metabolism	0	0	1	1	0	0	0	0	0	0	0	0
Urea cycle/amino group metabolism	4	0	3	2	3	4	0	0	0	0	0	0
Unassigned	1	0	0	0	1	0	0	0	0	0	0	0
Transport	8	0	3	4	6	7	0	1	0	2	0	2
Tca cycle	1	0	0	2	1	1	2	6	4	3	2	6
Pyrimidine metabolism	0	0	0	1	0	0	0	0	0	0	0	0
Purine and pyrimidine biosynthesis	1	0	1	1	1	1	0	0	0	0	0	0
Purine metabolism	0	0	0	0	0	0	0	1	0	0	0	1
Phenylalanine tyrosine tryptophan biosynthesis	1	0	0	1	1	1	0	0	0	0	0	0
Peptidoglycan biosynthesis	0	0	1	0	0	0	0	0	0	0	0	0
Pentose phosphate pathway	1	0	2	2	1	1	1	0	0	0	1	0
Oxidative phosphorylation	1	0	1	3	1	0	0	6	0	0	0	0
One carbon pool by folate	0	0	1	1	0	1	0	0	0	0	0	0
Nucleotide salvage pathway	3	0	1	2	3	0	0	0	0	0	0	0
Nicotinate and nicotinamide	2	0	1	2	2	2	0	0	0	0	0	0
Methionine metabolism	0	0	0	0	0	0	1	0	0	0	0	0
Methane metabolism	2	0	2	0	2	2	0	0	0	0	0	0
Lysine metabolism	0	0	1	0	0	0	0	0	0	0	0	0
Glycolysis	4	0	1	2	4	3	0	0	0	0	0	0
Glycine, serine and threonine metabolism	2	0	0	1	2	1	2	1	0	1	2	1
Glutathione metabolism	0	0	1	0	1	1	0	0	0	0	0	0
Glutamate metabolism	1	0	2	0	1	1	0	0	0	0	0	0
Gluconeogenesis	4	0	3	5	4	3	0	0	0	0	0	0
Fatty acid biosynthesis	2	0	1	3	2	2	0	0	0	0	0	0
Arginine and proline metabolism	1	0	0	0	0	1	0	0	0	0	0	0
Alanine and aspartate metabolism	0	0	0	0	0	0	0	0	1	1	0	0

## Sheet: Table S8
Table S8. Comparison among predicted gene essentiality in BT-1 and experimentally determined essential genes by Lai et al., 2016
Modeling predictions			Essential genes Lai et al., 2016		CLas expression sweet orange (Yan et al., 2013)
Essential genes	Genes reducing the growth rate	No essential genes	Gene	Activity	Gene	CLas relative gene expression in planta vs psyllid
B488_03320	B488_07420	B488_00490	B488_00440	Undecaprenyl pyrophosphate synthetase	B488_06430	8.56
B488_11350	B488_13230	B488_10980	B488_00450	Phosphatidate cytidylyltransferase	B488_11980	8.43
B488_09550	B488_11550	B488_00550	B488_00490	(3R)-hydroxymyristoyl-(acyl carrier protein) dehydratase	B488_06120	7.96
B488_08410	B488_04630	B488_01080	B488_00500	Acyl-(acyl-carrier-protein)--UDP-N-acetylglucosamine O-acyltransferase	B488_13000	7.46
B488_01480	B488_04640	B488_02390	B488_00550	3-deoxy-manno-octulosonate cytidylyltransferase	B488_12610	7.28
B488_10200	B488_11560	B488_10110	B488_00840	Cytochrome O ubiquinol oxidase subunit IV	B488_11500	7.24
B488_10130	B488_11800	B488_00500	B488_01060	Enoyl-(acyl-carrier-protein) reductase (NADH)	B488_12190	6.24
B488_02620	B488_05370	B488_04310	B488_01080	3-hydroxydecanoyl-(acyl-carrier-protein) dehydratase	B488_08500	4.84
B488_02460	B488_07500	B488_02110	B488_01130	Nicotinate phosphoribosyltransferase	B488_08030	3.87
B488_06500	B488_07480	B488_10950	B488_01370	Pyridoxine 5'-phosphate synthase	B488_00550	3.29
B488_13540	B488_06340	B488_06120	B488_01480	Dihydroorotate dehydrogenase	B488_07560	3.03
B488_00450	B488_11890	B488_00840	B488_02110	Argininosuccinate lyase	B488_12040	2.8
B488_07390		B488_05450	B488_02350	Tetraacyldisaccharide 4'-kinase	B488_11380	2.57
B488_08030		B488_06970	B488_02380	Dimethyladenosine transferase	B488_10890	2.32
B488_08090		B488_06510	B488_02390	4-hydroxythreonine-4-phosphate dehydrogenase	B488_10200	2.2
B488_07360		B488_01060	B488_02420	putative permease	B488_08410	2.16
B488_04000		B488_02950	B488_02460	Nucleoside diphosphate kinase	B488_03900	2.04
B488_08110		B488_05250	B488_02620	NADH-ubiquinone oxidoreductase chain F	B488_02170	2.02
		B488_10380	B488_02660	NADH-ubiquinone oxidoreductase chain J	B488_09410	1.96
		B488_08730	B488_02750	Lipoprotein releasing system ATP-binding protein	B488_03560	1.86
		B488_08720	B488_02760	3-demethylubiquinone-9 3-methyltransferase	B488_02560	1.85
		B488_13000	B488_02850	Superoxide dismutase (Fe)	B488_06920	1.84
		B488_02750	B488_02950	Enoyl-(acyl-carrier-protein) reductase (NADH)	B488_10980	1.82
		B488_10770	B488_02970	Glutamate--cysteine ligase	B488_12520	1.74
		B488_10150	B488_03020	Indole-3-glycerol phosphate synthase	B488_10570	1.61
		B488_02660	B488_03320	5-methyl-dCTP pyrophosphohydrolase	B488_09130	1.6
		B488_01130	B488_03550	NADH:ubiquinone oxidoreductase 17.2 kD subunit	B488_13040	1.6
		B488_12610	B488_03630	Phosphate:acyl-ACP acyltransferase (PlsX)	B488_09880	1.54
		B488_10730	B488_04000	Aspartate 1-decarboxylase	B488_04630	1.51
		B488_06380	B488_04310	Adenylate kinase	B488_06910	1.46
		B488_02420	B488_04630	CTP synthase	B488_09830	1.42
		B488_01370	B488_04640	Isocitrate dehydrogenase (NADP)	B488_11710	1.37
		B488_10890	B488_05250	Glutamate racemase	B488_09350	1.32
		B488_02850	B488_05340	Phosphoribosylformylglycinamidine synthase (PurS)	B488_10300	1.28
		B488_00440	B488_05370	Ribulose-phosphate 3-epimerase	B488_00780	1.08
		B488_11320	B488_05450	Deoxyuridine 5'-triphosphate nucleotidohydrolase
		B488_11240	B488_06120	Cystine ABC transporter, permease protein
		B488_03020	B488_06340	Thymidylate synthase
		B488_07080	B488_06380	Phosphoserine phosphatase
		B488_13600	B488_06430	Phytoene synthase
		B488_13530	B488_06500	Orotate phosphoribosyltransferase
			B488_06510	Dihydroorotase
			B488_06580	Outer membrane lipoprotein omp16 precursor
			B488_06880	N-acetylglucosamine-1-phosphate uridyltransferase / Glucosamine-1-phosphate N-acetyltransferase
			B488_06970	Dihydrodipicolinate reductase
			B488_07080	Nicotinamidase
			B488_07250	Mevalonate kinase
			B488_07360	2-keto-3-deoxy-D-arabino-heptulosonate-7-phosphate synthase II
			B488_07390	Ribose 5-phosphate isomerase A
			B488_07420	2-oxoglutarate dehydrogenase E1 component
			B488_07480	Succinate dehydrogenase iron-sulfur protein
			B488_07500	Succinate dehydrogenase hydrophobic membrane anchor protein
			B488_07510	Succinate dehydrogenase cytochrome b-556 subunit
			B488_07560	putative uroporphyrinogen-III synthase protein
			B488_08030	Thymidylate kinase
			B488_08090	2-amino-4-hydroxy-6-hydroxymethyldihydropteridine pyrophosphokinase
			B488_08100	putative dihydroneopterin aldolase
			B488_08110	Dihydropteroate synthase
			B488_08410	Coproporphyrinogen III oxidase, aerobic
			B488_08700	PaaD-like protein
			B488_08720	Iron-sulfur cluster assembly protein (SufD)
			B488_08730	Iron-sulfur cluster assembly ATPase protein (SufC)
			B488_08760	Alpha/beta hydrolase
			B488_09260	Octanoate-(acyl-carrier-protein)-protein-N-octanoyltransferase
			B488_09550	Aspartate carbamoyltransferase
			B488_09700	Protein-L-isoaspartate O-methyltransferase
			B488_09750	(3R)-hydroxymyristoyl-(acyl carrier protein) dehydratase
			B488_10110	Acyl carrier protein (AcpP)
			B488_10130	Malonyl CoA-acyl carrier protein transacylase
			B488_10150	Manganese ABC transporter, ATP-binding protein (SitB)
			B488_10200	Inorganic pyrophosphatase
			B488_10230	Peptide methionine sulfoxide reductase (MsrA)
			B488_10380	Inosine-5'-monophosphate dehydrogenase
			B488_10460	Tyrosine recombinase (XerC)
			B488_10490	Membrane-bound lytic murein transglycosylase B precursor
			B488_10730	Phosphoribosylformylglycinamidine cyclo-ligase
			B488_10770	L-proline glycine betaine ABC transport system permease protein (ProV)
			B488_10850	6,7-dimethyl-8-ribityllumazine synthase
			B488_10890	Serine hydroxymethyltransferase
			B488_10950	Citrate synthase (si)
			B488_10980	2-Keto-3-deoxy-D-manno-octulosonate-8-phosphate synthase
			B488_11170	CDP-diacylglycerol--serine O-phosphatidyltransferase
			B488_11240	Cyclohexadienyl dehydrogenase
			B488_11320	3-dehydroquinate synthase
			B488_11350	Acetyl-coenzyme A carboxyl transferase alpha chain
			B488_11550	Aspartate aminotransferase
			B488_11560	N-acetyl-gamma-glutamyl-phosphate reductase
			B488_11640	5-aminolevulinate synthase
			B488_11800	putative ATP synthase delta chain
			B488_11890	Ubiquinone/menaquinone biosynthesis methyltransferase (UbiE)
			B488_11980	Creatinine amidohydrolase
			B488_12190	Transketolase (TktA)
			B488_12220	5-formyltetrahydrofolate cyclo-ligase
			B488_12560	Diacylglycerol kinase
			B488_12610	Phosphate transport ATP-binding protein (PstB)
			B488_12960	putative carboxynorspermidine decarboxylase
			B488_12980	Uracil-DNA glycosylase, family 4
			B488_13000	Lipopolysaccharide ABC transporter, ATP-binding protein (LptB)
			B488_13140	Periplasmic thiol:disulfide interchange protein (DsbA)
			B488_13180	Deoxycytidine triphosphate deaminase
			B488_13230	Acetylglutamate kinase
			B488_13410	Alcohol dehydrogenase
			B488_13530	Phosphoribosyl-ATP pyrophosphatase
			B488_13540	Pantothenate kinase
			B488_13600	Phosphocarrier protein, nitrogen regulation associated

## Sheet: Table S9
Table S9. Predicted strain-specific CLas genes potentially lethal useful for biocontrol
Culture Media			RNA-sequencing Citrus
Gene	Subsystem	Reaction	Gene	Subsystem	Reaction
A4			A4
CD16_RS00145	Purine Metabolism	AIRCr	CD16_RS00145	Purine Metabolism	AIRCr
CD16_RS00505	Oxidative Phosphorylation	PPA	CD16_RS00505	Oxidative Phosphorylation	PPA
CD16_RS00680	Fatty Acid Biosynthesis	ACCOAC	CD16_RS00680	Fatty Acid Biosynthesis	ACCOAC
CD16_RS00750	Glycolysis	HEX1	CD16_RS00730	Purine and Pyrimidine Biosynthesis	DHORD2
CD16_RS00855	Pantothenate and CoA Biosynthesis	DHPM1	CD16_RS00740	Gluconeogenesis	PGM
CD16_RS01035	Alanine and Aspartate Metabolism	ASNS1	CD16_RS00750	Glycolysis	HEX1
CD16_RS01090	Riboflavin Metabolism	RBFSb	CD16_RS00855	Pantothenate and CoA Biosynthesis	DHPM1
CD16_RS01515	Pyrimidine Metabolism	DHORDi	CD16_RS01035	Alanine and Aspartate Metabolism	ASNS1
CD16_RS01890	Folate Biosynthesis	DHFS	CD16_RS01090	Riboflavin Metabolism	RBFSb
CD16_RS02925	Purine Metabolism	ADSS	CD16_RS01515	Pyrimidine Metabolism	DHORDi
CD16_RS02930	Porphyrin and Chlorophyll Metabolism	SHCHF	CD16_RS01890	Folate Biosynthesis	DHFS
CD16_RS03955	Lysine Biosynthesis	DHDPRy	CD16_RS02175	Nucleotide Salvage Pathway	RNDR4b
CD16_RS04265	Purine Metabolism	PRASCSi	CD16_RS02925	Purine Metabolism	ADSS
CD16_RS04880	Peptidoglycan Biosynthesis	UAGPT3	CD16_RS02930	Porphyrin and Chlorophyll Metabolism	SHCHF
FL-17			CD16_RS03185	Pentose Phosphate Pathway	TKT1
RH08_RS00180	Purine Metabolism	AIRCr	CD16_RS03955	Lysine Biosynthesis	DHDPRy
RH08_RS00535	Oxidative Phosphorylation	PPA	CD16_RS04240	Unassigned	GRXR
RH08_RS00710	Fatty Acid Biosynthesis	ACCOAC	CD16_RS04265	Purine Metabolism	PRASCSi
RH08_RS00780	Glycolysis	HEX1	CD16_RS04605	Arginine and Proline Metabolism	ORNCD
RH08_RS00885	Pantothenate and CoA Biosynthesis	DHPM1	CD16_RS04880	Peptidoglycan Biosynthesis	UAGPT3
RH08_RS01065	Alanine and Aspartate Metabolism	ASNS1	CD16_RS05160	Transport	LEUabcpp
RH08_RS01120	Riboflavin Metabolism	RBFSb	FL-17
RH08_RS01545	Pyrimidine Metabolism	DHORDi	gxpsy
RH08_RS01885	Pantothenate and CoA Biosynthesis	PNTK	WSI_RS00110	Purine Metabolism	AIRCr
RH08_RS01920	Folate Biosynthesis	DHFS	WSI_RS00480	Oxidative Phosphorylation	PPA
RH08_RS02965	Purine Metabolism	ADSS	WSI_RS00655	Fatty Acid Biosynthesis	ACCOAC
RH08_RS02970	Porphyrin and Chlorophyll Metabolism	SHCHF	WSI_RS00705	Purine and Pyrimidine Biosynthesis	DHORD2
RH08_RS04005	Lysine Biosynthesis	DHDPRy	WSI_RS00715	Gluconeogenesis	PGM
RH08_RS04315	Purine Metabolism	PRAIS	WSI_RS00725	Glycolysis	HEX1
RH08_RS04905	Peptidoglycan Biosynthesis	UAGPT3	WSI_RS00830	Pantothenate and CoA Biosynthesis	DHPM1
gxpsy			WSI_RS01010	Alanine and Aspartate Metabolism	ASNS1
WSI_RS00110	Purine Metabolism	AIRCr	WSI_RS01070	Riboflavin Metabolism	RBFSb
WSI_RS00480	Oxidative Phosphorylation	PPA	WSI_RS01490	Pyrimidine Metabolism	DHORDi
WSI_RS00655	Fatty Acid Biosynthesis	ACCOAC	WSI_RS01830	Pantothenate and CoA Biosynthesis	PNTK
WSI_RS00725	Glycolysis	HEX1	WSI_RS01865	Folate Biosynthesis	DHFS
WSI_RS00830	Pantothenate and CoA Biosynthesis	DHPM1	WSI_RS02065	Pentose Phosphate Pathway	TKT2
WSI_RS01010	Alanine and Aspartate Metabolism	ASNS1	WSI_RS02150	Nucleotide Salvage Pathway	RNDR4b
WSI_RS01070	Riboflavin Metabolism	RBFSb	WSI_RS02900	Purine Metabolism	ADSS
WSI_RS01490	Pyrimidine Metabolism	DHORDi	WSI_RS02905	Porphyrin and Chlorophyll Metabolism	SHCHF
WSI_RS01830	Pantothenate and CoA Biosynthesis	PNTK	WSI_RS03160	Pyrimidine Metabolism	TMDS
WSI_RS01865	Folate Biosynthesis	DHFS	WSI_RS03895	TCA Cycle	ICDHyr
WSI_RS02900	Purine Metabolism	ADSS	WSI_RS03930	Lysine Biosynthesis	DHDPRy
WSI_RS02905	Porphyrin and Chlorophyll Metabolism	SHCHF	WSI_RS04215	Vitamin B6 Metabolism	PDX5POi
WSI_RS03160	Pyrimidine Metabolism	TMDS	WSI_RS04240	Purine Metabolism	PRAIS
WSI_RS03930	Lysine Biosynthesis	DHDPRy	Ishi-1
WSI_RS04240	Purine Metabolism	PRAIS	CGUJ_RS00135	Purine Metabolism	AIRCr
Ishi-1			CGUJ_RS00490	Oxidative Phosphorylation	PPA
CGUJ_RS00135	Purine Metabolism	AIRCr	CGUJ_RS00665	Fatty Acid Biosynthesis	ACCOAC
CGUJ_RS00490	Oxidative Phosphorylation	PPA	CGUJ_RS00725	Gluconeogenesis	PGM
CGUJ_RS00665	Fatty Acid Biosynthesis	ACCOAC	CGUJ_RS00735	Glycolysis	HEX1
CGUJ_RS00735	Glycolysis	HEX1	CGUJ_RS01015	Purine metabolism	GLUPRT
CGUJ_RS01015	Purine metabolism	GLUPRT	CGUJ_RS01070	Riboflavin Metabolism	RBFSa
CGUJ_RS01070	Riboflavin Metabolism	RBFSa	CGUJ_RS01495	Pyrimidine Metabolism	DHORDi
CGUJ_RS01870	Folate Biosynthesis	DHFS	CGUJ_RS01690	Gluconeogenesis	ENO
CGUJ_RS02655	Nitrogen Metabolism	H2CO3D	CGUJ_RS01870	Folate Biosynthesis	DHFS
CGUJ_RS02910	Purine Metabolism	ADSS	CGUJ_RS02155	Nucleotide Salvage Pathway	RNDR4b
CGUJ_RS02915	Porphyrin and Chlorophyll Metabolism	SHCHD2	CGUJ_RS02655	Nitrogen Metabolism	H2CO3D
CGUJ_RS03950	Lysine Biosynthesis	DHDPRy	CGUJ_RS02910	Purine Metabolism	ADSS
CGUJ_RS04230	Fatty Acid Biosynthesis	EAR180y	CGUJ_RS02915	Porphyrin and Chlorophyll Metabolism	SHCHD2
CGUJ_RS04255	Purine Metabolism	PRASCSi	CGUJ_RS03950	Lysine Biosynthesis	DHDPRy
psy62			CGUJ_RS04230	Fatty Acid Biosynthesis	EAR180y
CLIBASIA_RS00180	Purine Metabolism	AIRCr	CGUJ_RS04255	Purine Metabolism	PRASCSi
CLIBASIA_RS00540	Oxidative Phosphorylation	PPA	psy62
CLIBASIA_RS00715	Fatty Acid Biosynthesis	ACCOAC	CLIBASIA_RS00180	Purine Metabolism	AIRCr
CLIBASIA_RS00785	Glycolysis	HEX1	CLIBASIA_RS00540	Oxidative Phosphorylation	PPA
CLIBASIA_RS00890	Pantothenate and CoA Biosynthesis	DHPM1	CLIBASIA_RS00715	Fatty Acid Biosynthesis	ACCOAC
CLIBASIA_RS01070	Alanine and Aspartate Metabolism	ASNS1	CLIBASIA_RS00765	Purine and Pyrimidine Biosynthesis	DHORD2
CLIBASIA_RS01125	Riboflavin Metabolism	RBFSb	CLIBASIA_RS00775	Gluconeogenesis	PGM
CLIBASIA_RS01550	Pyrimidine Metabolism	DHORDi	CLIBASIA_RS00785	Glycolysis	HEX1
CLIBASIA_RS01925	Folate Biosynthesis	DHFS	CLIBASIA_RS00890	Pantothenate and CoA Biosynthesis	DHPM1
CLIBASIA_RS02965	Purine Metabolism	ADSS	CLIBASIA_RS01070	Alanine and Aspartate Metabolism	ASNS1
CLIBASIA_RS02970	Porphyrin and Chlorophyll Metabolism	SHCHF	CLIBASIA_RS01125	Riboflavin Metabolism	RBFSb
CLIBASIA_RS04005	Lysine Biosynthesis	DHDPRy	CLIBASIA_RS01550	Pyrimidine Metabolism	DHORDi
CLIBASIA_RS04310	Purine Metabolism	PRASCSi	CLIBASIA_RS01925	Folate Biosynthesis	DHFS
CLIBASIA_RS04895	Peptidoglycan Biosynthesis	UAGPT3	CLIBASIA_RS02210	Nucleotide Salvage Pathway	RNDR4b
YCPsy			CLIBASIA_RS02965	Purine Metabolism	ADSS
AL011_RS00120	Purine Metabolism	AIRCr	CLIBASIA_RS02970	Porphyrin and Chlorophyll Metabolism	SHCHF
AL011_RS00480	Oxidative Phosphorylation	PPA	CLIBASIA_RS03225	Pentose Phosphate Pathway	TKT1
AL011_RS00655	Fatty Acid Biosynthesis	ACCOAC	CLIBASIA_RS04005	Lysine Biosynthesis	DHDPRy
AL011_RS00725	Glycolysis	HEX1	CLIBASIA_RS04285	Unassigned	GRXR
AL011_RS00830	Pantothenate and CoA Biosynthesis	DHPM1	CLIBASIA_RS04310	Purine Metabolism	PRASCSi
AL011_RS01010	Alanine and Aspartate Metabolism	ASNS1	CLIBASIA_RS04895	Peptidoglycan Biosynthesis	UAGPT3
AL011_RS01065	Riboflavin Metabolism	RBFSb	CLIBASIA_RS05170	Transport	LEUabcpp
AL011_RS01490	Pyrimidine Metabolism	DHORDi	YCPsy
AL011_RS01685	Fatty Acid Biosynthesis	3HAD100	AL011_RS00120	Purine Metabolism	AIRCr
AL011_RS01865	Folate Biosynthesis	DHFS	AL011_RS00480	Oxidative Phosphorylation	PPA
AL011_RS02120	Fatty Acid Biosynthesis	3HAD120	AL011_RS00655	Fatty Acid Biosynthesis	ACCOAC
AL011_RS02900	Purine Metabolism	ADSS	AL011_RS00705	Purine and Pyrimidine Biosynthesis	DHORD2
AL011_RS02905	Porphyrin and Chlorophyll Metabolism	SHCHF	AL011_RS00715	Gluconeogenesis	PGM
AL011_RS03930	Lysine Biosynthesis	DHDPRy	AL011_RS00725	Glycolysis	HEX1
AL011_RS04235	Purine Metabolism	PRAIS	AL011_RS00830	Pantothenate and CoA Biosynthesis	DHPM1
AL011_RS04850	Peptidoglycan Biosynthesis	UAGPT3	AL011_RS01010	Alanine and Aspartate Metabolism	ASNS1
Summary			AL011_RS01065	Riboflavin Metabolism	RBFSb
			AL011_RS01490	Pyrimidine Metabolism	DHORDi
			AL011_RS01685	Fatty Acid Biosynthesis	3HAD100
			AL011_RS01865	Folate Biosynthesis	DHFS
			AL011_RS02120	Fatty Acid Biosynthesis	3HAD120
			AL011_RS02150	Transport	HISabcpp
			AL011_RS02900	Purine Metabolism	ADSS
			AL011_RS02905	Porphyrin and Chlorophyll Metabolism	SHCHF
			AL011_RS03930	Lysine Biosynthesis	DHDPRy
			AL011_RS04210	Vitamin B6 Metabolism	PDX5POi
			AL011_RS04235	Purine Metabolism	PRAIS
			AL011_RS04575	Arginine and Proline Metabolism	ORNCD
			AL011_RS04850	Peptidoglycan Biosynthesis	UAGPT3
			AL011_RS05135	Transport	LEUabcpp
			Summary
